# Supplementary material for: Enhancing Secondary Metabolite Production in Actinobacteria Through Over-Expression of a Medium-Sized SARP Regulator
Source: Int J Mol Sci. 2025 Dec 3;26(23):11723. doi: 10.3390/ijms262311723 (PMC12692060; doi:10.3390/ijms262311723)
Supplement: Supplementary file 1 [file ijms-26-11723-s001.zip]

Archive with 2 entries (2 files):
- SI_Figure_v20251120.pdf
- Supporting_Tables.xlsx
