# Supplementary material for: Enhancing Secondary Metabolite Production in Actinobacteria Through Over-Expression of a Medium-Sized SARP Regulator
Source: Int J Mol Sci. 2025 Dec 3;26(23):11723. doi: 10.3390/ijms262311723 (PMC12692060; doi:10.3390/ijms262311723)
Supplement: Supplementary file 1 [file ijms-26-11723-s001.zip › Supporting_Tables.xlsx]

## Sheet: Contents
Table	Description
S1	Cluster comparison
S2	16S Sequences for 18 actinobacterial strains
S3	List of 774 fermentation extracts from 18 actinobacterial strains and their RedD and Fzm_SARP mutants in 3-5 media
S4	List of 18 wild-type actinobacterial strains, number of activated strains, and representative highest producing activated strains selected
S5	Metabolite table from GNPS analysis of 774 fermentation extracts from 18 actinobacterial strains and their RedD and Fzm_SARP mutants in 3-5 media
S6	Count of metabolites (summed across all media) found per strain via GNPS analysis of 774 fermentation extracts from 18 actinobacterial strains and their RedD and Fzm_SARP mutants in 3-5 media
S7	Fold change data for 650 metabolites for wild-type strains as well as their RedD and Fzm_SARP mutants across 18 strains
S8	Differential bioactivity data for RedD mutants versus wild-type for 18 actinobacterial strains
S9	Differential bioactivity data for Fzm_SARP mutants versus wild-type for 18 actinobacterial strains

## Sheet: Table S1
Table S1. Cluster comparison. Comparison of ctg1_90 to 107 genes from Streptomyces sp. NRRL S-244 (Genbank accession: GCA_000717915.1) compared to fosfazinomycin A biosynthetic gene cluster from Streptomyces sp. WM6372 (miBiG BGC0000937)
ctg1_	Description	BGC0000937	Sequence identity (%)
90	asparagine synthetase	AGZ93896	97.94
91	methyltransferase type 11	AGZ93897	96.57
92	PEP mutase	AGZ93898	99.65
93	phosphonopyruvate decarboxylase	AGZ93899	94.18
94	metallophosphoesterase	AGZ93900	96.06
95	methylcrotonyl-CoA carboxylase alpha subunit	AGZ93901	89.89
96	2-ketoglutarate dependent dioxygenase	AGZ93902	90.79
97	methyltransferase small	AGZ93903	94.27
98	hypothetical protein	AGZ93904	90.07
103	glutamine synthetase family protein	AGZ93909	96.92
104	amidase	AGZ93910	93.87
105	hypothetical protein	AGZ93911	96.7
106	GCN5-related N-acetyltransferase	AGZ93912	100
107	adenylosuccinate lyase	AGZ93913	100
108	transcriptional regulator	AGZ93914	97.36

## Sheet: Table S2
		rRNA blast results
Wild-type strain ID*	16S sequence	Strain, Identity %
A1123	TGGACTGAGACACGGCCCAGACTCCTACGGGAGGCAGCAGTAGGGAATTTTCCGCAATGGGCGAAAGCCTGACGGAGCAACGCCGCGTGAGTGAGGACGGCCTTCGGGTTGTAAAACTCTGTTCTTGAGGAAGAATTCCTTCCAGGCGAACAGCCTGGAAGGTTGACGGTACTCAAGGAGAAAGCCCCGGCTAACTACGTGCCAGCAGCCGCGGTAATACGTAGGGGGCGAGCGTTATCCGGAATTATTGGGCGTAAAGCGCGCGCAGGCGGCTGATTAAGTCAGGTGTGAAAGGCTGCGGCTCAACCGCAGAGCGGCACCTGAAACTGGTCAGCTTGAGTGCAGGAGAGGGGAGCGGAATTCCCGGTGTAGCGGTGGAATGCGTAGAGATCGGGAGGA…	Thermoactinomyces vulgaris, 100%
A2278	ACGGAGAGTTTGATCCTGGCTCAGGACGAACGCTGGCGGCGTGCTTAACACATGCAAGTCGAACGATGAACCACTTCGGTGGGGATTAGTGGCGAACGGGTGAGTAACACGTGGGCAATCTGCCCTGCACTCTGGGACAAGCCCTGGAAACGGGGTCTAATACCGGATATGAGCCGCCCAGGCATCTGGGTGGCTGTAAAGCTCCGGCGGTGCAGGATGAGCCCGCGGCCTATCAGCTTGTTGGTGAGGTAACGGCTCACCAAGGCGACGACGGGTAGCCGGCCTGAGAGGGCGACCGGCCACACTGGGACTGAGACACGGCCCAGACTCCTACGGGAGGCAGCAGTGGGGAATATTGCACAATGGGCGAAAGCCTGATGCAGCGACGCCGCGTGAGGG…	Streptomyces anandii, 99.83%
A30639	GGCTTAACCCCGGGTCTGCAGTCGATACGGGCAGGCTAGAGTTCGGTAGGGGAGATCGGAATTCCTGGTGTAGCGGTGAAATGCGCAGATATCAGGAGGAACACCGGTGGCGAAGGCGGATCTCTGGGCCATTACTGACGCTGAGGAGCGAAAGCGTGGGGAGCGAACAGGATTAGATACCCTGGTAGTCCACGCTGTAAACGTTGGGCGCTAGGTGTGGGGGGCCTCTCCGGTTCCCTGTGCCGCAGCTAACGCATTAAGCGCCCCGCCTGGGGAGTACGGCCGCAAGGCTAAAACTCAAAGGAATTGACGGGGGCCCGCACAAGCGGCGGAGCATGCGGATTAATTCGATGCAACGCGAAGAACCTTACCTGGGTTTGACATGGCCGCAAAACTGTC…	Micromonospora aurantiaca, 98.81%
A40926	CCGATACTGACGCTGAGGAGCGAAAGCGTGGGGAGCGAACAGGATTAGATACCCTGGTAGTCCACGCCGTAAACGGTGGGCACTAGGTGTGGGCAACATTCCACGTTGTCCGTGCCGCAGCTAACGCATTAAGTGCCCCGCCTGGGGAGTACGGCCGCAAGGCTAAAACTCAAAGGAATTGACGGGGGCCCGCACAAGCGGCGGAGCATGTGGCTTAATTCGACGCAACGCGAAGAACCTTACCAAGGCTTGACATACACCGGAAACGTCCAGAGATGGGCGCCCCCTTGTGGTCGGTGTACAGGTGGTGCATGGCTGTCGTCAGCTCGTGTCGTGAGATGTTGGGTTAAGTCCCGCAACGAGCGCAACCCTTGTCCCGTGTTGCCAGCAGGCCCTTGT…	Streptomyces thermocarboxydus, 99.51%
A61715	ACGGAGAGTTTGATCCTGGCTCAGGACGAACGCTGGCGGCGTGCTTAACACATGCAAGTCGAACGATGAACCTCCTTCGGGAGGGGATTAGTGGCGAACGGGTGAGTAACACGTGGGCAATCTGCCCTGCACTCTGGGACAAGCCCTGGAAACGGGGTCTAATACCGGATACGACACGGGATCGCATGATCTTCCGTGTGGAAAGCTCCGGCGGTGCAGGATGAGCCCGCGGCCTATCAGCTTGTTGGTGGGGTAATGGCCTACCAAGGCGACGACGGGTAGCCGGCCTGAGAGGGCGACCGGCCACACTGGGACTGAGACACGGCCCAGACTCCTACGGGAGGCAGCAGTGGGGAATATTGCACAATGGGCGCAAGCCTGATGCAGCGACGCCGCGTG…	Streptomyces albofaciens, 99.73%
T265	ACGGAGAGTTTGATCCTGGCTCAGGACGAACGCTGGCGGCGTGCTTAACACATGCAAGTCGAACGATGAACCCACTTCGGTGGGGGATTAGTGGCGAACGGGTGAGTAACACGTGGGCAATCTGCCCTGCACTCTGGGACAAGCCCTGGAAACGGGGTCTAATACCGGATACGACCACTTCAGGCATCTGATGGTGGTGGAAAGCTCCGGCGGTGCAGGATGAGCCCGCGGCCTATCAGCTAGTTGGTGAGGTAACGGCTCACCAAGGCGACGACGGGTAGCCGGCCTGAGAGGGCGACCGGCCACACTGGGACTGAGACACGGCCCAGACTCCTACGGGAGGCAGCAGTGGGGAATATTGCACAATGGGCGAAAGCCTGATGCAGCGACGCCGCGTGA…	Streptomyces fradiae, 99.8%
T298	ACGGAGAGTTTGATCCTGGCTCAGGACGAACGCTGGCGGCGTGCTTAACACATGCAAGTCGAACGATGAACCCACTTCGGTGGGGGATTAGTGGCGAACGGGTGAGTAACACGTGGGCAATCTGCCCTGCACTCTGGGACAAGCCCTGGAAACGGGGTCTAATACCGGATACGACCACTTCAGGCATCTGATGGTGGTGGAAAGCTCCGGCGGTGCAGGATGAGCCCGCGGCCTATCAGCTAGTTGGTGAGGTAACGGCTCACCAAGGCGACGACGGGTAGCCGGCCTGAGAGGGCGACCGGCCACACTGGGACTGAGACACGGCCCAGACTCCTACGGGAGGCAGCAGTGGGGAATATTGCACAATGGGCGAAAGCCTGATGCAGCGACGCCGCGTGA…	Streptomyces fradiae, 99.69%
T343	ACGGAGAGTTTGATCCTGGCTCAGGACGAACGCTGGCGGCGTGCTTAACACATGCAAGTCGAACGATGAACCACTTCGGTGGGGATTAGTGGCGAACGGGTGAGTAACACGTGGGCAATCTGCCCTGCACTCTGGGACAAGCCCTGGAAACGGGGTCTAATACCGGATACTGACCCGCTTGGGCATCCAAGCGGTTCGAAAGCTCCGGCGGTGCAGGATGAGCCCGCGGCCTATCAGCTTGTTGGTGAGGTAATGGCTCACCAAGGCGACGACGGGTAGCCGGCCTGAGAGGGCGACCGGCCACACTGGGACTGAGACACGGCCCAGACTCCTACGGGAGGCAGCAGTGGGGAATATTGCACAATGGGCGAAAGCCTGATGCAGCGACGCCGCGTGAGG…	Streptomyces albogriseolus, 100%
T354	ACGGAGAGTTTGATCCTGGCTCAGGACGAACGCTGGCGGCGTGCTTAACACATGCAAGTCGAACGATGAACCGCTTTCGGGCGGGGATTAGTGGCGAACGGGTGAGTAACACGTGGGCAATCTGCCCTGCACTCTGGGACAAGCCCTGGAAACGGGGTCTAATACCGGATATGACTGTCCATCGCATGGTGGATGGTGTAAAGCTCCGGCGGTGCAGGATGAGCCCGCGGCCTATCAGCTTGTTGGTGAGGTAGTGGCTCACCAAGGCGACGACGGGTAGCCGGCCTGAGAGGGCGACCGGCCACACTGGGACTGAGACACGGCCCAGACTCCTACGGGAGGCAGCAGTGGGGAATATTGCACAATGGGCGAAAGCCTGATGCAGCGACGCCGCGTGAG…	Streptomyces sampsonii, 99.93%
T676	ACGGAGAGTTTGATCCTGGCTCAGGACGAACGCTGGCGGCGTGCTTAACACATGCAAGTCGAACGATGAACCACTTCGGTGGGGATTAGTGGCGAACGGGTGAGTAACACGTGGGCAATCTGCCCTGCACTCTGGGACAAGCCCTGGAAACGGGGTCTAATACCGGATACTGATCCTTCTGGGCATCCAGAGGGTTCGAAAGCTCCGGCGGTGCAGGATGAGCCCGCGGCCTATCAGCTTGTTGGTGAGGTAATGGCTCACCAAGGCGACGACGGGTAGCCGGCCTGAGAGGGCGACCGGCCACACTGGGACTGAGACACGGCCCAGACTCCTACGGGAGGCAGCAGTGGGGAATATTGCACAATGGGCGCAAGCCTGATGCAGCGACGCCGCGTGAGG…	Streptomyces viridochromogenes, 99.17%
T1236	CGCAAGCCTGATGCAGCGACGCCGCGTGAGGGATGACGGCCTTCGGGTTGTAAACCTCTTTCAGCAGGGAAGAAGCGAGAGTGACGGTACCTGCAGAAGAAGCGCCGGCTAACTACGTGCCAGCAGCCGCGGTAATACGTAGGGCGCAAGCGTTGTCCGGAATTATTGGGCGTAAAGAGCTCGTAGGCGGCTTGTCGCGTCGGTTGTGAAAGCCCGGGGCTTAACCCCGGGTCTGCAGTCGATACGGGCAGGCTAGAGTTCGGTAGGGGAGATCGGAATTCCTGGTGTAGCGGTGAAATGCGCAGATATCAGGAGGAACACCGGTGGCGAAGGCGGATCTCTGGGCCGATACTGACGCTGAGGAGCGAAAGCGTGGGGAGCGAACAGGATTAGATACCC…	Streptomyces ardesiacus, 99.91%
T4680	AGCTTGTTGGTGAGGTAACGGCTCACCAAGGCGACGACGGGTAGCCGGCCTGAGAGGGCGACCGGCCACACTGGGACTGAGACACGGCCCAGACTCCTACGGGAGGCAGCAGTGGGGAATATTGCACAATGGGCGAAAGCCTGATGCAGCGACGCCGCGTGAGGGATGACGGCCTTCGGGTTGTAAACCTCTTTCAGCAGGGAAGAAGCGCAAGTGACGGTACCTGCAGAAGAAGCGCCGGCTAACTACGTGCCAGCAGCCGCGGTAATACGTAGGGCGCGAGCGTTGTCCGGAATTATTGGGCGTAAAGAGCTCGTAGGCGGCTTGTCGCGTCGATTGTGAAAGCCCGGGGCTTAACCCCGGGTCTGCAGTCGATACGGGCAGGCTAGAGTGTGGTAG…	Streptomyces hirsutus, 99.21%
T39	ACGGAGAGTTTGATCCTGGCTCAGGACGAACGCTGGCGGCGTGCTTAACACATGCAAGTCGAACGATGAACCACTTCGGTGGGGATTAGTGGCGAACGGGTGAGTAACACGTGGGCAATCTGCCCTTCACTCTGGGACAAGCCCTGGAAACGGGGTCTAATACCGGATATGAGCCTGGGAGGCATCTCCCGGGCTGTAAAGCTCCGGCGGTGAAGGATGAGCCCGCGGCCTATCAGCTTGTTGGTGAGGTAATGGCTCACCAAGGCGACGACGGGTAGCCGGCCTGAGAGGGCGACCGGCCACACTGGGACTGAGACACGGCCCAGACTCCTACGGGAGGCAGCAGTGGGGAATATTGCACAATGGGCGAAAGCCTGATGCAGCGACGCCGCGTGAGGG…	Streptomyces niveoruber, 99.07%
T1415	ACGGAGAGTTTGATCCTGGCTCAGGACGAACGCTGGCGGCGTGCTTAACACATGCAAGTCGAACGATGAACCTCCTTCGGGAGGGGATTAGTGGCGAACGGGTGAGTAACACGTGGGCAATCTGCCCTGCACTCTGGGACAAGCCCTGGAAACGGGGTCTAATACCGGATACTGACCCGCTTGGGCATCCAAGCGGTTCGAAAGCTCCGGCGGTGCAGGATGAGCCCGCGGCCTATCAGCTTGTTGGTGAGGTAATGGCTCACCAAGGCGACGACGGGTAGCCGGCCTGAGAGGGCGACCGGCCACACTGGGACTGAGACACGGCCCAGACTCCTACGGGAGGCAGCAGTGGGGAATATTGCACAATGGGCGAAAGCCTGATGCAGCGACGCCGCGTGA…	Streptomyces variabilis, 99.93%
T1416	ACGGAGAGTTTGATCCTGGCTCAGGACGAACGCTGGCGGCGTGCTTAACACATGCAAGTCGAACGATGAACCACTTCGGTGGGGATTAGTGGCGAACGGGTGAGTAACACGTGGGCAATCTGCCCTGCACTCTGGGACAAGCCCTGGAAACGGGGTCTAATACCGGATACTGACCCGCTTGGGCATCCAAGCGGTTCGAAAGCTCCGGCGGTGCAGGATGAGCCCGCGGCCTATCAGCTTGTTGGTGAGGTAATGGCTCACCAAGGCGACGACGGGTAGCCGGCCTGAGAGGGCGACCGGCCACACTGGGACTGAGACACGGCCCAGACTCCTACGGGAGGCAGCAGTGGGGAATATTGCACAATGGGCGAAAGCCTGATGCAGCGACGCCGCGTGAGG…	Streptomyces tendae, 99.21%
T12	CCGATACTGACGCTGAGGAGCGAAAGCGTGGGGAGCGAACAGGATTAGATACCCTGGTAGTCCACGCCGTAAACGGTGGGCACTAGGTGTGGGCAACATTCCACGTTGTCCGTGCCGCAGCTAACGCATTAAGTGCCCCGCCTGGGGAGTACGGCCGCAAGGCTAAAACTCAAAGGAATTGACGGGGGCCCGCACAAGCGGCGGAGCATGTGGCTTAATTCGACGCAACGCGAAGAACCTTACCAAGGCTTGACATACACCGGAAAGCATTAGAGATAGTGCCCCCCTTGTGGTCGGTGTACAGGTGGTGCATGGCTGTCGTCAGCTCGTGTCGTGAGATGTTGGGTTAAGTCCCGCAACGAGCGCAACCCTTGTCCCGTGTTGCCAGCAGGCCCTTGT…	Streptomyces flaveolus, 100%
T1425	TGAGTAACACGTGTGCAATCTGCTTTGCATTCTGGGACATTTCCTGTTAACGGGGTCTAATACCGGATACTGACCCGCTTGGGCATCCAAGCGGTTCGCATGCTCCGGCGGTGCAGGATGAGCCCGTGGCCTATCTGCTTGTTGGTGAGGTAATGGCTCACCAAGGCAACGACGGGTAGCCGGCCTGAGAGGGCGACCGGCCACACTGGGACTGAGACACGGCCCAGACTCCTACGGGAGGCAGCATTGGGGAATATTGCACAATGGGCGAAAGCCTGATGCAGCGACGCCGCTTGAGGGATGACGGCCTTCGGGTTGTAAACCTCTTTCAGCAGGGAAGAAGCGAAAGTGACGGTACCTGCATAATAAGCGCCGGCTAACTACGTGCCAGCAGCCGCG…	Streptomyces labedae, 97.22%
T467	TTAAACATGCAAGTCGAACGATGAACCTCCTTCGGGAGGGGATTAGTGGCGAACGGGTGAGTAACACGTGGGCAATCTGCCCTGCACTCTGGGACAAGCCCTGGAAACGGGGTCTAATACCGGATACTGACCCGCTTGGGCATCCAAGCGGTTCGAAAGCTCCGGCGGTGCAGGATGAGCCCGCGGCCTATCAGCTTGTTGGTGAGGTAATGGCTCACCAAGGCAACGACGGGTAGCCGGCCTGAGAGGGCGACCGGCCACACTGGGACTGAGACACGGCCCAGACTCCTACGGGAGGCAGCAGTGGGGAATATTGCACAATGGGCGAAAGCCTGATGCAGCGACGCCGCGTGAGGGATGACGGCCTTCGGGTTGTAAACCTCTTTCAGCAGGGAAGAA…	Streptomyces variabilis,97.63%
*A: Soil-derived, Natural Organism Library SIFBI A*STAR, Singapore collection and T: Marine-derived, Natural Organism Library SIFBI A*STAR, Singapore Collection

## Sheet: Table S3
strain ID	parent strain	modification	(M)CA2LB	(M)CA7LB	(M)CA8LB	(M)CA9LB	(M)CA10LB	*Terrestrial strains starting with "A" fermented in CA media, Marine strains starting with "T" fermented in MCA media
A1123	A1123	N.A.	1	1	1	1	1
A100214	A1123	RED SarP integration	1	1	1	1	1
A100212	A1123	RED SarP integration	1	1	1	1	1
A100213	A1123	RED SarP integration	1	1	1	1	1
A100208	A1123	RED SarP integration	1	1	1	1	1
A100209	A1123	RED SarP integration	1	1	1	1	1
A100200	A1123	RED SarP integration	1	1	1	1	1
A100201	A1123	RED SarP integration	1	1	1	1	1
A100202	A1123	RED SarP integration	1	1	1	1	1
A100203	A1123	RED SarP integration	1	1	1	1	1
A100204	A1123	RED SarP integration	1	1	1	1	1
A100207	A1123	RED SarP integration	1	1	1	1	1
A100210	A1123	RED SarP integration	1	1	1	1	1
A100206	A1123	RED SarP integration	1	1	1	1	1
A100211	A1123	RED SarP integration	1	1	1	1	1
A100205	A1123	RED SarP integration	1	1	1	1	1
A100215	A1123	Fzm_SARP integration	1	1	1	1	1
A100218	A1123	Fzm_SARP integration	1	1	1	1	1
A100221	A1123	Fzm_SARP integration	1	1	1	1	1
A100217	A1123	Fzm_SARP integration	1	1	1	1	1
A100219	A1123	Fzm_SARP integration	1	1	1	1	1
A100220	A1123	Fzm_SARP integration	1	1	1	1	1
A100216	A1123	Fzm_SARP integration	1	1	1	1	1
A2278	A2278	N.A.	1	0	0	1	1
A100236	A2278	RED SarP integration	1	0	0	1	1
A100237	A2278	Fzm_SARP integration	1	0	0	1	1
A30639	A30639	N.A.	1	0	0	1	1
A100316	A30639	RED SarP integration	1	0	0	1	1
A100314	A30639	RED SarP integration	2	0	0	2	2	*two different fermentations on different dates of the same strain-media included
A100317	A30639	RED SarP integration	1	0	0	1	1
A100315	A30639	RED SarP integration	1	0	0	1	1
A100318	A30639	Fzm_SARP integration	1	0	0	1	1
A100320	A30639	Fzm_SARP integration	1	0	0	1	1
A100319	A30639	Fzm_SARP integration	1	0	0	1	1
A100321	A30639	Fzm_SARP integration	1	0	0	1	1
A40926	A40926	N.A.	1	0	0	1	1
A100325	A40926	RED SarP integration	1	0	0	1	1
A100327	A40926	Fzm_SARP integration	1	0	0	1	1
A100326	A40926	Fzm_SARP integration	1	0	0	1	1
A61715	A61715	N.A.	1	1	1	1	1
A100162	A61715	RED SarP integration	1	1	1	1	1
A100160	A61715	RED SarP integration	1	1	1	1	1
A100161	A61715	RED SarP integration	1	1	1	1	1
A100159	A61715	RED SarP integration	1	1	1	1	1
A100158	A61715	RED SarP integration	1	1	1	1	1
A100165	A61715	Fzm_SARP integration	1	1	1	1	1
A100164	A61715	Fzm_SARP integration	1	1	1	1	1
A100163	A61715	Fzm_SARP integration	1	1	1	1	1
T12	T12	N.A.	0	1	1	1	0
T10242	T12	RED SarP integration	0	1	1	1	0
T10243	T12	RED SarP integration	0	1	1	1	0
T10239	T12	RED SarP integration	0	1	1	1	0
T10246	T12	RED SarP integration	0	1	1	1	0
T10240	T12	RED SarP integration	0	1	1	1	0
T10241	T12	RED SarP integration	0	1	1	1	0
T10245	T12	RED SarP integration	0	1	1	1	0
T10244	T12	RED SarP integration	0	1	1	1	0
T10250	T12	Fzm_SARP integration	0	1	1	1	0
T10251	T12	Fzm_SARP integration	0	1	1	1	0
T10252	T12	Fzm_SARP integration	0	1	1	1	0
T10248	T12	Fzm_SARP integration	0	1	1	1	0
T10249	T12	Fzm_SARP integration	0	1	1	1	0
T10253	T12	Fzm_SARP integration	0	1	1	1	0
T10247	T12	Fzm_SARP integration	0	1	1	1	0
T1236	T1236	N.A.	1	1	1	1	1
T10061	T1236	RED SarP integration	1	1	1	1	1
T10062	T1236	RED SarP integration	1	1	1	1	1
T10063	T1236	RED SarP integration	1	1	1	1	1
T10064	T1236	RED SarP integration	1	1	1	1	1
T10067	T1236	Fzm_SARP integration	1	1	1	1	1
T10065	T1236	Fzm_SARP integration	1	1	1	1	1
T10066	T1236	Fzm_SARP integration	1	1	1	1	1
T1415	T1415	N.A.	0	1	1	1	0
T10193	T1415	RED SarP integration	0	1	1	1	0
T10194	T1415	RED SarP integration	0	1	1	1	0
T10195	T1415	RED SarP integration	0	1	1	1	0
T10189	T1415	RED SarP integration	0	1	1	1	0
T10192	T1415	RED SarP integration	0	1	1	1	0
T10190	T1415	RED SarP integration	0	1	1	1	0
T10191	T1415	RED SarP integration	0	1	1	1	0
T10198	T1415	Fzm_SARP integration	0	1	1	1	0
T10202	T1415	Fzm_SARP integration	0	1	1	1	0
T10197	T1415	Fzm_SARP integration	0	1	1	1	0
T10200	T1415	Fzm_SARP integration	0	1	1	1	0
T10199	T1415	Fzm_SARP integration	0	1	1	1	0
T10196	T1415	Fzm_SARP integration	0	1	1	1	0
T10201	T1415	Fzm_SARP integration	0	1	1	1	0
T10203	T1415	Fzm_SARP integration	0	1	1	1	0
T1416	T1416	N.A.	0	1	1	1	0
T10224	T1416	RED SarP integration	0	1	1	1	0
T10225	T1416	RED SarP integration	0	1	1	1	0
T10226	T1416	RED SarP integration	0	1	1	1	0
T10220	T1416	RED SarP integration	0	1	1	1	0
T10221	T1416	RED SarP integration	0	1	1	1	0
T10223	T1416	RED SarP integration	0	1	1	1	0
T10219	T1416	RED SarP integration	0	1	1	1	0
T10222	T1416	RED SarP integration	0	1	1	1	0
T10228	T1416	Fzm_SARP integration	0	1	1	1	0
T10230	T1416	Fzm_SARP integration	0	1	1	1	0
T10227	T1416	Fzm_SARP integration	0	1	1	1	0
T10229	T1416	Fzm_SARP integration	0	1	1	1	0
T10233	T1416	Fzm_SARP integration	0	1	1	1	0
T10231	T1416	Fzm_SARP integration	0	1	1	1	0
T10232	T1416	Fzm_SARP integration	0	1	1	1	0
T1425	T1425	N.A.	0	1	1	1	0
T10280	T1425	RED SarP integration	0	1	1	1	0
T10277	T1425	RED SarP integration	0	1	1	1	0
T10279	T1425	RED SarP integration	0	1	1	1	0
T10278	T1425	RED SarP integration	0	1	1	1	0
T10287	T1425	Fzm_SARP integration	0	1	1	1	0
T10283	T1425	Fzm_SARP integration	0	1	1	1	0
T10285	T1425	Fzm_SARP integration	0	1	1	1	0
T10282	T1425	Fzm_SARP integration	0	1	1	1	0
T10286	T1425	Fzm_SARP integration	0	1	1	1	0
T10281	T1425	Fzm_SARP integration	0	1	1	1	0
T10284	T1425	Fzm_SARP integration	0	1	1	1	0
T265	T265	N.A.	1	1	1	1	1
T10048	T265	RED SarP integration	1	1	1	1	1
T10051	T265	RED SarP integration	1	1	1	1	1
T10053	T265	RED SarP integration	1	1	1	1	1
T10049	T265	RED SarP integration	1	1	1	1	1
T10047	T265	RED SarP integration	1	1	1	1	1
T10050	T265	RED SarP integration	1	1	1	1	1
T10052	T265	RED SarP integration	1	1	1	1	1
T10054	T265	Fzm_SARP integration	1	1	1	1	1
T10056	T265	Fzm_SARP integration	1	1	1	1	1
T10055	T265	Fzm_SARP integration	1	1	1	1	1
T298	T298	N.A.	2	2	2	2	2	*fermented in both MCA and CA media
T10023	T298	RED SarP integration	1	1	1	1	1
T10024	T298	RED SarP integration	1	1	1	1	1
T10026	T298	RED SarP integration	1	1	1	1	1
T10027	T298	RED SarP integration	1	1	1	1	1
T10022	T298	RED SarP integration	1	1	1	1	1
T10028	T298	RED SarP integration	1	1	1	1	1
T10025	T298	RED SarP integration	1	1	1	1	1
T10030	T298	Fzm_SARP integration	1	1	1	1	1
T10031	T298	Fzm_SARP integration	1	1	1	1	1
T10029	T298	Fzm_SARP integration	1	1	1	1	1
T343	T343	N.A.	1	1	1	1	1
T10091	T343	RED SarP integration	1	1	1	1	1
T10087	T343	RED SarP integration	1	1	1	1	1
T10086	T343	RED SarP integration	1	1	1	1	1
T10088	T343	RED SarP integration	1	1	1	1	1
T10092	T343	RED SarP integration	1	1	1	1	1
T10090	T343	RED SarP integration	1	1	1	1	1
T10089	T343	RED SarP integration	1	1	1	1	1
T10093	T343	RED SarP integration	1	1	1	1	1
T10098	T343	Fzm_SARP integration	1	1	1	1	1
T10094	T343	Fzm_SARP integration	1	1	1	1	1
T10095	T343	Fzm_SARP integration	1	1	1	1	1
T10096	T343	Fzm_SARP integration	1	1	1	1	1
T10097	T343	Fzm_SARP integration	1	1	1	1	1
T10099	T343	Fzm_SARP integration	1	1	1	1	1
T354	T354	N.A.	1	1	1	1	1
T10119	T354	RED SarP integration	1	1	1	1	1
T10120	T354	RED SarP integration	1	1	1	1	1
T10121	T354	RED SarP integration	1	1	1	1	1
T10122	T354	Fzm_SARP integration	1	1	1	1	1
T39	T39	N.A.	0	1	1	1	0
T10143	T39	RED SarP integration	0	1	1	1	0
T10141	T39	RED SarP integration	0	1	1	1	0
T10142	T39	RED SarP integration	0	1	1	1	0
T10139	T39	RED SarP integration	0	1	1	1	0
T10140	T39	RED SarP integration	0	1	1	1	0
T10138	T39	RED SarP integration	0	1	1	1	0
T10144	T39	Fzm_SARP integration	0	1	1	1	0
T10145	T39	Fzm_SARP integration	0	1	1	1	0
T467	T467	N.A.	0	1	1	1	0
T10299	T467	RED SarP integration	0	1	1	1	0
T10300	T467	RED SarP integration	0	1	1	1	0
T10305	T467	RED SarP integration	0	1	1	1	0
T10302	T467	RED SarP integration	0	1	1	1	0
T10306	T467	RED SarP integration	0	1	1	1	0
T10301	T467	RED SarP integration	0	1	1	1	0
T10303	T467	RED SarP integration	0	1	1	1	0
T10304	T467	RED SarP integration	0	1	1	1	0
T10307	T467	Fzm_SARP integration	0	1	1	1	0
T10309	T467	Fzm_SARP integration	0	1	1	1	0
T10308	T467	Fzm_SARP integration	0	1	1	1	0
T4680	T4680	N.A.	1	1	1	1	1
T10020	T4680	RED SarP integration	1	1	1	1	1
T10021	T4680	Fzm_SARP integration	1	1	1	1	1
T676	T676	N.A.	1	1	1	1	1
T10112	T676	RED SarP integration	1	1	1	1	1
T10111	T676	RED SarP integration	1	1	1	1	1
T10113	T676	RED SarP integration	1	1	1	1	1
T10109	T676	RED SarP integration	1	1	1	1	1
T10115	T676	RED SarP integration	1	1	1	1	1
T10108	T676	RED SarP integration	1	1	1	1	1
T10114	T676	RED SarP integration	1	1	1	1	1
T10110	T676	RED SarP integration	1	1	1	1	1
T10116	T676	Fzm_SARP integration	1	1	1	1	1

## Sheet: Table S4
Wild-type strains (18) with both RedD and Fzm_SARP	RedD	Fzm_SARP	Max_RedD_Selected	Max_Fzm_SARP_Selected
A1123	15	7	A100214	A100215
A2278	1	1	A100236	A100237
A30639	4	4	A100314	A100321
A40926	1	2	A100325	A100327
A61715	5	3	A100160	A100165
T12	8	7	T10242	T10250
T1236	4	3	T10061	T10065
T1415	7	8	T10194	T10198
T1416	8	7	T10219	T10227
T1425	4	7	T10280	T10282
T265	7	3	T10049	T10054
T298	7	3	T10023	T10029
T343	8	6	T10087	T10096
T354	3	1	T10120	T10122
T39	6	2	T10143	T10144
T467	8	3	T10299	T10308
T4680	1	1	T10020	T10021
T676	8	1	T10109	T10116
Total	105	69
Total Wild-type strains = 18
Total Activated Strains = 174
Total Strains = 192
Total Ferments = 774 (3 duplicates)

## Sheet: Table S5
Group Information				Legend
G1 - wild type strains				DefaultGroups - Groups where this metabolite is present in								Smiles - SMILES of spectral match from GNPS reference library
G2 - RedD mutants				G1 to G3 - number of samples with this metabolite in that group								SpectrumID - GNPS reference of spectral match
G3 - Fzm_SARP mutants				GNPSLinkout_Cluster - link to view cluster from which this metabolite is in								UniqueFileSources - files (fermentation extracts) in which this metabolite was found
				GNPSLinkout_Network - link to view network from which this metabolite is in								UniqueFileSourcesCount - number of files (fermentation extracts) in which this metabolite was found
				LibraryID - spectral match from GNPS spectral reference libraries								cluster index - unique metabolite ID
				MQScore - modified cosine score								componentindex - unique cluster ID (-1 means orphan cluster with only 1 metabolite) - see GNPS_metabolite_networking_69_clusters.xlsx for cluster information
				MZErrorPPM - m/z difference in ppm to spectral match								number of spectra - number of spectra matching this metabolite observed
				MassDiff - mass difference to spectral match								parent mass - exact mass of parent molecule
				RTMean - average retention time in seconds								precursor charge - charge of precursor ion
				RTMean_min - average retention time in minutes								precursor mass - precursor m/z
				RTStdErr - retention time standard deviation in minutes								NOTE: GNPS labels "metabolites" as "nodes" and numbers them as "cluster index", GNPS labels "clusters of metabolites" as "components" and numbers them as "component index"
DefaultGroups	G1	G2	G3	GNPSLinkout_Cluster	GNPSLinkout_Network	LibraryID	MQScore	MZErrorPPM	MassDiff	RTMean	RTMean_min	RTStdErr	Smiles	SpectrumID	UniqueFileSources	UniqueFileSourcesCount	cluster index	componentindex	number of spectra	parent mass	precursor charge	precursor mass	not_in_parent
G1,G2,G3	2	1	2	https://gnps.ucsd.edu//ProteoSAFe/result.jsp?task=f6afefb68d85425986b8751c4d55f2f0&view=cluster_details&protein=1&show=true	https://gnps.ucsd.edu/ProteoSAFe/result.jsp?view=network_displayer&componentindex=-1&task=f6afefb68d85425986b8751c4d55f2f0&show=true	N/A	N/A	N/A	N/A	233.466	3.8911	0.85189	N/A	N/A	T10119_MCA07LB_211112_POS_P46_MS2.mgf|T4680_MCA09LB_210805_POS_P32_MS2.mgf|T4680_MCA02LB_210805_POS_P32_MS2.mgf|T10021_MCA02LB_210805_POS_P32_MS2.mgf|T10144_MCA07LB_220315_POS_P49_MS2.mgf	5	1	-1	5	209.152	1	209.152
G1,G2,G3	4	7	1	https://gnps.ucsd.edu//ProteoSAFe/result.jsp?task=f6afefb68d85425986b8751c4d55f2f0&view=cluster_details&protein=2&show=true	https://gnps.ucsd.edu/ProteoSAFe/result.jsp?view=network_displayer&componentindex=16&task=f6afefb68d85425986b8751c4d55f2f0&show=true	N/A	N/A	N/A	N/A	137.808	2.2968	1.45171	N/A	N/A	T10047_MCA10LB_210827_POS_P35_MS2.mgf|T10024_MCA10LB_210813_POS_P33_MS2.mgf|T10025_MCA10LB_210813_POS_P33_MS2.mgf|T10055_MCA10LB_210827_POS_P35_MS2.mgf|T10049_MCA10LB_210827_POS_P35_MS2.mgf|T10023_MCA10LB_210813_POS_P33_MS2.mgf|T10048_MCA10LB_210827_POS_P35_MS2.mgf|T298_CA09LB_210326_POS_P17_MS2.mgf|T298_CA10LB_210326_POS_P17_MS2.mgf|T298_MCA10LB_210326_POS_P18_MS2.mgf	10	2	16	12	449.221	2	225.11
G1,G2,G3	1	4	1	https://gnps.ucsd.edu//ProteoSAFe/result.jsp?task=f6afefb68d85425986b8751c4d55f2f0&view=cluster_details&protein=3&show=true	https://gnps.ucsd.edu/ProteoSAFe/result.jsp?view=network_displayer&componentindex=-1&task=f6afefb68d85425986b8751c4d55f2f0&show=true	N/A	N/A	N/A	N/A	213.747	3.56245	30.5166	N/A	N/A	T10119_MCA07LB_211112_POS_P46_MS2.mgf|T10120_MCA07LB_211112_POS_P46_MS2.mgf|T10119_MCA10LB_211112_POS_P46_MS2.mgf|T354_MCA10LB_211112_POS_P46_MS2.mgf|T10122_MCA07LB_211112_POS_P46_MS2.mgf|T10121_MCA10LB_211112_POS_P46_MS2.mgf	6	3	-1	6	225.144	1	225.144
G1,G2,G3	1	4	3	https://gnps.ucsd.edu//ProteoSAFe/result.jsp?task=f6afefb68d85425986b8751c4d55f2f0&view=cluster_details&protein=5&show=true	https://gnps.ucsd.edu/ProteoSAFe/result.jsp?view=network_displayer&componentindex=-1&task=f6afefb68d85425986b8751c4d55f2f0&show=true	N/A	N/A	N/A	N/A	229.319	3.82199	29.5907	N/A	N/A	T10092_MCA10LB_210924_POS_P40_MS2.mgf|T10098_MCA10LB_210924_POS_P40_MS2.mgf|T39_MCA07LB_220315_POS_P49_MS2.mgf|T10278_MCA07LB_220715_POS_P57_MS2.mgf|T10120_MCA08LB_211112_POS_P46_MS2.mgf|T10144_MCA07LB_220315_POS_P49_MS2.mgf|T10139_MCA07LB_220315_POS_P49_MS2.mgf|T10284_MCA08LB_220715_POS_P57_MS2.mgf	8	5	-1	8	227.163	1	227.163
G3	0	0	2	https://gnps.ucsd.edu//ProteoSAFe/result.jsp?task=f6afefb68d85425986b8751c4d55f2f0&view=cluster_details&protein=7&show=true	https://gnps.ucsd.edu/ProteoSAFe/result.jsp?view=network_displayer&componentindex=-1&task=f6afefb68d85425986b8751c4d55f2f0&show=true	N/A	N/A	N/A	N/A	213.087	3.55145	17.47	N/A	N/A	T10098_MCA10LB_210924_POS_P40_MS2.mgf|T10094_MCA10LB_210924_POS_P40_MS2.mgf	2	7	-1	2	229.178	1	229.178
G1,G2	3	2	0	https://gnps.ucsd.edu//ProteoSAFe/result.jsp?task=f6afefb68d85425986b8751c4d55f2f0&view=cluster_details&protein=8&show=true	https://gnps.ucsd.edu/ProteoSAFe/result.jsp?view=network_displayer&componentindex=16&task=f6afefb68d85425986b8751c4d55f2f0&show=true	N/A	N/A	N/A	N/A	142.316	2.37193	1.17501	N/A	N/A	T10026_MCA10LB_210813_POS_P33_MS2.mgf|T298_CA10LB_210326_POS_P17_MS2.mgf|T10025_MCA10LB_210813_POS_P33_MS2.mgf|T298_MCA10LB_210326_POS_P18_MS2.mgf	4	8	16	5	463.237	2	232.118
G2,G3	0	1	1	https://gnps.ucsd.edu//ProteoSAFe/result.jsp?task=f6afefb68d85425986b8751c4d55f2f0&view=cluster_details&protein=9&show=true	https://gnps.ucsd.edu/ProteoSAFe/result.jsp?view=network_displayer&componentindex=-1&task=f6afefb68d85425986b8751c4d55f2f0&show=true	N/A	N/A	N/A	N/A	244.457	4.07428	0.439	N/A	N/A	T10141_MCA07LB_220315_POS_P49_MS2.mgf|T10145_MCA07LB_220315_POS_P49_MS2.mgf	2	9	-1	2	242.175	1	242.175
G3	0	0	2	https://gnps.ucsd.edu//ProteoSAFe/result.jsp?task=f6afefb68d85425986b8751c4d55f2f0&view=cluster_details&protein=10&show=true	https://gnps.ucsd.edu/ProteoSAFe/result.jsp?view=network_displayer&componentindex=-1&task=f6afefb68d85425986b8751c4d55f2f0&show=true	N/A	N/A	N/A	N/A	115.013	1.91688	1.108	N/A	N/A	T10281_MCA09LB_220715_POS_P57_MS2.mgf|T10287_MCA07LB_220715_POS_P57_MS2.mgf	2	10	-1	2	242.182	1	242.182
G1,G2,G3	2	8	13	https://gnps.ucsd.edu//ProteoSAFe/result.jsp?task=f6afefb68d85425986b8751c4d55f2f0&view=cluster_details&protein=12&show=true	https://gnps.ucsd.edu/ProteoSAFe/result.jsp?view=network_displayer&componentindex=-1&task=f6afefb68d85425986b8751c4d55f2f0&show=true	N/A	N/A	N/A	N/A	236.566	3.94277	1.23946	N/A	N/A	T10199_MCA08LB_220401_POS_P52_MS2.mgf|T10142_MCA08LB_220317_POS_P49_MS2.mgf|T10250_MCA09LB_220506_POS_P55_MS2.mgf|T10232_MCA07LB_220409_POS_P53_MS2.mgf|T10243_MCA07LB_220506_POS_P55_MS2.mgf|T10231_MCA09LB_220411_POS_P53_MS2.mgf|T1416_MCA08LB_220401_POS_P52_MS2.mgf|T10222_MCA08LB_220409_POS_P53_MS2.mgf|T10142_MCA07LB_220315_POS_P49_MS2.mgf|T10231_MCA07LB_220409_POS_P53_MS2.mgf|T10247_MCA08LB_22050…	23	12	-1	23	244.189	1	244.189
G1,G2,G3	1	1	1	https://gnps.ucsd.edu//ProteoSAFe/result.jsp?task=f6afefb68d85425986b8751c4d55f2f0&view=cluster_details&protein=14&show=true	https://gnps.ucsd.edu/ProteoSAFe/result.jsp?view=network_displayer&componentindex=-1&task=f6afefb68d85425986b8751c4d55f2f0&show=true	N/A	N/A	N/A	N/A	250.207	4.17011	1.35649	N/A	N/A	T10023_MCA10LB_210813_POS_P33_MS2.mgf|T298_CA08LB_210326_POS_P17_MS2.mgf|T10030_MCA10LB_210813_POS_P33_MS2.mgf	3	14	-1	3	245.173	1	245.173
G2,G3	0	12	8	https://gnps.ucsd.edu//ProteoSAFe/result.jsp?task=f6afefb68d85425986b8751c4d55f2f0&view=cluster_details&protein=18&show=true	https://gnps.ucsd.edu/ProteoSAFe/result.jsp?view=network_displayer&componentindex=8&task=f6afefb68d85425986b8751c4d55f2f0&show=true	N/A	N/A	N/A	N/A	119.723	1.99539	1.37309	N/A	N/A	T10026_MCA10LB_210813_POS_P33_MS2.mgf|T10093_MCA09LB_210924_POS_P40_MS2.mgf|T10277_MCA07LB_220715_POS_P57_MS2.mgf|T10090_MCA02LB_210924_POS_P39_MS2.mgf|T10121_MCA10LB_211112_POS_P46_MS2.mgf|T10097_MCA02LB_210924_POS_P39_MS2.mgf|T10096_MCA09LB_210924_POS_P40_MS2.mgf|T10098_MCA02LB_210924_POS_P39_MS2.mgf|T10096_MCA02LB_210924_POS_P39_MS2.mgf|T10092_MCA09LB_210924_POS_P40_MS2.mgf|T10089_MCA09LB_2109…	18	18	8	20	503.353	2	252.176
G2	0	2	0	https://gnps.ucsd.edu//ProteoSAFe/result.jsp?task=f6afefb68d85425986b8751c4d55f2f0&view=cluster_details&protein=19&show=true	https://gnps.ucsd.edu/ProteoSAFe/result.jsp?view=network_displayer&componentindex=-1&task=f6afefb68d85425986b8751c4d55f2f0&show=true	N/A	N/A	N/A	N/A	193.933	3.23221	0.3405	N/A	N/A	A100314_CA02LB_220411_POS_P54_MS2.mgf|A100314_CA10LB_220411_POS_P54_MS2.mgf	2	19	-1	2	261.113	1	261.113
G1,G2,G3	1	5	1	https://gnps.ucsd.edu//ProteoSAFe/result.jsp?task=f6afefb68d85425986b8751c4d55f2f0&view=cluster_details&protein=22&show=true	https://gnps.ucsd.edu/ProteoSAFe/result.jsp?view=network_displayer&componentindex=8&task=f6afefb68d85425986b8751c4d55f2f0&show=true	N/A	N/A	N/A	N/A	138.317	2.30528	1.37156	N/A	N/A	T10090_MCA02LB_210924_POS_P39_MS2.mgf|T10096_MCA09LB_210924_POS_P40_MS2.mgf|T10086_MCA10LB_210924_POS_P40_MS2.mgf|T467_MCA07LB_220715_POS_P58_MS2.mgf|T10093_MCA02LB_210924_POS_P39_MS2.mgf|T10086_MCA02LB_210924_POS_P39_MS2.mgf|T10088_MCA02LB_210924_POS_P39_MS2.mgf	7	22	8	7	529.369	2	265.184
G2,G3	0	2	2	https://gnps.ucsd.edu//ProteoSAFe/result.jsp?task=f6afefb68d85425986b8751c4d55f2f0&view=cluster_details&protein=23&show=true	https://gnps.ucsd.edu/ProteoSAFe/result.jsp?view=network_displayer&componentindex=8&task=f6afefb68d85425986b8751c4d55f2f0&show=true	N/A	N/A	N/A	N/A	137.29	2.28816	2.2764	N/A	N/A	T10097_MCA09LB_210924_POS_P40_MS2.mgf|T10139_MCA09LB_220317_POS_P49_MS2.mgf|T10087_MCA02LB_210924_POS_P39_MS2.mgf|T10096_MCA09LB_210924_POS_P40_MS2.mgf	4	23	8	4	531.347	2	266.173
G3	0	0	2	https://gnps.ucsd.edu//ProteoSAFe/result.jsp?task=f6afefb68d85425986b8751c4d55f2f0&view=cluster_details&protein=24&show=true	https://gnps.ucsd.edu/ProteoSAFe/result.jsp?view=network_displayer&componentindex=-1&task=f6afefb68d85425986b8751c4d55f2f0&show=true	N/A	N/A	N/A	N/A	157.364	2.62274	0.0275	N/A	N/A	T10094_MCA09LB_210924_POS_P40_MS2.mgf|T10095_MCA02LB_210924_POS_P39_MS2.mgf	2	24	-1	2	544.333	2	272.666
G1,G2,G3	2	29	21	https://gnps.ucsd.edu//ProteoSAFe/result.jsp?task=f6afefb68d85425986b8751c4d55f2f0&view=cluster_details&protein=25&show=true	https://gnps.ucsd.edu/ProteoSAFe/result.jsp?view=network_displayer&componentindex=8&task=f6afefb68d85425986b8751c4d55f2f0&show=true	N/A	N/A	N/A	N/A	141.688	2.36147	1.25441	N/A	N/A	T10090_MCA02LB_210924_POS_P39_MS2.mgf|T10087_MCA02LB_210924_POS_P39_MS2.mgf|T10096_MCA09LB_210924_POS_P40_MS2.mgf|T10099_MCA09LB_210924_POS_P40_MS2.mgf|T10094_MCA02LB_210924_POS_P39_MS2.mgf|T10090_MCA09LB_210924_POS_P40_MS2.mgf|T10302_MCA08LB_220715_POS_P58_MS2.mgf|T10091_MCA09LB_210924_POS_P40_MS2.mgf|T10093_MCA09LB_210924_POS_P40_MS2.mgf|T10095_MCA09LB_210924_POS_P40_MS2.mgf|T467_MCA08LB_220715…	31	25	8	52	545.363	2	273.181
G2,G3	0	4	2	https://gnps.ucsd.edu//ProteoSAFe/result.jsp?task=f6afefb68d85425986b8751c4d55f2f0&view=cluster_details&protein=26&show=true	https://gnps.ucsd.edu/ProteoSAFe/result.jsp?view=network_displayer&componentindex=8&task=f6afefb68d85425986b8751c4d55f2f0&show=true	N/A	N/A	N/A	N/A	143.203	2.38672	0.26534	N/A	N/A	T10086_MCA09LB_210924_POS_P40_MS2.mgf|T10097_MCA02LB_210924_POS_P39_MS2.mgf|T10096_MCA09LB_210924_POS_P40_MS2.mgf|T10086_MCA10LB_210924_POS_P40_MS2.mgf|T10086_MCA02LB_210924_POS_P39_MS2.mgf|T10087_MCA09LB_210924_POS_P40_MS2.mgf	6	26	8	6	273.687	1	273.687
G2,G3	0	7	3	https://gnps.ucsd.edu//ProteoSAFe/result.jsp?task=f6afefb68d85425986b8751c4d55f2f0&view=cluster_details&protein=31&show=true	https://gnps.ucsd.edu/ProteoSAFe/result.jsp?view=network_displayer&componentindex=8&task=f6afefb68d85425986b8751c4d55f2f0&show=true	N/A	N/A	N/A	N/A	157.393	2.62322	0.831877	N/A	N/A	T10098_MCA09LB_210924_POS_P40_MS2.mgf|T10087_MCA02LB_210924_POS_P39_MS2.mgf|T10098_MCA02LB_210924_POS_P39_MS2.mgf|T10089_MCA09LB_210924_POS_P40_MS2.mgf|T10088_MCA09LB_210924_POS_P40_MS2.mgf|T10233_MCA08LB_220409_POS_P53_MS2.mgf|T10093_MCA10LB_210924_POS_P40_MS2.mgf|T10086_MCA10LB_210924_POS_P40_MS2.mgf|T10087_MCA10LB_210924_POS_P40_MS2.mgf|T10092_MCA02LB_210924_POS_P39_MS2.mgf	10	31	8	10	569.363	2	285.181
G2,G3	0	3	2	https://gnps.ucsd.edu//ProteoSAFe/result.jsp?task=f6afefb68d85425986b8751c4d55f2f0&view=cluster_details&protein=32&show=true	https://gnps.ucsd.edu/ProteoSAFe/result.jsp?view=network_displayer&componentindex=8&task=f6afefb68d85425986b8751c4d55f2f0&show=true	N/A	N/A	N/A	N/A	155.853	2.59755	0.557059	N/A	N/A	T10090_MCA02LB_210924_POS_P39_MS2.mgf|T10098_MCA02LB_210924_POS_P39_MS2.mgf|T10096_MCA02LB_210924_POS_P39_MS2.mgf|T10087_MCA02LB_210924_POS_P39_MS2.mgf|T10092_MCA09LB_210924_POS_P40_MS2.mgf	5	32	8	5	571.347	2	286.173
G2,G3	0	2	2	https://gnps.ucsd.edu//ProteoSAFe/result.jsp?task=f6afefb68d85425986b8751c4d55f2f0&view=cluster_details&protein=35&show=true	https://gnps.ucsd.edu/ProteoSAFe/result.jsp?view=network_displayer&componentindex=-1&task=f6afefb68d85425986b8751c4d55f2f0&show=true	N/A	N/A	N/A	N/A	317.125	5.28541	1.22782	N/A	N/A	T10026_MCA10LB_210813_POS_P33_MS2.mgf|T10022_MCA02LB_210813_POS_P33_MS2.mgf|T10030_MCA10LB_210813_POS_P33_MS2.mgf	3	35	-1	4	287.236	1	287.236
G1,G2,G3	2	4	11	https://gnps.ucsd.edu//ProteoSAFe/result.jsp?task=f6afefb68d85425986b8751c4d55f2f0&view=cluster_details&protein=38&show=true	https://gnps.ucsd.edu/ProteoSAFe/result.jsp?view=network_displayer&componentindex=-1&task=f6afefb68d85425986b8751c4d55f2f0&show=true	N/A	N/A	N/A	N/A	173.225	2.88708	1.34615	N/A	N/A	A100315_CA10LB_211022_POS_P44_MS2.mgf|A100314_CA10LB_211022_POS_P44_MS2.mgf|A100317_CA02LB_211022_POS_P44_MS2.mgf|A30639_CA10LB_211022_POS_P44_MS2.mgf|A100318_CA09LB_211022_POS_P44_MS2.mgf|A100320_CA10LB_211022_POS_P44_MS2.mgf|A100318_CA02LB_211022_POS_P44_MS2.mgf|A30639_CA02LB_211022_POS_P44_MS2.mgf|A100321_CA02LB_211022_POS_P44_MS2.mgf|A100320_CA02LB_211022_POS_P44_MS2.mgf|A100319_CA02LB_211022…	11	38	-1	17	292.115	1	292.115
G2,G3	0	2	1	https://gnps.ucsd.edu//ProteoSAFe/result.jsp?task=f6afefb68d85425986b8751c4d55f2f0&view=cluster_details&protein=39&show=true	https://gnps.ucsd.edu/ProteoSAFe/result.jsp?view=network_displayer&componentindex=-1&task=f6afefb68d85425986b8751c4d55f2f0&show=true	N/A	N/A	N/A	N/A	118.26	1.97099	1.34942	N/A	N/A	T10225_MCA08LB_220409_POS_P53_MS2.mgf|T10096_MCA10LB_210924_POS_P40_MS2.mgf	2	39	-1	3	585.317	2	293.158
G2,G3	0	6	1	https://gnps.ucsd.edu//ProteoSAFe/result.jsp?task=f6afefb68d85425986b8751c4d55f2f0&view=cluster_details&protein=42&show=true	https://gnps.ucsd.edu/ProteoSAFe/result.jsp?view=network_displayer&componentindex=8&task=f6afefb68d85425986b8751c4d55f2f0&show=true	N/A	N/A	N/A	N/A	161.259	2.68765	0.171782	N/A	N/A	T10090_MCA02LB_210924_POS_P39_MS2.mgf|T10087_MCA09LB_210924_POS_P40_MS2.mgf|T10086_MCA09LB_210924_POS_P40_MS2.mgf|T10095_MCA02LB_210924_POS_P39_MS2.mgf|T10090_MCA09LB_210924_POS_P40_MS2.mgf|T10086_MCA10LB_210924_POS_P40_MS2.mgf|T10091_MCA02LB_210924_POS_P39_MS2.mgf	7	42	8	7	294.19	1	294.19
G2	0	2	0	https://gnps.ucsd.edu//ProteoSAFe/result.jsp?task=f6afefb68d85425986b8751c4d55f2f0&view=cluster_details&protein=43&show=true	https://gnps.ucsd.edu/ProteoSAFe/result.jsp?view=network_displayer&componentindex=8&task=f6afefb68d85425986b8751c4d55f2f0&show=true	N/A	N/A	N/A	N/A	163.364	2.72273	0.661	N/A	N/A	T10090_MCA09LB_210924_POS_P40_MS2.mgf|T10087_MCA09LB_210924_POS_P40_MS2.mgf	2	43	8	2	294.692	1	294.692
G3	0	0	3	https://gnps.ucsd.edu//ProteoSAFe/result.jsp?task=f6afefb68d85425986b8751c4d55f2f0&view=cluster_details&protein=45&show=true	https://gnps.ucsd.edu/ProteoSAFe/result.jsp?view=network_displayer&componentindex=-1&task=f6afefb68d85425986b8751c4d55f2f0&show=true	N/A	N/A	N/A	N/A	103.543	1.72572	2.84619	N/A	N/A	T10287_MCA09LB_220715_POS_P57_MS2.mgf|T10282_MCA09LB_220715_POS_P57_MS2.mgf|T10307_MCA09LB_220715_POS_P58_MS2.mgf	3	45	-1	3	301.952	1	301.952
G2,G3	0	1	2	https://gnps.ucsd.edu//ProteoSAFe/result.jsp?task=f6afefb68d85425986b8751c4d55f2f0&view=cluster_details&protein=48&show=true	https://gnps.ucsd.edu/ProteoSAFe/result.jsp?view=network_displayer&componentindex=-1&task=f6afefb68d85425986b8751c4d55f2f0&show=true	N/A	N/A	N/A	N/A	121.402	2.02337	0.464944	N/A	N/A	T10277_MCA09LB_220715_POS_P57_MS2.mgf|T10282_MCA09LB_220715_POS_P57_MS2.mgf|T10284_MCA09LB_220715_POS_P57_MS2.mgf	3	48	-1	3	304.158	1	304.158
G2,G3	0	3	2	https://gnps.ucsd.edu//ProteoSAFe/result.jsp?task=f6afefb68d85425986b8751c4d55f2f0&view=cluster_details&protein=51&show=true	https://gnps.ucsd.edu/ProteoSAFe/result.jsp?view=network_displayer&componentindex=-1&task=f6afefb68d85425986b8751c4d55f2f0&show=true	N/A	N/A	N/A	N/A	317.082	5.28469	1.17074	N/A	N/A	T10026_MCA10LB_210813_POS_P33_MS2.mgf|T10022_MCA02LB_210813_POS_P33_MS2.mgf|T10030_MCA10LB_210813_POS_P33_MS2.mgf	3	51	-1	5	305.246	1	305.246
G2,G3	0	3	1	https://gnps.ucsd.edu//ProteoSAFe/result.jsp?task=f6afefb68d85425986b8751c4d55f2f0&view=cluster_details&protein=54&show=true	https://gnps.ucsd.edu/ProteoSAFe/result.jsp?view=network_displayer&componentindex=-1&task=f6afefb68d85425986b8751c4d55f2f0&show=true	N/A	N/A	N/A	N/A	129.726	2.16211	10.316	N/A	N/A	T10302_MCA09LB_220715_POS_P58_MS2.mgf|T10099_MCA09LB_210924_POS_P40_MS2.mgf|T10091_MCA09LB_210924_POS_P40_MS2.mgf	3	54	-1	4	307.638	1	307.638
G3	0	0	2	https://gnps.ucsd.edu//ProteoSAFe/result.jsp?task=f6afefb68d85425986b8751c4d55f2f0&view=cluster_details&protein=55&show=true	https://gnps.ucsd.edu/ProteoSAFe/result.jsp?view=network_displayer&componentindex=-1&task=f6afefb68d85425986b8751c4d55f2f0&show=true	N/A	N/A	N/A	N/A	137.325	2.28874	1.1545	N/A	N/A	T10096_MCA10LB_210924_POS_P40_MS2.mgf	1	55	-1	2	625.311	2	313.155
G2,G3	0	1	1	https://gnps.ucsd.edu//ProteoSAFe/result.jsp?task=f6afefb68d85425986b8751c4d55f2f0&view=cluster_details&protein=57&show=true	https://gnps.ucsd.edu/ProteoSAFe/result.jsp?view=network_displayer&componentindex=-1&task=f6afefb68d85425986b8751c4d55f2f0&show=true	N/A	N/A	N/A	N/A	91.658	1.52763	2.644	N/A	N/A	T10190_MCA08LB_220401_POS_P52_MS2.mgf|T10198_MCA09LB_220401_POS_P52_MS2.mgf	2	57	-1	2	317.079	1	317.079
G1,G2,G3	9	11	3	https://gnps.ucsd.edu//ProteoSAFe/result.jsp?task=f6afefb68d85425986b8751c4d55f2f0&view=cluster_details&protein=59&show=true	https://gnps.ucsd.edu/ProteoSAFe/result.jsp?view=network_displayer&componentindex=65&task=f6afefb68d85425986b8751c4d55f2f0&show=true	N/A	N/A	N/A	N/A	112.29	1.8715	1.5817	N/A	N/A	T4680_MCA09LB_210805_POS_P32_MS2.mgf|T10301_MCA08LB_220715_POS_P58_MS2.mgf|T10306_MCA09LB_220715_POS_P58_MS2.mgf|T4680_MCA07LB_210805_POS_P32_MS2.mgf|T4680_MCA08LB_210805_POS_P32_MS2.mgf|T10020_MCA09LB_210805_POS_P32_MS2.mgf|T10301_MCA09LB_220715_POS_P58_MS2.mgf|T10021_MCA09LB_210805_POS_P32_MS2.mgf|T10023_MCA10LB_210813_POS_P33_MS2.mgf|T10092_MCA09LB_210924_POS_P40_MS2.mgf|T10308_MCA08LB_220715_…	16	59	65	23	647.231	2	324.115
G1	2	0	0	https://gnps.ucsd.edu//ProteoSAFe/result.jsp?task=f6afefb68d85425986b8751c4d55f2f0&view=cluster_details&protein=60&show=true	https://gnps.ucsd.edu/ProteoSAFe/result.jsp?view=network_displayer&componentindex=65&task=f6afefb68d85425986b8751c4d55f2f0&show=true	N/A	N/A	N/A	N/A	114.787	1.91312	1.1545	N/A	N/A	T298_MCA10LB_210326_POS_P18_MS2.mgf	1	60	65	2	324.62	1	324.62
G1,G2,G3	1	26	11	https://gnps.ucsd.edu//ProteoSAFe/result.jsp?task=f6afefb68d85425986b8751c4d55f2f0&view=cluster_details&protein=63&show=true	https://gnps.ucsd.edu/ProteoSAFe/result.jsp?view=network_displayer&componentindex=-1&task=f6afefb68d85425986b8751c4d55f2f0&show=true	N/A	N/A	N/A	N/A	95.5742	1.5929	3.99201	N/A	N/A	T10306_MCA09LB_220715_POS_P58_MS2.mgf|T10021_MCA09LB_210805_POS_P32_MS2.mgf|T10203_MCA09LB_220401_POS_P52_MS2.mgf|T10067_MCA09LB_210903_POS_P36_MS2.mgf|T467_MCA09LB_220715_POS_P58_MS2.mgf|T10120_MCA09LB_211112_POS_P46_MS2.mgf|T10122_MCA09LB_211112_POS_P46_MS2.mgf|T10280_MCA09LB_220715_POS_P57_MS2.mgf|A100209_CA09LB_210723_POS_P30_MS2.mgf|T10065_MCA09LB_210903_POS_P36_MS2.mgf|T10061_MCA09LB_210903…	27	63	-1	38	328.136	1	328.136
G1,G2,G3	1	3	1	https://gnps.ucsd.edu//ProteoSAFe/result.jsp?task=f6afefb68d85425986b8751c4d55f2f0&view=cluster_details&protein=64&show=true	https://gnps.ucsd.edu/ProteoSAFe/result.jsp?view=network_displayer&componentindex=14&task=f6afefb68d85425986b8751c4d55f2f0&show=true	N/A	N/A	N/A	N/A	98.0388	1.63398	2.73295	N/A	N/A	T1415_MCA09LB_220401_POS_P51_MS2.mgf|T10048_MCA09LB_210827_POS_P35_MS2.mgf|T10122_MCA09LB_211112_POS_P46_MS2.mgf|T10304_MCA09LB_220715_POS_P58_MS2.mgf	4	64	14	5	329.176	1	329.176
G2,G3	0	1	1	https://gnps.ucsd.edu//ProteoSAFe/result.jsp?task=f6afefb68d85425986b8751c4d55f2f0&view=cluster_details&protein=67&show=true	https://gnps.ucsd.edu/ProteoSAFe/result.jsp?view=network_displayer&componentindex=-1&task=f6afefb68d85425986b8751c4d55f2f0&show=true	N/A	N/A	N/A	N/A	133.887	2.23145	0.455	N/A	N/A	A100160_CA08LB_210416_POS_P22_MS2.mgf|A100165_CA08LB_210416_POS_P22_MS2.mgf	2	67	-1	2	332.18	1	332.18
G2,G3	0	12	7	https://gnps.ucsd.edu//ProteoSAFe/result.jsp?task=f6afefb68d85425986b8751c4d55f2f0&view=cluster_details&protein=68&show=true	https://gnps.ucsd.edu/ProteoSAFe/result.jsp?view=network_displayer&componentindex=8&task=f6afefb68d85425986b8751c4d55f2f0&show=true	N/A	N/A	N/A	N/A	199.315	3.32192	0.985736	N/A	N/A	T10055_MCA07LB_210827_POS_P35_MS2.mgf|T10087_MCA02LB_210924_POS_P39_MS2.mgf|T10097_MCA02LB_210924_POS_P39_MS2.mgf|T10098_MCA02LB_210924_POS_P39_MS2.mgf|T10096_MCA02LB_210924_POS_P39_MS2.mgf|T10092_MCA09LB_210924_POS_P40_MS2.mgf|T10089_MCA09LB_210924_POS_P40_MS2.mgf|T10095_MCA02LB_210924_POS_P39_MS2.mgf|T10089_MCA02LB_210924_POS_P39_MS2.mgf|T10088_MCA09LB_210924_POS_P40_MS2.mgf|T10094_MCA09LB_2109…	15	68	8	19	663.405	2	332.202
G1,G2,G3	2	48	17	https://gnps.ucsd.edu//ProteoSAFe/result.jsp?task=f6afefb68d85425986b8751c4d55f2f0&view=cluster_details&protein=69&show=true	https://gnps.ucsd.edu/ProteoSAFe/result.jsp?view=network_displayer&componentindex=24&task=f6afefb68d85425986b8751c4d55f2f0&show=true	Spectral Match to 13-Docosenamide, (Z)- from NIST14	0.87148	5.95305	0.00201416	444.599	7.40999	6.72003	N/A	CCMSLIB00003134514	T10092_MCA10LB_210924_POS_P40_MS2.mgf|A100219_CA02LB_210723_POS_P31_MS2.mgf|T10087_MCA02LB_210924_POS_P39_MS2.mgf|T10028_MCA10LB_210813_POS_P33_MS2.mgf|A100212_CA08LB_210723_POS_P30_MS2.mgf|T10047_MCA08LB_210827_POS_P34_MS2.mgf|T10062_MCA02LB_210903_POS_P36_MS2.mgf|T10089_MCA08LB_210924_POS_P39_MS2.mgf|T10049_MCA08LB_210827_POS_P34_MS2.mgf|T10051_MCA09LB_210827_POS_P35_MS2.mgf|T10053_MCA02LB_2108…	65	69	24	67	338.339	1	338.339
G1,G2,G3	3	10	6	https://gnps.ucsd.edu//ProteoSAFe/result.jsp?task=f6afefb68d85425986b8751c4d55f2f0&view=cluster_details&protein=79&show=true	https://gnps.ucsd.edu/ProteoSAFe/result.jsp?view=network_displayer&componentindex=-1&task=f6afefb68d85425986b8751c4d55f2f0&show=true	N/A	N/A	N/A	N/A	177.738	2.9623	1.67597	N/A	N/A	T10145_MCA08LB_220317_POS_P49_MS2.mgf|T10141_MCA08LB_220317_POS_P49_MS2.mgf|T10142_MCA08LB_220317_POS_P49_MS2.mgf|T39_MCA08LB_220315_POS_P49_MS2.mgf|T10139_MCA08LB_220315_POS_P49_MS2.mgf|T10143_MCA08LB_220317_POS_P49_MS2.mgf|T10144_MCA08LB_220317_POS_P49_MS2.mgf	7	79	-1	19	706.395	2	353.697
G1,G3	2	0	1	https://gnps.ucsd.edu//ProteoSAFe/result.jsp?task=f6afefb68d85425986b8751c4d55f2f0&view=cluster_details&protein=80&show=true	https://gnps.ucsd.edu/ProteoSAFe/result.jsp?view=network_displayer&componentindex=-1&task=f6afefb68d85425986b8751c4d55f2f0&show=true	N/A	N/A	N/A	N/A	105.262	1.75436	2.55627	N/A	N/A	T10283_MCA07LB_220715_POS_P57_MS2.mgf|T1236_MCA07LB_210903_POS_P36_MS2.mgf	2	80	-1	3	354.145	1	354.145
G2	0	2	0	https://gnps.ucsd.edu//ProteoSAFe/result.jsp?task=f6afefb68d85425986b8751c4d55f2f0&view=cluster_details&protein=81&show=true	https://gnps.ucsd.edu/ProteoSAFe/result.jsp?view=network_displayer&componentindex=-1&task=f6afefb68d85425986b8751c4d55f2f0&show=true	N/A	N/A	N/A	N/A	408.212	6.80352	0.4175	N/A	N/A	T10053_MCA07LB_210827_POS_P34_MS2.mgf|T10226_MCA07LB_220409_POS_P53_MS2.mgf	2	81	-1	2	355.28	1	355.28
G2,G3	0	1	2	https://gnps.ucsd.edu//ProteoSAFe/result.jsp?task=f6afefb68d85425986b8751c4d55f2f0&view=cluster_details&protein=83&show=true	https://gnps.ucsd.edu/ProteoSAFe/result.jsp?view=network_displayer&componentindex=24&task=f6afefb68d85425986b8751c4d55f2f0&show=true	N/A	N/A	N/A	N/A	414.467	6.90779	1.21838	N/A	N/A	A100321_CA09LB_211022_POS_P44_MS2.mgf|A100314_CA10LB_211022_POS_P44_MS2.mgf	2	83	24	3	356.348	1	356.348
G1,G2,G3	1	8	7	https://gnps.ucsd.edu//ProteoSAFe/result.jsp?task=f6afefb68d85425986b8751c4d55f2f0&view=cluster_details&protein=84&show=true	https://gnps.ucsd.edu/ProteoSAFe/result.jsp?view=network_displayer&componentindex=-1&task=f6afefb68d85425986b8751c4d55f2f0&show=true	Spectral Match to Monoelaidin from NIST14	0.929856	11.1889	0.0039978	389.646	6.49411	39.2251	N/A	CCMSLIB00003136302	T10047_MCA07LB_210827_POS_P34_MS2.mgf|T10048_MCA07LB_210827_POS_P34_MS2.mgf|T10053_MCA07LB_210827_POS_P34_MS2.mgf|T10029_MCA07LB_210813_POS_P33_MS2.mgf|T10227_MCA07LB_220409_POS_P53_MS2.mgf|T10049_MCA07LB_210827_POS_P34_MS2.mgf|T1416_MCA07LB_220401_POS_P52_MS2.mgf|T10024_MCA07LB_210813_POS_P33_MS2.mgf|T10282_MCA07LB_220715_POS_P57_MS2.mgf|T10284_MCA07LB_220715_POS_P57_MS2.mgf|T10286_MCA07LB_22071…	12	84	-1	16	357.296	1	357.296
G2,G3	0	6	1	https://gnps.ucsd.edu//ProteoSAFe/result.jsp?task=f6afefb68d85425986b8751c4d55f2f0&view=cluster_details&protein=86&show=true	https://gnps.ucsd.edu/ProteoSAFe/result.jsp?view=network_displayer&componentindex=-1&task=f6afefb68d85425986b8751c4d55f2f0&show=true	N/A	N/A	N/A	N/A	111.448	1.85746	0.419985	N/A	N/A	T10300_MCA09LB_220715_POS_P58_MS2.mgf|T10306_MCA09LB_220715_POS_P58_MS2.mgf|T10301_MCA09LB_220715_POS_P58_MS2.mgf|T10307_MCA09LB_220715_POS_P58_MS2.mgf|T10302_MCA09LB_220715_POS_P58_MS2.mgf|T10303_MCA09LB_220715_POS_P58_MS2.mgf|T10299_MCA09LB_220715_POS_P58_MS2.mgf	7	86	-1	7	361.165	0	361.165
G3	0	0	2	https://gnps.ucsd.edu//ProteoSAFe/result.jsp?task=f6afefb68d85425986b8751c4d55f2f0&view=cluster_details&protein=87&show=true	https://gnps.ucsd.edu/ProteoSAFe/result.jsp?view=network_displayer&componentindex=8&task=f6afefb68d85425986b8751c4d55f2f0&show=true	N/A	N/A	N/A	N/A	128.999	2.14998	0.06	N/A	N/A	T10309_MCA09LB_220715_POS_P58_MS2.mgf|T10308_MCA09LB_220715_POS_P58_MS2.mgf	2	87	8	2	361.237	1	361.237
G1,G2	2	1	0	https://gnps.ucsd.edu//ProteoSAFe/result.jsp?task=f6afefb68d85425986b8751c4d55f2f0&view=cluster_details&protein=88&show=true	https://gnps.ucsd.edu/ProteoSAFe/result.jsp?view=network_displayer&componentindex=8&task=f6afefb68d85425986b8751c4d55f2f0&show=true	N/A	N/A	N/A	N/A	144.709	2.41182	0.954937	N/A	N/A	T343_MCA10LB_210924_POS_P39_MS2.mgf|T10301_MCA09LB_220715_POS_P58_MS2.mgf|T343_MCA09LB_210910_POS_P38_MS2.mgf	3	88	8	3	723.413	2	362.206
G2,G3	0	9	1	https://gnps.ucsd.edu//ProteoSAFe/result.jsp?task=f6afefb68d85425986b8751c4d55f2f0&view=cluster_details&protein=89&show=true	https://gnps.ucsd.edu/ProteoSAFe/result.jsp?view=network_displayer&componentindex=-1&task=f6afefb68d85425986b8751c4d55f2f0&show=true	N/A	N/A	N/A	N/A	138.888	2.3148	0.385272	N/A	N/A	T10090_MCA02LB_210924_POS_P39_MS2.mgf|T10093_MCA09LB_210924_POS_P40_MS2.mgf|T10087_MCA02LB_210924_POS_P39_MS2.mgf|T10097_MCA02LB_210924_POS_P39_MS2.mgf|T10086_MCA10LB_210924_POS_P40_MS2.mgf|T10093_MCA02LB_210924_POS_P39_MS2.mgf|T10086_MCA02LB_210924_POS_P39_MS2.mgf|T10087_MCA10LB_210924_POS_P40_MS2.mgf|T10091_MCA02LB_210924_POS_P39_MS2.mgf|T10092_MCA02LB_210924_POS_P39_MS2.mgf	10	89	-1	10	725.203	2	363.101
G2,G3	0	1	1	https://gnps.ucsd.edu//ProteoSAFe/result.jsp?task=f6afefb68d85425986b8751c4d55f2f0&view=cluster_details&protein=92&show=true	https://gnps.ucsd.edu/ProteoSAFe/result.jsp?view=network_displayer&componentindex=-1&task=f6afefb68d85425986b8751c4d55f2f0&show=true	N/A	N/A	N/A	N/A	62.221	1.03702	0.445	N/A	N/A	A100213_CA10LB_210723_POS_P30_MS2.mgf|A100215_CA10LB_210726_POS_P31_MS2.mgf	2	92	-1	2	363.175	1	363.175
G2	0	2	0	https://gnps.ucsd.edu//ProteoSAFe/result.jsp?task=f6afefb68d85425986b8751c4d55f2f0&view=cluster_details&protein=94&show=true	https://gnps.ucsd.edu/ProteoSAFe/result.jsp?view=network_displayer&componentindex=-1&task=f6afefb68d85425986b8751c4d55f2f0&show=true	N/A	N/A	N/A	N/A	178.465	2.97443	1.4005	N/A	N/A	A100214_CA07LB_210723_POS_P30_MS2.mgf	1	94	-1	2	365.252	1	365.252
G2,G3	0	1	1	https://gnps.ucsd.edu//ProteoSAFe/result.jsp?task=f6afefb68d85425986b8751c4d55f2f0&view=cluster_details&protein=96&show=true	https://gnps.ucsd.edu/ProteoSAFe/result.jsp?view=network_displayer&componentindex=-1&task=f6afefb68d85425986b8751c4d55f2f0&show=true	N/A	N/A	N/A	N/A	190.798	3.17996	0.0445	N/A	N/A	T10088_MCA09LB_210924_POS_P40_MS2.mgf|T10096_MCA09LB_210924_POS_P40_MS2.mgf	2	96	-1	2	731.523	2	366.261
G2,G3	0	3	2	https://gnps.ucsd.edu//ProteoSAFe/result.jsp?task=f6afefb68d85425986b8751c4d55f2f0&view=cluster_details&protein=99&show=true	https://gnps.ucsd.edu/ProteoSAFe/result.jsp?view=network_displayer&componentindex=8&task=f6afefb68d85425986b8751c4d55f2f0&show=true	N/A	N/A	N/A	N/A	154.93	2.58216	0.195094	N/A	N/A	T10088_MCA09LB_210924_POS_P40_MS2.mgf|T10098_MCA09LB_210924_POS_P40_MS2.mgf|T10086_MCA09LB_210924_POS_P40_MS2.mgf|T10087_MCA09LB_210924_POS_P40_MS2.mgf|T10096_MCA09LB_210924_POS_P40_MS2.mgf	5	99	8	5	745.477	2	373.238
G2	0	2	0	https://gnps.ucsd.edu//ProteoSAFe/result.jsp?task=f6afefb68d85425986b8751c4d55f2f0&view=cluster_details&protein=100&show=true	https://gnps.ucsd.edu/ProteoSAFe/result.jsp?view=network_displayer&componentindex=8&task=f6afefb68d85425986b8751c4d55f2f0&show=true	N/A	N/A	N/A	N/A	201.611	3.36017	0.2925	N/A	N/A	T10088_MCA09LB_210924_POS_P40_MS2.mgf|T10090_MCA02LB_210924_POS_P39_MS2.mgf	2	100	8	2	373.299	1	373.299
G1	2	0	0	https://gnps.ucsd.edu//ProteoSAFe/result.jsp?task=f6afefb68d85425986b8751c4d55f2f0&view=cluster_details&protein=101&show=true	https://gnps.ucsd.edu/ProteoSAFe/result.jsp?view=network_displayer&componentindex=-1&task=f6afefb68d85425986b8751c4d55f2f0&show=true	N/A	N/A	N/A	N/A	101.844	1.69741	1.1545	N/A	N/A	T298_CA09LB_210326_POS_P17_MS2.mgf	1	101	-1	2	747.373	2	374.186
G1,G2,G3	5	18	12	https://gnps.ucsd.edu//ProteoSAFe/result.jsp?task=f6afefb68d85425986b8751c4d55f2f0&view=cluster_details&protein=103&show=true	https://gnps.ucsd.edu/ProteoSAFe/result.jsp?view=network_displayer&componentindex=-1&task=f6afefb68d85425986b8751c4d55f2f0&show=true	N/A	N/A	N/A	N/A	178.331	2.97218	1.60948	N/A	N/A	T10141_MCA07LB_220315_POS_P49_MS2.mgf|T10144_MCA08LB_220317_POS_P49_MS2.mgf|T39_MCA07LB_220315_POS_P49_MS2.mgf|T10145_MCA07LB_220315_POS_P49_MS2.mgf|T10145_MCA08LB_220317_POS_P49_MS2.mgf|T10145_MCA09LB_220317_POS_P49_MS2.mgf|T10142_MCA07LB_220315_POS_P49_MS2.mgf|T10141_MCA08LB_220317_POS_P49_MS2.mgf|T10142_MCA09LB_220317_POS_P49_MS2.mgf|T10142_MCA08LB_220317_POS_P49_MS2.mgf|T10144_MCA07LB_220315_…	16	103	-1	35	750.419	2	375.709
G2,G3	0	11	1	https://gnps.ucsd.edu//ProteoSAFe/result.jsp?task=f6afefb68d85425986b8751c4d55f2f0&view=cluster_details&protein=107&show=true	https://gnps.ucsd.edu/ProteoSAFe/result.jsp?view=network_displayer&componentindex=8&task=f6afefb68d85425986b8751c4d55f2f0&show=true	N/A	N/A	N/A	N/A	157.778	2.62964	0.867483	N/A	N/A	T10090_MCA02LB_210924_POS_P39_MS2.mgf|T10096_MCA09LB_210924_POS_P40_MS2.mgf|T10092_MCA09LB_210924_POS_P40_MS2.mgf|T10089_MCA09LB_210924_POS_P40_MS2.mgf|T10089_MCA02LB_210924_POS_P39_MS2.mgf|T10088_MCA09LB_210924_POS_P40_MS2.mgf|T10086_MCA02LB_210924_POS_P39_MS2.mgf|T10092_MCA02LB_210924_POS_P39_MS2.mgf	8	107	8	12	761.473	2	381.236
G2,G3	0	3	2	https://gnps.ucsd.edu//ProteoSAFe/result.jsp?task=f6afefb68d85425986b8751c4d55f2f0&view=cluster_details&protein=109&show=true	https://gnps.ucsd.edu/ProteoSAFe/result.jsp?view=network_displayer&componentindex=-1&task=f6afefb68d85425986b8751c4d55f2f0&show=true	N/A	N/A	N/A	N/A	250.293	4.17154	1.1067	N/A	N/A	T10031_MCA02LB_210813_POS_P33_MS2.mgf|T10027_MCA02LB_210813_POS_P33_MS2.mgf|T10028_MCA02LB_210813_POS_P33_MS2.mgf	3	109	-1	5	764.471	2	382.735
G1,G2,G3	82	475	279	https://gnps.ucsd.edu//ProteoSAFe/result.jsp?task=f6afefb68d85425986b8751c4d55f2f0&view=cluster_details&protein=110&show=true	https://gnps.ucsd.edu/ProteoSAFe/result.jsp?view=network_displayer&componentindex=24&task=f6afefb68d85425986b8751c4d55f2f0&show=true	N/A	N/A	N/A	N/A	444.2	7.40334	2.54517	N/A	N/A	T10113_MCA02LB_211112_POS_P45_MS2.mgf|T4680_MCA08LB_210805_POS_P32_MS2.mgf|T10140_MCA09LB_220317_POS_P49_MS2.mgf|T10021_MCA10LB_210805_POS_P32_MS2.mgf|A100325_CA10LB_211022_POS_P44_MS2.mgf|A100321_CA02LB_211022_POS_P44_MS2.mgf|T10024_MCA08LB_210813_POS_P33_MS2.mgf|T10144_MCA07LB_220315_POS_P49_MS2.mgf|T10086_MCA07LB_210924_POS_P39_MS2.mgf|A100317_CA02LB_211022_POS_P44_MS2.mgf|T10099_MCA07LB_21092…	525	110	24	836	384.344	1	384.344
G1,G2,G3	3	15	12	https://gnps.ucsd.edu//ProteoSAFe/result.jsp?task=f6afefb68d85425986b8751c4d55f2f0&view=cluster_details&protein=116&show=true	https://gnps.ucsd.edu/ProteoSAFe/result.jsp?view=network_displayer&componentindex=-1&task=f6afefb68d85425986b8751c4d55f2f0&show=true	N/A	N/A	N/A	N/A	299.715	4.99525	0.275134	N/A	N/A	T10285_MCA09LB_220715_POS_P57_MS2.mgf|T10278_MCA08LB_220715_POS_P57_MS2.mgf|T10300_MCA08LB_220715_POS_P58_MS2.mgf|T10282_MCA09LB_220715_POS_P57_MS2.mgf|T10282_MCA07LB_220715_POS_P57_MS2.mgf|T10284_MCA07LB_220715_POS_P57_MS2.mgf|T10309_MCA09LB_220715_POS_P58_MS2.mgf|T10281_MCA07LB_220715_POS_P57_MS2.mgf|T10302_MCA08LB_220715_POS_P58_MS2.mgf|T10280_MCA08LB_220715_POS_P57_MS2.mgf|T10277_MCA07LB_2207…	30	116	-1	30	387.187	1	387.187
G2,G3	0	1	2	https://gnps.ucsd.edu//ProteoSAFe/result.jsp?task=f6afefb68d85425986b8751c4d55f2f0&view=cluster_details&protein=119&show=true	https://gnps.ucsd.edu/ProteoSAFe/result.jsp?view=network_displayer&componentindex=-1&task=f6afefb68d85425986b8751c4d55f2f0&show=true	N/A	N/A	N/A	N/A	128.532	2.14221	0.801516	N/A	N/A	T10284_MCA08LB_220715_POS_P57_MS2.mgf|T10287_MCA08LB_220715_POS_P57_MS2.mgf|T10280_MCA08LB_220715_POS_P57_MS2.mgf	3	119	-1	3	389.202	1	389.202
G2,G3	0	1	1	https://gnps.ucsd.edu//ProteoSAFe/result.jsp?task=f6afefb68d85425986b8751c4d55f2f0&view=cluster_details&protein=120&show=true	https://gnps.ucsd.edu/ProteoSAFe/result.jsp?view=network_displayer&componentindex=-1&task=f6afefb68d85425986b8751c4d55f2f0&show=true	N/A	N/A	N/A	N/A	388.615	6.47691	1.3035	N/A	N/A	T10278_MCA09LB_220715_POS_P57_MS2.mgf|T10284_MCA09LB_220715_POS_P57_MS2.mgf	2	120	-1	2	389.225	1	389.225
G1,G2,G3	1	3	2	https://gnps.ucsd.edu//ProteoSAFe/result.jsp?task=f6afefb68d85425986b8751c4d55f2f0&view=cluster_details&protein=121&show=true	https://gnps.ucsd.edu/ProteoSAFe/result.jsp?view=network_displayer&componentindex=57&task=f6afefb68d85425986b8751c4d55f2f0&show=true	N/A	N/A	N/A	N/A	126.112	2.10186	2.60196	N/A	N/A	T10203_MCA09LB_220401_POS_P52_MS2.mgf|T298_CA09LB_210326_POS_P17_MS2.mgf|T10304_MCA09LB_220715_POS_P58_MS2.mgf	3	121	57	6	391.201	1	391.201
G1,G2	2	2	0	https://gnps.ucsd.edu//ProteoSAFe/result.jsp?task=f6afefb68d85425986b8751c4d55f2f0&view=cluster_details&protein=123&show=true	https://gnps.ucsd.edu/ProteoSAFe/result.jsp?view=network_displayer&componentindex=57&task=f6afefb68d85425986b8751c4d55f2f0&show=true	N/A	N/A	N/A	N/A	119.664	1.9944	1.13	N/A	N/A	T298_CA09LB_210326_POS_P17_MS2.mgf|T10304_MCA09LB_220715_POS_P58_MS2.mgf	2	123	57	4	393.218	1	393.218
G1,G2,G3	2	6	13	https://gnps.ucsd.edu//ProteoSAFe/result.jsp?task=f6afefb68d85425986b8751c4d55f2f0&view=cluster_details&protein=124&show=true	https://gnps.ucsd.edu/ProteoSAFe/result.jsp?view=network_displayer&componentindex=54&task=f6afefb68d85425986b8751c4d55f2f0&show=true	N/A	N/A	N/A	N/A	154.091	2.56818	2.25667	N/A	N/A	T10277_MCA07LB_220715_POS_P57_MS2.mgf|T10280_MCA07LB_220715_POS_P57_MS2.mgf|T10279_MCA09LB_220715_POS_P57_MS2.mgf|T10285_MCA07LB_220715_POS_P57_MS2.mgf|T10283_MCA07LB_220715_POS_P57_MS2.mgf|T10286_MCA09LB_220715_POS_P57_MS2.mgf|T10282_MCA09LB_220715_POS_P57_MS2.mgf|T10282_MCA07LB_220715_POS_P57_MS2.mgf|T10284_MCA07LB_220715_POS_P57_MS2.mgf|T10279_MCA07LB_220715_POS_P57_MS2.mgf|T10286_MCA07LB_2207…	14	124	54	21	394.167	0	394.167
G1,G2,G3	1	3	2	https://gnps.ucsd.edu//ProteoSAFe/result.jsp?task=f6afefb68d85425986b8751c4d55f2f0&view=cluster_details&protein=125&show=true	https://gnps.ucsd.edu/ProteoSAFe/result.jsp?view=network_displayer&componentindex=54&task=f6afefb68d85425986b8751c4d55f2f0&show=true	N/A	N/A	N/A	N/A	149.437	2.49062	0.142173	N/A	N/A	T10277_MCA07LB_220715_POS_P57_MS2.mgf|T10280_MCA07LB_220715_POS_P57_MS2.mgf|T10282_MCA07LB_220715_POS_P57_MS2.mgf|T10286_MCA07LB_220715_POS_P57_MS2.mgf|T10278_MCA07LB_220715_POS_P57_MS2.mgf|T1425_MCA07LB_220715_POS_P57_MS2.mgf	6	125	54	6	394.168	0	394.168
G3	0	0	2	https://gnps.ucsd.edu//ProteoSAFe/result.jsp?task=f6afefb68d85425986b8751c4d55f2f0&view=cluster_details&protein=126&show=true	https://gnps.ucsd.edu/ProteoSAFe/result.jsp?view=network_displayer&componentindex=37&task=f6afefb68d85425986b8751c4d55f2f0&show=true	N/A	N/A	N/A	N/A	353.197	5.88661	0.0325	N/A	N/A	A100321_CA10LB_211022_POS_P44_MS2.mgf|A100327_CA10LB_211022_POS_P44_MS2.mgf	2	126	37	2	395.278	1	395.278
G1,G2	1	6	0	https://gnps.ucsd.edu//ProteoSAFe/result.jsp?task=f6afefb68d85425986b8751c4d55f2f0&view=cluster_details&protein=127&show=true	https://gnps.ucsd.edu/ProteoSAFe/result.jsp?view=network_displayer&componentindex=-1&task=f6afefb68d85425986b8751c4d55f2f0&show=true	N/A	N/A	N/A	N/A	452.314	7.53857	0.275887	N/A	N/A	T676_MCA08LB_211112_POS_P45_MS2.mgf|T10114_MCA08LB_211112_POS_P45_MS2.mgf|T10109_MCA08LB_211112_POS_P45_MS2.mgf|T10115_MCA08LB_211112_POS_P45_MS2.mgf|T10112_MCA08LB_211112_POS_P45_MS2.mgf|T10110_MCA08LB_211112_POS_P45_MS2.mgf|T10113_MCA08LB_211112_POS_P45_MS2.mgf	7	127	-1	7	397.23	1	397.23
G2,G3	0	2	3	https://gnps.ucsd.edu//ProteoSAFe/result.jsp?task=f6afefb68d85425986b8751c4d55f2f0&view=cluster_details&protein=129&show=true	https://gnps.ucsd.edu/ProteoSAFe/result.jsp?view=network_displayer&componentindex=14&task=f6afefb68d85425986b8751c4d55f2f0&show=true	N/A	N/A	N/A	N/A	105.992	1.76654	6.4383	N/A	N/A	T10301_MCA09LB_220715_POS_P58_MS2.mgf|T10309_MCA09LB_220715_POS_P58_MS2.mgf|T10056_MCA09LB_210827_POS_P35_MS2.mgf|T10054_MCA09LB_210827_POS_P35_MS2.mgf|T10304_MCA09LB_220715_POS_P58_MS2.mgf	5	129	14	5	400.212	1	400.212
G2,G3	0	4	4	https://gnps.ucsd.edu//ProteoSAFe/result.jsp?task=f6afefb68d85425986b8751c4d55f2f0&view=cluster_details&protein=134&show=true	https://gnps.ucsd.edu/ProteoSAFe/result.jsp?view=network_displayer&componentindex=-1&task=f6afefb68d85425986b8751c4d55f2f0&show=true	N/A	N/A	N/A	N/A	128.882	2.14804	0.184955	N/A	N/A	T10279_MCA08LB_220715_POS_P57_MS2.mgf|T10285_MCA09LB_220715_POS_P57_MS2.mgf|T10279_MCA09LB_220715_POS_P57_MS2.mgf|T10284_MCA09LB_220715_POS_P57_MS2.mgf|T10282_MCA09LB_220715_POS_P57_MS2.mgf|T10283_MCA09LB_220715_POS_P57_MS2.mgf|T10277_MCA08LB_220715_POS_P57_MS2.mgf|T10280_MCA08LB_220715_POS_P57_MS2.mgf	8	134	-1	8	403.179	1	403.179
G2,G3	0	5	2	https://gnps.ucsd.edu//ProteoSAFe/result.jsp?task=f6afefb68d85425986b8751c4d55f2f0&view=cluster_details&protein=135&show=true	https://gnps.ucsd.edu/ProteoSAFe/result.jsp?view=network_displayer&componentindex=-1&task=f6afefb68d85425986b8751c4d55f2f0&show=true	N/A	N/A	N/A	N/A	135.7	2.26166	0.644392	N/A	N/A	T10145_MCA08LB_220317_POS_P49_MS2.mgf|T10141_MCA08LB_220317_POS_P49_MS2.mgf|T10142_MCA08LB_220317_POS_P49_MS2.mgf|T10139_MCA08LB_220315_POS_P49_MS2.mgf|T10143_MCA08LB_220317_POS_P49_MS2.mgf|T10144_MCA08LB_220317_POS_P49_MS2.mgf	6	135	-1	7	810.419	2	405.709
G2	0	4	0	https://gnps.ucsd.edu//ProteoSAFe/result.jsp?task=f6afefb68d85425986b8751c4d55f2f0&view=cluster_details&protein=136&show=true	https://gnps.ucsd.edu/ProteoSAFe/result.jsp?view=network_displayer&componentindex=-1&task=f6afefb68d85425986b8751c4d55f2f0&show=true	N/A	N/A	N/A	N/A	181.841	3.03068	1.69609	N/A	N/A	A100214_CA07LB_210723_POS_P30_MS2.mgf|A100213_CA07LB_210723_POS_P30_MS2.mgf	2	136	-1	4	406.243	1	406.243
G1,G2,G3	5	5	1	https://gnps.ucsd.edu//ProteoSAFe/result.jsp?task=f6afefb68d85425986b8751c4d55f2f0&view=cluster_details&protein=137&show=true	https://gnps.ucsd.edu/ProteoSAFe/result.jsp?view=network_displayer&componentindex=18&task=f6afefb68d85425986b8751c4d55f2f0&show=true	N/A	N/A	N/A	N/A	110.757	1.84595	1.90086	N/A	N/A	T10047_MCA10LB_210827_POS_P35_MS2.mgf|T10056_MCA10LB_210827_POS_P35_MS2.mgf|T10049_MCA10LB_210827_POS_P35_MS2.mgf|T10048_MCA10LB_210827_POS_P35_MS2.mgf|T10051_MCA10LB_210827_POS_P35_MS2.mgf|T298_CA09LB_210326_POS_P17_MS2.mgf|T298_CA10LB_210326_POS_P17_MS2.mgf|T298_MCA10LB_210326_POS_P18_MS2.mgf	8	137	18	11	407.209	1	407.209
G1,G2,G3	9	11	5	https://gnps.ucsd.edu//ProteoSAFe/result.jsp?task=f6afefb68d85425986b8751c4d55f2f0&view=cluster_details&protein=138&show=true	https://gnps.ucsd.edu/ProteoSAFe/result.jsp?view=network_displayer&componentindex=-1&task=f6afefb68d85425986b8751c4d55f2f0&show=true	N/A	N/A	N/A	N/A	376.909	6.28182	1.43799	N/A	N/A	T4680_MCA10LB_210805_POS_P32_MS2.mgf|T10021_MCA08LB_210805_POS_P32_MS2.mgf|T4680_MCA07LB_210805_POS_P32_MS2.mgf|T4680_MCA08LB_210805_POS_P32_MS2.mgf|T10020_MCA09LB_210805_POS_P32_MS2.mgf|T4680_MCA02LB_210805_POS_P32_MS2.mgf|T10020_MCA07LB_210805_POS_P32_MS2.mgf|T10021_MCA02LB_210805_POS_P32_MS2.mgf|T10020_MCA10LB_210805_POS_P32_MS2.mgf|T10020_MCA02LB_210805_POS_P32_MS2.mgf|T10021_MCA07LB_210805_P…	12	138	-1	25	410.314	1	410.314
G1,G2,G3	3	11	17	https://gnps.ucsd.edu//ProteoSAFe/result.jsp?task=f6afefb68d85425986b8751c4d55f2f0&view=cluster_details&protein=139&show=true	https://gnps.ucsd.edu/ProteoSAFe/result.jsp?view=network_displayer&componentindex=-1&task=f6afefb68d85425986b8751c4d55f2f0&show=true	N/A	N/A	N/A	N/A	168.537	2.80895	8.60292	N/A	N/A	T10277_MCA07LB_220715_POS_P57_MS2.mgf|T10280_MCA07LB_220715_POS_P57_MS2.mgf|T10285_MCA07LB_220715_POS_P57_MS2.mgf|T10283_MCA07LB_220715_POS_P57_MS2.mgf|T10282_MCA07LB_220715_POS_P57_MS2.mgf|T10284_MCA07LB_220715_POS_P57_MS2.mgf|T10279_MCA07LB_220715_POS_P57_MS2.mgf|T10286_MCA07LB_220715_POS_P57_MS2.mgf|T10278_MCA07LB_220715_POS_P57_MS2.mgf|T10281_MCA07LB_220715_POS_P57_MS2.mgf|T1425_MCA07LB_22071…	11	139	-1	31	411.805	1	411.805
G1,G2,G3	1	2	2	https://gnps.ucsd.edu//ProteoSAFe/result.jsp?task=f6afefb68d85425986b8751c4d55f2f0&view=cluster_details&protein=141&show=true	https://gnps.ucsd.edu/ProteoSAFe/result.jsp?view=network_displayer&componentindex=-1&task=f6afefb68d85425986b8751c4d55f2f0&show=true	N/A	N/A	N/A	N/A	127.212	2.12021	0.370001	N/A	N/A	T10286_MCA07LB_220715_POS_P57_MS2.mgf|T10277_MCA07LB_220715_POS_P57_MS2.mgf|T10283_MCA07LB_220715_POS_P57_MS2.mgf|T10280_MCA07LB_220715_POS_P57_MS2.mgf|T1425_MCA07LB_220715_POS_P57_MS2.mgf	5	141	-1	5	412.179	1	412.179
G2,G3	0	1	2	https://gnps.ucsd.edu//ProteoSAFe/result.jsp?task=f6afefb68d85425986b8751c4d55f2f0&view=cluster_details&protein=142&show=true	https://gnps.ucsd.edu/ProteoSAFe/result.jsp?view=network_displayer&componentindex=-1&task=f6afefb68d85425986b8751c4d55f2f0&show=true	N/A	N/A	N/A	N/A	159.629	2.66049	0.356231	N/A	N/A	T10283_MCA08LB_220715_POS_P57_MS2.mgf|T10280_MCA08LB_220715_POS_P57_MS2.mgf|T10281_MCA08LB_220715_POS_P57_MS2.mgf	3	142	-1	3	412.229	1	412.229
G3	0	0	2	https://gnps.ucsd.edu//ProteoSAFe/result.jsp?task=f6afefb68d85425986b8751c4d55f2f0&view=cluster_details&protein=144&show=true	https://gnps.ucsd.edu/ProteoSAFe/result.jsp?view=network_displayer&componentindex=14&task=f6afefb68d85425986b8751c4d55f2f0&show=true	N/A	N/A	N/A	N/A	127.927	2.13212	1.8445	N/A	N/A	T10054_MCA09LB_210827_POS_P35_MS2.mgf|T10056_MCA09LB_210827_POS_P35_MS2.mgf	2	144	14	2	414.228	1	414.228
G2	0	2	0	https://gnps.ucsd.edu//ProteoSAFe/result.jsp?task=f6afefb68d85425986b8751c4d55f2f0&view=cluster_details&protein=150&show=true	https://gnps.ucsd.edu/ProteoSAFe/result.jsp?view=network_displayer&componentindex=-1&task=f6afefb68d85425986b8751c4d55f2f0&show=true	N/A	N/A	N/A	N/A	200.433	3.34054	2.0975	N/A	N/A	A100214_CA07LB_210723_POS_P30_MS2.mgf|A100213_CA07LB_210723_POS_P30_MS2.mgf	2	150	-1	2	418.279	1	418.279
G2	0	2	0	https://gnps.ucsd.edu//ProteoSAFe/result.jsp?task=f6afefb68d85425986b8751c4d55f2f0&view=cluster_details&protein=153&show=true	https://gnps.ucsd.edu/ProteoSAFe/result.jsp?view=network_displayer&componentindex=-1&task=f6afefb68d85425986b8751c4d55f2f0&show=true	N/A	N/A	N/A	N/A	189.763	3.16273	1.1545	N/A	N/A	A100214_CA07LB_210723_POS_P30_MS2.mgf	1	153	-1	2	420.292	0	420.292
G1	4	0	0	https://gnps.ucsd.edu//ProteoSAFe/result.jsp?task=f6afefb68d85425986b8751c4d55f2f0&view=cluster_details&protein=155&show=true	https://gnps.ucsd.edu/ProteoSAFe/result.jsp?view=network_displayer&componentindex=18&task=f6afefb68d85425986b8751c4d55f2f0&show=true	N/A	N/A	N/A	N/A	116.658	1.9443	0.758933	N/A	N/A	T298_CA10LB_210326_POS_P17_MS2.mgf|T298_MCA10LB_210326_POS_P18_MS2.mgf	2	155	18	4	421.226	1	421.226
G1,G2	2	1	0	https://gnps.ucsd.edu//ProteoSAFe/result.jsp?task=f6afefb68d85425986b8751c4d55f2f0&view=cluster_details&protein=156&show=true	https://gnps.ucsd.edu/ProteoSAFe/result.jsp?view=network_displayer&componentindex=8&task=f6afefb68d85425986b8751c4d55f2f0&show=true	N/A	N/A	N/A	N/A	168.527	2.80878	0.0984513	N/A	N/A	T298_CA10LB_210326_POS_P17_MS2.mgf|T10048_MCA10LB_210827_POS_P35_MS2.mgf|T298_CA09LB_210326_POS_P17_MS2.mgf	3	156	8	3	421.276	1	421.276
G1,G2,G3	8	31	18	https://gnps.ucsd.edu//ProteoSAFe/result.jsp?task=f6afefb68d85425986b8751c4d55f2f0&view=cluster_details&protein=158&show=true	https://gnps.ucsd.edu/ProteoSAFe/result.jsp?view=network_displayer&componentindex=49&task=f6afefb68d85425986b8751c4d55f2f0&show=true	Glochidone	0.753835	7.06422	0.00299072	268.308	4.47179	1.90594	CC(=C)C1CCC2(C1C3CCC4C(C3(CC2)C)(CCC5C4(C=CC(=O)C5(C)C)C)C)C	CCMSLIB00005788066	T10053_MCA10LB_210827_POS_P35_MS2.mgf|T10090_MCA02LB_210924_POS_P39_MS2.mgf|T10087_MCA02LB_210924_POS_P39_MS2.mgf|T10025_MCA10LB_210813_POS_P33_MS2.mgf|T10049_MCA10LB_210827_POS_P35_MS2.mgf|A100321_CA02LB_211022_POS_P44_MS2.mgf|T10094_MCA02LB_210924_POS_P39_MS2.mgf|T10021_MCA02LB_210805_POS_P32_MS2.mgf|A100212_CA10LB_210723_POS_P30_MS2.mgf|T10091_MCA09LB_210924_POS_P40_MS2.mgf|A100321_CA10LB_2110…	51	158	49	57	423.359	1	423.359
G2	0	2	0	https://gnps.ucsd.edu//ProteoSAFe/result.jsp?task=f6afefb68d85425986b8751c4d55f2f0&view=cluster_details&protein=161&show=true	https://gnps.ucsd.edu/ProteoSAFe/result.jsp?view=network_displayer&componentindex=-1&task=f6afefb68d85425986b8751c4d55f2f0&show=true	N/A	N/A	N/A	N/A	268.8	4.47999	3.1995	N/A	N/A	T10022_MCA02LB_210813_POS_P33_MS2.mgf|A100314_CA10LB_220411_POS_P54_MS2.mgf	2	161	-1	2	423.362	1	423.362
G1,G2	1	1	0	https://gnps.ucsd.edu//ProteoSAFe/result.jsp?task=f6afefb68d85425986b8751c4d55f2f0&view=cluster_details&protein=164&show=true	https://gnps.ucsd.edu/ProteoSAFe/result.jsp?view=network_displayer&componentindex=-1&task=f6afefb68d85425986b8751c4d55f2f0&show=true	N/A	N/A	N/A	N/A	304.489	5.07482	0.004	N/A	N/A	T467_MCA07LB_220715_POS_P58_MS2.mgf|T10299_MCA07LB_220715_POS_P58_MS2.mgf	2	164	-1	2	426.252	1	426.252
G1,G2,G3	1	6	3	https://gnps.ucsd.edu//ProteoSAFe/result.jsp?task=f6afefb68d85425986b8751c4d55f2f0&view=cluster_details&protein=165&show=true	https://gnps.ucsd.edu/ProteoSAFe/result.jsp?view=network_displayer&componentindex=14&task=f6afefb68d85425986b8751c4d55f2f0&show=true	N/A	N/A	N/A	N/A	130.762	2.17937	1.05466	N/A	N/A	T10054_MCA09LB_210827_POS_P35_MS2.mgf|T10049_MCA09LB_210827_POS_P35_MS2.mgf|T10027_MCA09LB_210813_POS_P33_MS2.mgf|T10023_MCA09LB_210813_POS_P33_MS2.mgf|T10055_MCA09LB_210827_POS_P35_MS2.mgf|T1415_MCA09LB_220401_POS_P51_MS2.mgf|T10050_MCA09LB_210827_POS_P35_MS2.mgf|T10056_MCA09LB_210827_POS_P35_MS2.mgf|T10052_MCA09LB_210827_POS_P35_MS2.mgf|T10304_MCA09LB_220715_POS_P58_MS2.mgf	10	165	14	10	428.244	1	428.244
G2	0	2	0	https://gnps.ucsd.edu//ProteoSAFe/result.jsp?task=f6afefb68d85425986b8751c4d55f2f0&view=cluster_details&protein=166&show=true	https://gnps.ucsd.edu/ProteoSAFe/result.jsp?view=network_displayer&componentindex=8&task=f6afefb68d85425986b8751c4d55f2f0&show=true	N/A	N/A	N/A	N/A	141.828	2.36381	1.0315	N/A	N/A	T10299_MCA07LB_220715_POS_P58_MS2.mgf	1	166	8	2	429.261	1	429.261
G2,G3	0	2	6	https://gnps.ucsd.edu//ProteoSAFe/result.jsp?task=f6afefb68d85425986b8751c4d55f2f0&view=cluster_details&protein=168&show=true	https://gnps.ucsd.edu/ProteoSAFe/result.jsp?view=network_displayer&componentindex=24&task=f6afefb68d85425986b8751c4d55f2f0&show=true	N/A	N/A	N/A	N/A	445.141	7.41902	1.68517	N/A	N/A	A100321_CA10LB_211022_POS_P44_MS2.mgf|T10086_MCA07LB_210924_POS_P39_MS2.mgf|A100319_CA09LB_211022_POS_P44_MS2.mgf|A100320_CA02LB_211022_POS_P44_MS2.mgf|A100326_CA02LB_211022_POS_P44_MS2.mgf|A100327_CA10LB_211022_POS_P44_MS2.mgf|T10090_MCA08LB_210924_POS_P39_MS2.mgf	7	168	24	8	429.401	1	429.401
G1,G2,G3	3	7	9	https://gnps.ucsd.edu//ProteoSAFe/result.jsp?task=f6afefb68d85425986b8751c4d55f2f0&view=cluster_details&protein=169&show=true	https://gnps.ucsd.edu/ProteoSAFe/result.jsp?view=network_displayer&componentindex=34&task=f6afefb68d85425986b8751c4d55f2f0&show=true	N/A	N/A	N/A	N/A	220.038	3.6673	0.910109	N/A	N/A	T10280_MCA07LB_220715_POS_P57_MS2.mgf|T10306_MCA07LB_220715_POS_P58_MS2.mgf|T10285_MCA07LB_220715_POS_P57_MS2.mgf|T467_MCA07LB_220715_POS_P58_MS2.mgf|T10304_MCA07LB_220715_POS_P58_MS2.mgf|T10301_MCA07LB_220715_POS_P58_MS2.mgf|T10281_MCA07LB_220715_POS_P57_MS2.mgf|T10282_MCA07LB_220715_POS_P57_MS2.mgf|T10284_MCA07LB_220715_POS_P57_MS2.mgf|T10279_MCA07LB_220715_POS_P57_MS2.mgf|T10283_MCA07LB_220715…	16	169	34	19	431.309	1	431.309
G1,G2,G3	3	13	1	https://gnps.ucsd.edu//ProteoSAFe/result.jsp?task=f6afefb68d85425986b8751c4d55f2f0&view=cluster_details&protein=171&show=true	https://gnps.ucsd.edu/ProteoSAFe/result.jsp?view=network_displayer&componentindex=18&task=f6afefb68d85425986b8751c4d55f2f0&show=true	N/A	N/A	N/A	N/A	132.658	2.21097	1.44172	N/A	N/A	T10047_MCA10LB_210827_POS_P35_MS2.mgf|T10024_MCA10LB_210813_POS_P33_MS2.mgf|T10025_MCA10LB_210813_POS_P33_MS2.mgf|T10056_MCA10LB_210827_POS_P35_MS2.mgf|T10049_MCA10LB_210827_POS_P35_MS2.mgf|T10023_MCA10LB_210813_POS_P33_MS2.mgf|T10048_MCA10LB_210827_POS_P35_MS2.mgf|T10050_MCA10LB_210827_POS_P35_MS2.mgf|T10051_MCA10LB_210827_POS_P35_MS2.mgf|T298_CA09LB_210326_POS_P17_MS2.mgf|T298_CA10LB_210326_POS…	11	171	18	17	433.222	1	433.222
G2	0	2	0	https://gnps.ucsd.edu//ProteoSAFe/result.jsp?task=f6afefb68d85425986b8751c4d55f2f0&view=cluster_details&protein=173&show=true	https://gnps.ucsd.edu/ProteoSAFe/result.jsp?view=network_displayer&componentindex=-1&task=f6afefb68d85425986b8751c4d55f2f0&show=true	N/A	N/A	N/A	N/A	152.822	2.54704	1.1545	N/A	N/A	A100214_CA07LB_210723_POS_P30_MS2.mgf	1	173	-1	2	433.289	1	433.289
G2	0	3	0	https://gnps.ucsd.edu//ProteoSAFe/result.jsp?task=f6afefb68d85425986b8751c4d55f2f0&view=cluster_details&protein=174&show=true	https://gnps.ucsd.edu/ProteoSAFe/result.jsp?view=network_displayer&componentindex=-1&task=f6afefb68d85425986b8751c4d55f2f0&show=true	N/A	N/A	N/A	N/A	179.178	2.98631	10.3155	N/A	N/A	A100214_CA07LB_210723_POS_P30_MS2.mgf	1	174	-1	3	434.273	1	434.273
G1,G2,G3	1	23	4	https://gnps.ucsd.edu//ProteoSAFe/result.jsp?task=f6afefb68d85425986b8751c4d55f2f0&view=cluster_details&protein=176&show=true	https://gnps.ucsd.edu/ProteoSAFe/result.jsp?view=network_displayer&componentindex=18&task=f6afefb68d85425986b8751c4d55f2f0&show=true	N/A	N/A	N/A	N/A	128.913	2.14855	1.30671	N/A	N/A	T10026_MCA10LB_210813_POS_P33_MS2.mgf|T10053_MCA10LB_210827_POS_P35_MS2.mgf|T10053_MCA09LB_210827_POS_P35_MS2.mgf|T10047_MCA10LB_210827_POS_P35_MS2.mgf|T10024_MCA10LB_210813_POS_P33_MS2.mgf|T10025_MCA10LB_210813_POS_P33_MS2.mgf|T10056_MCA10LB_210827_POS_P35_MS2.mgf|T10055_MCA10LB_210827_POS_P35_MS2.mgf|T10049_MCA10LB_210827_POS_P35_MS2.mgf|T10023_MCA10LB_210813_POS_P33_MS2.mgf|T10048_MCA10LB_2108…	15	176	18	28	435.202	1	435.202
G2,G3	0	1	1	https://gnps.ucsd.edu//ProteoSAFe/result.jsp?task=f6afefb68d85425986b8751c4d55f2f0&view=cluster_details&protein=178&show=true	https://gnps.ucsd.edu/ProteoSAFe/result.jsp?view=network_displayer&componentindex=-1&task=f6afefb68d85425986b8751c4d55f2f0&show=true	N/A	N/A	N/A	N/A	174.815	2.91359	0.0105	N/A	N/A	A100215_CA07LB_210723_POS_P31_MS2.mgf|A100213_CA07LB_210723_POS_P30_MS2.mgf	2	178	-1	2	436.29	1	436.29
G1,G2,G3	6	5	6	https://gnps.ucsd.edu//ProteoSAFe/result.jsp?task=f6afefb68d85425986b8751c4d55f2f0&view=cluster_details&protein=180&show=true	https://gnps.ucsd.edu/ProteoSAFe/result.jsp?view=network_displayer&componentindex=20&task=f6afefb68d85425986b8751c4d55f2f0&show=true	N/A	N/A	N/A	N/A	375.275	6.25458	2.03212	N/A	N/A	T4680_MCA10LB_210805_POS_P32_MS2.mgf|T4680_MCA09LB_210805_POS_P32_MS2.mgf|T10021_MCA08LB_210805_POS_P32_MS2.mgf|T10021_MCA09LB_210805_POS_P32_MS2.mgf|T4680_MCA07LB_210805_POS_P32_MS2.mgf|T4680_MCA08LB_210805_POS_P32_MS2.mgf|T10020_MCA09LB_210805_POS_P32_MS2.mgf|T10021_MCA10LB_210805_POS_P32_MS2.mgf|T4680_MCA02LB_210805_POS_P32_MS2.mgf|T10020_MCA07LB_210805_POS_P32_MS2.mgf|T10021_MCA02LB_210805_PO…	14	180	20	17	437.301	0	437.301
G1,G2,G3	11	12	11	https://gnps.ucsd.edu//ProteoSAFe/result.jsp?task=f6afefb68d85425986b8751c4d55f2f0&view=cluster_details&protein=183&show=true	https://gnps.ucsd.edu/ProteoSAFe/result.jsp?view=network_displayer&componentindex=20&task=f6afefb68d85425986b8751c4d55f2f0&show=true	N/A	N/A	N/A	N/A	376.298	6.27164	1.90644	N/A	N/A	T4680_MCA10LB_210805_POS_P32_MS2.mgf|T4680_MCA09LB_210805_POS_P32_MS2.mgf|T10021_MCA08LB_210805_POS_P32_MS2.mgf|T10021_MCA09LB_210805_POS_P32_MS2.mgf|T4680_MCA08LB_210805_POS_P32_MS2.mgf|T10020_MCA09LB_210805_POS_P32_MS2.mgf|T10021_MCA10LB_210805_POS_P32_MS2.mgf|T4680_MCA02LB_210805_POS_P32_MS2.mgf|T10021_MCA02LB_210805_POS_P32_MS2.mgf|T10020_MCA10LB_210805_POS_P32_MS2.mgf|T10020_MCA02LB_210805_P…	13	183	20	34	438.312	1	438.312
G3	0	0	2	https://gnps.ucsd.edu//ProteoSAFe/result.jsp?task=f6afefb68d85425986b8751c4d55f2f0&view=cluster_details&protein=184&show=true	https://gnps.ucsd.edu/ProteoSAFe/result.jsp?view=network_displayer&componentindex=37&task=f6afefb68d85425986b8751c4d55f2f0&show=true	N/A	N/A	N/A	N/A	350.519	5.84197	0.4015	N/A	N/A	A100321_CA10LB_211022_POS_P44_MS2.mgf|A100327_CA10LB_211022_POS_P44_MS2.mgf	2	184	37	2	439.304	1	439.304
G1,G2,G3	2	4	1	https://gnps.ucsd.edu//ProteoSAFe/result.jsp?task=f6afefb68d85425986b8751c4d55f2f0&view=cluster_details&protein=185&show=true	https://gnps.ucsd.edu/ProteoSAFe/result.jsp?view=network_displayer&componentindex=-1&task=f6afefb68d85425986b8751c4d55f2f0&show=true	N/A	N/A	N/A	N/A	319.706	5.32843	0.977047	N/A	N/A	T10306_MCA07LB_220715_POS_P58_MS2.mgf|T10305_MCA07LB_220715_POS_P58_MS2.mgf|T467_MCA07LB_220715_POS_P58_MS2.mgf|T10301_MCA07LB_220715_POS_P58_MS2.mgf|T10282_MCA07LB_220715_POS_P57_MS2.mgf|T10303_MCA07LB_220715_POS_P58_MS2.mgf|T298_CA10LB_210326_POS_P17_MS2.mgf	7	185	-1	7	440.269	1	440.269
G2	0	2	0	https://gnps.ucsd.edu//ProteoSAFe/result.jsp?task=f6afefb68d85425986b8751c4d55f2f0&view=cluster_details&protein=186&show=true	https://gnps.ucsd.edu/ProteoSAFe/result.jsp?view=network_displayer&componentindex=-1&task=f6afefb68d85425986b8751c4d55f2f0&show=true	N/A	N/A	N/A	N/A	372.455	6.20758	0.784	N/A	N/A	T10113_MCA02LB_211112_POS_P45_MS2.mgf|T10108_MCA02LB_211112_POS_P45_MS2.mgf	2	186	-1	2	440.403	1	440.403
G1,G2,G3	15	99	51	https://gnps.ucsd.edu//ProteoSAFe/result.jsp?task=f6afefb68d85425986b8751c4d55f2f0&view=cluster_details&protein=187&show=true	https://gnps.ucsd.edu/ProteoSAFe/result.jsp?view=network_displayer&componentindex=49&task=f6afefb68d85425986b8751c4d55f2f0&show=true	N/A	N/A	N/A	N/A	268.543	4.47572	1.92473	N/A	N/A	T10024_MCA10LB_210813_POS_P33_MS2.mgf|T10021_MCA10LB_210805_POS_P32_MS2.mgf|T10062_MCA02LB_210903_POS_P36_MS2.mgf|A100161_CA02LB_210416_POS_P22_MS2.mgf|T10090_MCA09LB_210924_POS_P40_MS2.mgf|T10090_MCA10LB_210924_POS_P40_MS2.mgf|T10053_MCA02LB_210827_POS_P34_MS2.mgf|T1236_MCA02LB_210903_POS_P36_MS2.mgf|A100327_CA02LB_211022_POS_P44_MS2.mgf|A30639_CA10LB_211022_POS_P44_MS2.mgf|T10020_MCA02LB_210805…	113	187	49	165	441.369	1	441.369
G1	2	0	0	https://gnps.ucsd.edu//ProteoSAFe/result.jsp?task=f6afefb68d85425986b8751c4d55f2f0&view=cluster_details&protein=191&show=true	https://gnps.ucsd.edu/ProteoSAFe/result.jsp?view=network_displayer&componentindex=-1&task=f6afefb68d85425986b8751c4d55f2f0&show=true	N/A	N/A	N/A	N/A	191.445	3.19075	2.309	N/A	N/A	T343_MCA07LB_210910_POS_P38_MS2.mgf	1	191	-1	2	442.204	1	442.204
G2,G3	0	2	4	https://gnps.ucsd.edu//ProteoSAFe/result.jsp?task=f6afefb68d85425986b8751c4d55f2f0&view=cluster_details&protein=192&show=true	https://gnps.ucsd.edu/ProteoSAFe/result.jsp?view=network_displayer&componentindex=14&task=f6afefb68d85425986b8751c4d55f2f0&show=true	N/A	N/A	N/A	N/A	144.295	2.40492	0.917381	N/A	N/A	T10051_MCA09LB_210827_POS_P35_MS2.mgf|T10056_MCA09LB_210827_POS_P35_MS2.mgf|T10054_MCA09LB_210827_POS_P35_MS2.mgf|T10023_MCA09LB_210813_POS_P33_MS2.mgf	4	192	14	6	442.259	1	442.259
G2	0	3	0	https://gnps.ucsd.edu//ProteoSAFe/result.jsp?task=f6afefb68d85425986b8751c4d55f2f0&view=cluster_details&protein=194&show=true	https://gnps.ucsd.edu/ProteoSAFe/result.jsp?view=network_displayer&componentindex=-1&task=f6afefb68d85425986b8751c4d55f2f0&show=true	N/A	N/A	N/A	N/A	158.177	2.63628	0.825205	N/A	N/A	A100214_CA07LB_210723_POS_P30_MS2.mgf|A100213_CA07LB_210723_POS_P30_MS2.mgf	2	194	-1	3	447.305	1	447.305
G1,G2,G3	13	65	31	https://gnps.ucsd.edu//ProteoSAFe/result.jsp?task=f6afefb68d85425986b8751c4d55f2f0&view=cluster_details&protein=196&show=true	https://gnps.ucsd.edu/ProteoSAFe/result.jsp?view=network_displayer&componentindex=18&task=f6afefb68d85425986b8751c4d55f2f0&show=true	Fradiamine B	0.71227	11.1412	0.00500488	138.049	2.30082	2.42266	CC(=O)N(CCCCCNC(=O)C(CC(=O)NCCCN(C(=O)C)O)(CC(=O)O)O)O	CCMSLIB00010011978	T10053_MCA10LB_210827_POS_P35_MS2.mgf|T10024_MCA10LB_210813_POS_P33_MS2.mgf|T10025_MCA10LB_210813_POS_P33_MS2.mgf|T10049_MCA10LB_210827_POS_P35_MS2.mgf|T10047_MCA08LB_210827_POS_P34_MS2.mgf|T10029_MCA09LB_210813_POS_P33_MS2.mgf|T10023_MCA09LB_210813_POS_P33_MS2.mgf|T10049_MCA08LB_210827_POS_P34_MS2.mgf|T10051_MCA09LB_210827_POS_P35_MS2.mgf|T10056_MCA09LB_210827_POS_P35_MS2.mgf|T10025_MCA09LB_2108…	52	196	18	109	449.219	1	449.219	T265 (both)
G1,G2	1	3	0	https://gnps.ucsd.edu//ProteoSAFe/result.jsp?task=f6afefb68d85425986b8751c4d55f2f0&view=cluster_details&protein=197&show=true	https://gnps.ucsd.edu/ProteoSAFe/result.jsp?view=network_displayer&componentindex=18&task=f6afefb68d85425986b8751c4d55f2f0&show=true	N/A	N/A	N/A	N/A	133.568	2.22613	0.700132	N/A	N/A	T10053_MCA09LB_210827_POS_P35_MS2.mgf|T298_CA10LB_210326_POS_P17_MS2.mgf|T10047_MCA10LB_210827_POS_P35_MS2.mgf|T10025_MCA10LB_210813_POS_P33_MS2.mgf	4	197	18	4	449.22	1	449.22
G2	0	3	0	https://gnps.ucsd.edu//ProteoSAFe/result.jsp?task=f6afefb68d85425986b8751c4d55f2f0&view=cluster_details&protein=198&show=true	https://gnps.ucsd.edu/ProteoSAFe/result.jsp?view=network_displayer&componentindex=-1&task=f6afefb68d85425986b8751c4d55f2f0&show=true	N/A	N/A	N/A	N/A	394.439	6.57399	16.014	N/A	N/A	T10063_MCA07LB_210903_POS_P36_MS2.mgf|T10064_MCA07LB_210903_POS_P36_MS2.mgf|T10280_MCA07LB_220715_POS_P57_MS2.mgf	3	198	-1	3	449.264	1	449.264
G1,G2,G3	11	27	10	https://gnps.ucsd.edu//ProteoSAFe/result.jsp?task=f6afefb68d85425986b8751c4d55f2f0&view=cluster_details&protein=199&show=true	https://gnps.ucsd.edu/ProteoSAFe/result.jsp?view=network_displayer&componentindex=29&task=f6afefb68d85425986b8751c4d55f2f0&show=true	N/A	N/A	N/A	N/A	272.085	4.53475	1.56829	N/A	N/A	T10119_MCA07LB_211112_POS_P46_MS2.mgf|T10143_MCA09LB_220317_POS_P49_MS2.mgf|T10140_MCA09LB_220317_POS_P49_MS2.mgf|T10145_MCA07LB_220315_POS_P49_MS2.mgf|T10122_MCA08LB_211112_POS_P46_MS2.mgf|T10142_MCA08LB_220317_POS_P49_MS2.mgf|T10138_MCA09LB_220317_POS_P49_MS2.mgf|T39_MCA08LB_220315_POS_P49_MS2.mgf|T10120_MCA08LB_211112_POS_P46_MS2.mgf|T10139_MCA08LB_220315_POS_P49_MS2.mgf|T10144_MCA07LB_220315_…	36	199	29	48	898.609	2	449.804
G2	0	2	0	https://gnps.ucsd.edu//ProteoSAFe/result.jsp?task=f6afefb68d85425986b8751c4d55f2f0&view=cluster_details&protein=201&show=true	https://gnps.ucsd.edu/ProteoSAFe/result.jsp?view=network_displayer&componentindex=-1&task=f6afefb68d85425986b8751c4d55f2f0&show=true	N/A	N/A	N/A	N/A	182.052	3.0342	1.94	N/A	N/A	A100214_CA07LB_210723_POS_P30_MS2.mgf	1	201	-1	2	450.304	1	450.304
G1,G2,G3	2	4	1	https://gnps.ucsd.edu//ProteoSAFe/result.jsp?task=f6afefb68d85425986b8751c4d55f2f0&view=cluster_details&protein=206&show=true	https://gnps.ucsd.edu/ProteoSAFe/result.jsp?view=network_displayer&componentindex=-1&task=f6afefb68d85425986b8751c4d55f2f0&show=true	N/A	N/A	N/A	N/A	377.052	6.2842	2.26125	N/A	N/A	T10020_MCA02LB_210805_POS_P32_MS2.mgf|T4680_MCA09LB_210805_POS_P32_MS2.mgf|T10020_MCA10LB_210805_POS_P32_MS2.mgf|T10021_MCA10LB_210805_POS_P32_MS2.mgf|T10020_MCA09LB_210805_POS_P32_MS2.mgf	5	206	-1	7	452.288	1	452.288
G1,G3	1	0	1	https://gnps.ucsd.edu//ProteoSAFe/result.jsp?task=f6afefb68d85425986b8751c4d55f2f0&view=cluster_details&protein=207&show=true	https://gnps.ucsd.edu/ProteoSAFe/result.jsp?view=network_displayer&componentindex=-1&task=f6afefb68d85425986b8751c4d55f2f0&show=true	N/A	N/A	N/A	N/A	295.096	4.91827	0.4155	N/A	N/A	T10021_MCA07LB_210805_POS_P32_MS2.mgf|T4680_MCA07LB_210805_POS_P32_MS2.mgf	2	207	-1	2	454.303	1	454.303
G1,G2	1	1	0	https://gnps.ucsd.edu//ProteoSAFe/result.jsp?task=f6afefb68d85425986b8751c4d55f2f0&view=cluster_details&protein=211&show=true	https://gnps.ucsd.edu/ProteoSAFe/result.jsp?view=network_displayer&componentindex=71&task=f6afefb68d85425986b8751c4d55f2f0&show=true	N/A	N/A	N/A	N/A	297.866	4.96443	0.201	N/A	N/A	T10020_MCA07LB_210805_POS_P32_MS2.mgf|T4680_MCA07LB_210805_POS_P32_MS2.mgf	2	211	71	2	455.31	0	455.31
G1,G2	1	1	0	https://gnps.ucsd.edu//ProteoSAFe/result.jsp?task=f6afefb68d85425986b8751c4d55f2f0&view=cluster_details&protein=213&show=true	https://gnps.ucsd.edu/ProteoSAFe/result.jsp?view=network_displayer&componentindex=-1&task=f6afefb68d85425986b8751c4d55f2f0&show=true	N/A	N/A	N/A	N/A	298.652	4.97753	0.83	N/A	N/A	T10020_MCA07LB_210805_POS_P32_MS2.mgf|T4680_MCA07LB_210805_POS_P32_MS2.mgf	2	213	-1	2	456.318	1	456.318
G1,G2,G3	7	37	14	https://gnps.ucsd.edu//ProteoSAFe/result.jsp?task=f6afefb68d85425986b8751c4d55f2f0&view=cluster_details&protein=214&show=true	https://gnps.ucsd.edu/ProteoSAFe/result.jsp?view=network_displayer&componentindex=29&task=f6afefb68d85425986b8751c4d55f2f0&show=true	N/A	N/A	N/A	N/A	280.327	4.67212	2.01985	N/A	N/A	T10143_MCA09LB_220317_POS_P49_MS2.mgf|T10140_MCA09LB_220317_POS_P49_MS2.mgf|T10122_MCA08LB_211112_POS_P46_MS2.mgf|T10138_MCA09LB_220317_POS_P49_MS2.mgf|T10120_MCA08LB_211112_POS_P46_MS2.mgf|T10139_MCA08LB_220315_POS_P49_MS2.mgf|T10144_MCA07LB_220315_POS_P49_MS2.mgf|T10121_MCA08LB_211112_POS_P46_MS2.mgf|T354_MCA02LB_211112_POS_P46_MS2.mgf|T10122_MCA02LB_211112_POS_P46_MS2.mgf|T39_MCA09LB_220317_PO…	36	214	29	58	912.623	2	456.811
G1,G2,G3	3	9	5	https://gnps.ucsd.edu//ProteoSAFe/result.jsp?task=f6afefb68d85425986b8751c4d55f2f0&view=cluster_details&protein=215&show=true	https://gnps.ucsd.edu/ProteoSAFe/result.jsp?view=network_displayer&componentindex=29&task=f6afefb68d85425986b8751c4d55f2f0&show=true	N/A	N/A	N/A	N/A	279.637	4.66062	0.87523	N/A	N/A	T10145_MCA08LB_220317_POS_P49_MS2.mgf|T354_MCA08LB_211112_POS_P46_MS2.mgf|T10140_MCA08LB_220315_POS_P49_MS2.mgf|T10122_MCA08LB_211112_POS_P46_MS2.mgf|T10141_MCA08LB_220317_POS_P49_MS2.mgf|T10143_MCA08LB_220317_POS_P49_MS2.mgf|T10142_MCA08LB_220317_POS_P49_MS2.mgf|T10138_MCA09LB_220317_POS_P49_MS2.mgf|T39_MCA08LB_220315_POS_P49_MS2.mgf|T10144_MCA07LB_220315_POS_P49_MS2.mgf|T10119_MCA08LB_211112_PO…	13	215	29	17	912.625	2	456.812
G1,G2	1	1	0	https://gnps.ucsd.edu//ProteoSAFe/result.jsp?task=f6afefb68d85425986b8751c4d55f2f0&view=cluster_details&protein=216&show=true	https://gnps.ucsd.edu/ProteoSAFe/result.jsp?view=network_displayer&componentindex=29&task=f6afefb68d85425986b8751c4d55f2f0&show=true	N/A	N/A	N/A	N/A	280.2	4.67	0.844	N/A	N/A	T10121_MCA10LB_211112_POS_P46_MS2.mgf|T354_MCA07LB_211112_POS_P46_MS2.mgf	2	216	29	2	913.615	2	457.307
G2	0	4	0	https://gnps.ucsd.edu//ProteoSAFe/result.jsp?task=f6afefb68d85425986b8751c4d55f2f0&view=cluster_details&protein=217&show=true	https://gnps.ucsd.edu/ProteoSAFe/result.jsp?view=network_displayer&componentindex=-1&task=f6afefb68d85425986b8751c4d55f2f0&show=true	N/A	N/A	N/A	N/A	167.645	2.79409	0.808699	N/A	N/A	T10277_MCA09LB_220715_POS_P57_MS2.mgf|T10278_MCA08LB_220715_POS_P57_MS2.mgf|T10277_MCA08LB_220715_POS_P57_MS2.mgf|T10280_MCA08LB_220715_POS_P57_MS2.mgf	4	217	-1	4	458.162	0	458.162
G2,G3	0	8	4	https://gnps.ucsd.edu//ProteoSAFe/result.jsp?task=f6afefb68d85425986b8751c4d55f2f0&view=cluster_details&protein=219&show=true	https://gnps.ucsd.edu/ProteoSAFe/result.jsp?view=network_displayer&componentindex=66&task=f6afefb68d85425986b8751c4d55f2f0&show=true	N/A	N/A	N/A	N/A	146.594	2.44324	1.54883	N/A	N/A	T10049_MCA02LB_210827_POS_P34_MS2.mgf|T10047_MCA02LB_210827_POS_P34_MS2.mgf|T10051_MCA02LB_210827_POS_P34_MS2.mgf|T10056_MCA02LB_210827_POS_P35_MS2.mgf|T10052_MCA02LB_210827_POS_P34_MS2.mgf|T10048_MCA02LB_210827_POS_P34_MS2.mgf|T10029_MCA02LB_210813_POS_P33_MS2.mgf	7	219	66	12	461.131	1	461.131
G1,G2,G3	1	1	2	https://gnps.ucsd.edu//ProteoSAFe/result.jsp?task=f6afefb68d85425986b8751c4d55f2f0&view=cluster_details&protein=220&show=true	https://gnps.ucsd.edu/ProteoSAFe/result.jsp?view=network_displayer&componentindex=-1&task=f6afefb68d85425986b8751c4d55f2f0&show=true	N/A	N/A	N/A	N/A	143.506	2.39177	8.53638	N/A	N/A	T10278_MCA09LB_220715_POS_P57_MS2.mgf|T1425_MCA09LB_220715_POS_P57_MS2.mgf|T10281_MCA09LB_220715_POS_P57_MS2.mgf	3	220	-1	4	461.216	1	461.216
G1,G2,G3	11	39	16	https://gnps.ucsd.edu//ProteoSAFe/result.jsp?task=f6afefb68d85425986b8751c4d55f2f0&view=cluster_details&protein=222&show=true	https://gnps.ucsd.edu/ProteoSAFe/result.jsp?view=network_displayer&componentindex=18&task=f6afefb68d85425986b8751c4d55f2f0&show=true	N/A	N/A	N/A	N/A	143.888	2.39814	2.2228	N/A	N/A	T10053_MCA10LB_210827_POS_P35_MS2.mgf|T10024_MCA10LB_210813_POS_P33_MS2.mgf|T10025_MCA10LB_210813_POS_P33_MS2.mgf|T10049_MCA10LB_210827_POS_P35_MS2.mgf|T10047_MCA08LB_210827_POS_P34_MS2.mgf|T10049_MCA08LB_210827_POS_P34_MS2.mgf|T10047_MCA10LB_210827_POS_P35_MS2.mgf|T10022_MCA08LB_210813_POS_P33_MS2.mgf|T10055_MCA10LB_210827_POS_P35_MS2.mgf|T10050_MCA10LB_210827_POS_P35_MS2.mgf|T10048_MCA08LB_2108…	29	222	18	66	463.234	1	463.234
G1,G2,G3	2	4	1	https://gnps.ucsd.edu//ProteoSAFe/result.jsp?task=f6afefb68d85425986b8751c4d55f2f0&view=cluster_details&protein=223&show=true	https://gnps.ucsd.edu/ProteoSAFe/result.jsp?view=network_displayer&componentindex=29&task=f6afefb68d85425986b8751c4d55f2f0&show=true	N/A	N/A	N/A	N/A	281.941	4.69901	0.252493	N/A	N/A	T39_MCA07LB_220315_POS_P49_MS2.mgf|T10145_MCA07LB_220315_POS_P49_MS2.mgf|T10142_MCA07LB_220315_POS_P49_MS2.mgf|T10120_MCA07LB_211112_POS_P46_MS2.mgf|T10140_MCA07LB_220315_POS_P49_MS2.mgf|T354_MCA10LB_211112_POS_P46_MS2.mgf|T10139_MCA07LB_220315_POS_P49_MS2.mgf	7	223	29	7	926.639	2	463.819
G2,G3	0	5	3	https://gnps.ucsd.edu//ProteoSAFe/result.jsp?task=f6afefb68d85425986b8751c4d55f2f0&view=cluster_details&protein=224&show=true	https://gnps.ucsd.edu/ProteoSAFe/result.jsp?view=network_displayer&componentindex=24&task=f6afefb68d85425986b8751c4d55f2f0&show=true	N/A	N/A	N/A	N/A	338.159	5.63599	1.43103	N/A	N/A	T10062_MCA07LB_210903_POS_P36_MS2.mgf|T10063_MCA07LB_210903_POS_P36_MS2.mgf|T10066_MCA07LB_210903_POS_P36_MS2.mgf|T10048_MCA07LB_210827_POS_P34_MS2.mgf|T10067_MCA07LB_210903_POS_P36_MS2.mgf|T10064_MCA07LB_210903_POS_P36_MS2.mgf|T10065_MCA07LB_210903_POS_P36_MS2.mgf	7	224	24	8	466.29	1	466.29
G2,G3	0	2	1	https://gnps.ucsd.edu//ProteoSAFe/result.jsp?task=f6afefb68d85425986b8751c4d55f2f0&view=cluster_details&protein=225&show=true	https://gnps.ucsd.edu/ProteoSAFe/result.jsp?view=network_displayer&componentindex=40&task=f6afefb68d85425986b8751c4d55f2f0&show=true	N/A	N/A	N/A	N/A	382.07	6.36784	0.78696	N/A	N/A	T10063_MCA07LB_210903_POS_P36_MS2.mgf|T10066_MCA07LB_210903_POS_P36_MS2.mgf	2	225	40	3	467.275	1	467.275
G1,G2	2	1	0	https://gnps.ucsd.edu//ProteoSAFe/result.jsp?task=f6afefb68d85425986b8751c4d55f2f0&view=cluster_details&protein=227&show=true	https://gnps.ucsd.edu/ProteoSAFe/result.jsp?view=network_displayer&componentindex=71&task=f6afefb68d85425986b8751c4d55f2f0&show=true	N/A	N/A	N/A	N/A	341.258	5.68764	0.645103	N/A	N/A	T10020_MCA07LB_210805_POS_P32_MS2.mgf|T4680_MCA07LB_210805_POS_P32_MS2.mgf	2	227	71	3	469.327	1	469.327
G1,G2,G3	3	6	5	https://gnps.ucsd.edu//ProteoSAFe/result.jsp?task=f6afefb68d85425986b8751c4d55f2f0&view=cluster_details&protein=230&show=true	https://gnps.ucsd.edu/ProteoSAFe/result.jsp?view=network_displayer&componentindex=-1&task=f6afefb68d85425986b8751c4d55f2f0&show=true	N/A	N/A	N/A	N/A	373.593	6.22654	21.0976	N/A	N/A	T4680_MCA10LB_210805_POS_P32_MS2.mgf|T10021_MCA08LB_210805_POS_P32_MS2.mgf|T4680_MCA08LB_210805_POS_P32_MS2.mgf|T4680_MCA02LB_210805_POS_P32_MS2.mgf|T10020_MCA07LB_210805_POS_P32_MS2.mgf|T10021_MCA02LB_210805_POS_P32_MS2.mgf|T10020_MCA10LB_210805_POS_P32_MS2.mgf|T10020_MCA02LB_210805_POS_P32_MS2.mgf|T10021_MCA07LB_210805_POS_P32_MS2.mgf|T10020_MCA08LB_210805_POS_P32_MS2.mgf	10	230	-1	14	470.298	1	470.298
G1,G2	1	2	0	https://gnps.ucsd.edu//ProteoSAFe/result.jsp?task=f6afefb68d85425986b8751c4d55f2f0&view=cluster_details&protein=231&show=true	https://gnps.ucsd.edu/ProteoSAFe/result.jsp?view=network_displayer&componentindex=72&task=f6afefb68d85425986b8751c4d55f2f0&show=true	N/A	N/A	N/A	N/A	218.692	3.64486	2.94535	N/A	N/A	T10020_MCA07LB_210805_POS_P32_MS2.mgf|T10020_MCA10LB_210805_POS_P32_MS2.mgf|T4680_MCA07LB_210805_POS_P32_MS2.mgf	3	231	72	3	470.32	1	470.32
G1,G2	1	1	0	https://gnps.ucsd.edu//ProteoSAFe/result.jsp?task=f6afefb68d85425986b8751c4d55f2f0&view=cluster_details&protein=232&show=true	https://gnps.ucsd.edu/ProteoSAFe/result.jsp?view=network_displayer&componentindex=-1&task=f6afefb68d85425986b8751c4d55f2f0&show=true	N/A	N/A	N/A	N/A	341.428	5.69048	0.3235	N/A	N/A	T10020_MCA07LB_210805_POS_P32_MS2.mgf|T4680_MCA07LB_210805_POS_P32_MS2.mgf	2	232	-1	2	470.333	1	470.333
G1,G2	1	3	0	https://gnps.ucsd.edu//ProteoSAFe/result.jsp?task=f6afefb68d85425986b8751c4d55f2f0&view=cluster_details&protein=233&show=true	https://gnps.ucsd.edu/ProteoSAFe/result.jsp?view=network_displayer&componentindex=-1&task=f6afefb68d85425986b8751c4d55f2f0&show=true	N/A	N/A	N/A	N/A	138.297	2.30495	0.909843	N/A	N/A	T298_CA10LB_210326_POS_P17_MS2.mgf|T10023_MCA10LB_210813_POS_P33_MS2.mgf|T10047_MCA10LB_210827_POS_P35_MS2.mgf|T10025_MCA10LB_210813_POS_P33_MS2.mgf	4	233	-1	4	471.202	1	471.202
G1	2	0	0	https://gnps.ucsd.edu//ProteoSAFe/result.jsp?task=f6afefb68d85425986b8751c4d55f2f0&view=cluster_details&protein=235&show=true	https://gnps.ucsd.edu/ProteoSAFe/result.jsp?view=network_displayer&componentindex=5&task=f6afefb68d85425986b8751c4d55f2f0&show=true	N/A	N/A	N/A	N/A	188.039	3.13398	1.155	N/A	N/A	T298_MCA09LB_210326_POS_P18_MS2.mgf	1	235	5	2	473.273	1	473.273
G2	0	2	0	https://gnps.ucsd.edu//ProteoSAFe/result.jsp?task=f6afefb68d85425986b8751c4d55f2f0&view=cluster_details&protein=236&show=true	https://gnps.ucsd.edu/ProteoSAFe/result.jsp?view=network_displayer&componentindex=8&task=f6afefb68d85425986b8751c4d55f2f0&show=true	N/A	N/A	N/A	N/A	164.269	2.73782	0.3995	N/A	N/A	T10088_MCA09LB_210924_POS_P40_MS2.mgf|T10089_MCA09LB_210924_POS_P40_MS2.mgf	2	236	8	2	945.591	2	473.295
G2	0	3	0	https://gnps.ucsd.edu//ProteoSAFe/result.jsp?task=f6afefb68d85425986b8751c4d55f2f0&view=cluster_details&protein=239&show=true	https://gnps.ucsd.edu/ProteoSAFe/result.jsp?view=network_displayer&componentindex=66&task=f6afefb68d85425986b8751c4d55f2f0&show=true	N/A	N/A	N/A	N/A	134.547	2.24246	2.00857	N/A	N/A	T10047_MCA02LB_210827_POS_P34_MS2.mgf|T10051_MCA02LB_210827_POS_P34_MS2.mgf	2	239	66	3	477.124	1	477.124
G1,G2,G3	11	13	6	https://gnps.ucsd.edu//ProteoSAFe/result.jsp?task=f6afefb68d85425986b8751c4d55f2f0&view=cluster_details&protein=240&show=true	https://gnps.ucsd.edu/ProteoSAFe/result.jsp?view=network_displayer&componentindex=18&task=f6afefb68d85425986b8751c4d55f2f0&show=true	arthrobactin	0.848038	8.37666	0.0039978	152.028	2.53381	1.48244	CC(=O)N(O)CCCCCN=C(O)CC(O)(CC(O)=NCCCCCN(O)C(C)=O)C(=O)O	CCMSLIB00004692021	T10053_MCA10LB_210827_POS_P35_MS2.mgf|T10053_MCA09LB_210827_POS_P35_MS2.mgf|T10047_MCA10LB_210827_POS_P35_MS2.mgf|T10025_MCA10LB_210813_POS_P33_MS2.mgf|T10056_MCA10LB_210827_POS_P35_MS2.mgf|T10055_MCA10LB_210827_POS_P35_MS2.mgf|T10049_MCA10LB_210827_POS_P35_MS2.mgf|T298_CA08LB_210326_POS_P17_MS2.mgf|T10048_MCA10LB_210827_POS_P35_MS2.mgf|T10050_MCA10LB_210827_POS_P35_MS2.mgf|T10054_MCA10LB_210827_…	18	240	18	30	477.251	1	477.251	T265 (both)
G2,G3	0	16	10	https://gnps.ucsd.edu//ProteoSAFe/result.jsp?task=f6afefb68d85425986b8751c4d55f2f0&view=cluster_details&protein=243&show=true	https://gnps.ucsd.edu/ProteoSAFe/result.jsp?view=network_displayer&componentindex=8&task=f6afefb68d85425986b8751c4d55f2f0&show=true	N/A	N/A	N/A	N/A	166.727	2.77879	0.772894	N/A	N/A	T10090_MCA02LB_210924_POS_P39_MS2.mgf|T10087_MCA02LB_210924_POS_P39_MS2.mgf|T10096_MCA09LB_210924_POS_P40_MS2.mgf|T10099_MCA09LB_210924_POS_P40_MS2.mgf|T10094_MCA02LB_210924_POS_P39_MS2.mgf|T10093_MCA09LB_210924_POS_P40_MS2.mgf|T10095_MCA02LB_210924_POS_P39_MS2.mgf|T10089_MCA09LB_210924_POS_P40_MS2.mgf|T10088_MCA09LB_210924_POS_P40_MS2.mgf|T10086_MCA10LB_210924_POS_P40_MS2.mgf|T10093_MCA02LB_2109…	23	243	8	26	481.297	0	481.297
G2,G3	0	1	1	https://gnps.ucsd.edu//ProteoSAFe/result.jsp?task=f6afefb68d85425986b8751c4d55f2f0&view=cluster_details&protein=244&show=true	https://gnps.ucsd.edu/ProteoSAFe/result.jsp?view=network_displayer&componentindex=-1&task=f6afefb68d85425986b8751c4d55f2f0&show=true	N/A	N/A	N/A	N/A	179.397	2.98994	4.7705	N/A	N/A	T10099_MCA10LB_210924_POS_P40_MS2.mgf|T10142_MCA09LB_220317_POS_P49_MS2.mgf	2	244	-1	2	483.243	1	483.243
G3	0	0	5	https://gnps.ucsd.edu//ProteoSAFe/result.jsp?task=f6afefb68d85425986b8751c4d55f2f0&view=cluster_details&protein=245&show=true	https://gnps.ucsd.edu/ProteoSAFe/result.jsp?view=network_displayer&componentindex=37&task=f6afefb68d85425986b8751c4d55f2f0&show=true	N/A	N/A	N/A	N/A	368.54	6.14233	17.0495	N/A	N/A	A100321_CA10LB_211022_POS_P44_MS2.mgf|A100327_CA10LB_211022_POS_P44_MS2.mgf	2	245	37	5	483.316	1	483.316
G1,G2	3	6	0	https://gnps.ucsd.edu//ProteoSAFe/result.jsp?task=f6afefb68d85425986b8751c4d55f2f0&view=cluster_details&protein=250&show=true	https://gnps.ucsd.edu/ProteoSAFe/result.jsp?view=network_displayer&componentindex=-1&task=f6afefb68d85425986b8751c4d55f2f0&show=true	N/A	N/A	N/A	N/A	186.219	3.10365	1.00372	N/A	N/A	T10280_MCA07LB_220715_POS_P57_MS2.mgf|T1425_MCA09LB_220715_POS_P57_MS2.mgf|T10277_MCA08LB_220715_POS_P57_MS2.mgf|T10278_MCA08LB_220715_POS_P57_MS2.mgf|T1425_MCA08LB_220715_POS_P57_MS2.mgf|T10279_MCA08LB_220715_POS_P57_MS2.mgf|T10280_MCA08LB_220715_POS_P57_MS2.mgf	7	250	-1	9	486.193	1	486.193
G1,G2,G3	2	5	8	https://gnps.ucsd.edu//ProteoSAFe/result.jsp?task=f6afefb68d85425986b8751c4d55f2f0&view=cluster_details&protein=251&show=true	https://gnps.ucsd.edu/ProteoSAFe/result.jsp?view=network_displayer&componentindex=38&task=f6afefb68d85425986b8751c4d55f2f0&show=true	N/A	N/A	N/A	N/A	154.556	2.57593	1.59159	N/A	N/A	T10277_MCA07LB_220715_POS_P57_MS2.mgf|T10280_MCA07LB_220715_POS_P57_MS2.mgf|T10283_MCA07LB_220715_POS_P57_MS2.mgf|T10279_MCA07LB_220715_POS_P57_MS2.mgf|T10286_MCA07LB_220715_POS_P57_MS2.mgf|T10287_MCA07LB_220715_POS_P57_MS2.mgf|T1425_MCA07LB_220715_POS_P57_MS2.mgf	7	251	38	15	486.219	1	486.219
G1,G2,G3	1	2	3	https://gnps.ucsd.edu//ProteoSAFe/result.jsp?task=f6afefb68d85425986b8751c4d55f2f0&view=cluster_details&protein=253&show=true	https://gnps.ucsd.edu/ProteoSAFe/result.jsp?view=network_displayer&componentindex=-1&task=f6afefb68d85425986b8751c4d55f2f0&show=true	N/A	N/A	N/A	N/A	377.318	6.28864	1.56867	N/A	N/A	T4680_MCA10LB_210805_POS_P32_MS2.mgf|T10021_MCA09LB_210805_POS_P32_MS2.mgf|T10021_MCA02LB_210805_POS_P32_MS2.mgf|T10020_MCA02LB_210805_POS_P32_MS2.mgf|T10021_MCA07LB_210805_POS_P32_MS2.mgf|T10020_MCA08LB_210805_POS_P32_MS2.mgf	6	253	-1	6	486.294	1	486.294
G1,G2,G3	2	3	1	https://gnps.ucsd.edu//ProteoSAFe/result.jsp?task=f6afefb68d85425986b8751c4d55f2f0&view=cluster_details&protein=254&show=true	https://gnps.ucsd.edu/ProteoSAFe/result.jsp?view=network_displayer&componentindex=-1&task=f6afefb68d85425986b8751c4d55f2f0&show=true	N/A	N/A	N/A	N/A	139.454	2.32424	1.08817	N/A	N/A	T10143_MCA08LB_220317_POS_P49_MS2.mgf|T10142_MCA08LB_220317_POS_P49_MS2.mgf|T39_MCA08LB_220315_POS_P49_MS2.mgf|T10145_MCA08LB_220317_POS_P49_MS2.mgf|T10139_MCA08LB_220315_POS_P49_MS2.mgf	5	254	-1	6	486.307	1	486.307
G1,G2	2	1	0	https://gnps.ucsd.edu//ProteoSAFe/result.jsp?task=f6afefb68d85425986b8751c4d55f2f0&view=cluster_details&protein=255&show=true	https://gnps.ucsd.edu/ProteoSAFe/result.jsp?view=network_displayer&componentindex=72&task=f6afefb68d85425986b8751c4d55f2f0&show=true	N/A	N/A	N/A	N/A	183.342	3.0557	1.4929	N/A	N/A	T10020_MCA10LB_210805_POS_P32_MS2.mgf|T4680_MCA07LB_210805_POS_P32_MS2.mgf	2	255	72	3	486.314	1	486.314
G1,G2,G3	1	1	1	https://gnps.ucsd.edu//ProteoSAFe/result.jsp?task=f6afefb68d85425986b8751c4d55f2f0&view=cluster_details&protein=256&show=true	https://gnps.ucsd.edu/ProteoSAFe/result.jsp?view=network_displayer&componentindex=8&task=f6afefb68d85425986b8751c4d55f2f0&show=true	N/A	N/A	N/A	N/A	129.662	2.16104	2.31973	N/A	N/A	T10299_MCA07LB_220715_POS_P58_MS2.mgf|T467_MCA08LB_220715_POS_P58_MS2.mgf|T10307_MCA07LB_220715_POS_P58_MS2.mgf	3	256	8	3	486.318	1	486.318
G1,G2	2	1	0	https://gnps.ucsd.edu//ProteoSAFe/result.jsp?task=f6afefb68d85425986b8751c4d55f2f0&view=cluster_details&protein=258&show=true	https://gnps.ucsd.edu/ProteoSAFe/result.jsp?view=network_displayer&componentindex=-1&task=f6afefb68d85425986b8751c4d55f2f0&show=true	N/A	N/A	N/A	N/A	162.915	2.71526	0.971381	N/A	N/A	T10020_MCA07LB_210805_POS_P32_MS2.mgf|T4680_MCA07LB_210805_POS_P32_MS2.mgf	2	258	-1	3	487.209	1	487.209
G2,G3	0	4	2	https://gnps.ucsd.edu//ProteoSAFe/result.jsp?task=f6afefb68d85425986b8751c4d55f2f0&view=cluster_details&protein=259&show=true	https://gnps.ucsd.edu/ProteoSAFe/result.jsp?view=network_displayer&componentindex=8&task=f6afefb68d85425986b8751c4d55f2f0&show=true	N/A	N/A	N/A	N/A	115.906	1.93177	0.19365	N/A	N/A	T10096_MCA02LB_210924_POS_P39_MS2.mgf|T10088_MCA09LB_210924_POS_P40_MS2.mgf|T10094_MCA02LB_210924_POS_P39_MS2.mgf|T10093_MCA02LB_210924_POS_P39_MS2.mgf|T10087_MCA09LB_210924_POS_P40_MS2.mgf|T10092_MCA02LB_210924_POS_P39_MS2.mgf	6	259	8	6	487.357	1	487.357
G1,G2	2	2	0	https://gnps.ucsd.edu//ProteoSAFe/result.jsp?task=f6afefb68d85425986b8751c4d55f2f0&view=cluster_details&protein=261&show=true	https://gnps.ucsd.edu/ProteoSAFe/result.jsp?view=network_displayer&componentindex=8&task=f6afefb68d85425986b8751c4d55f2f0&show=true	N/A	N/A	N/A	N/A	143.211	2.38685	5.20311	N/A	N/A	T10026_MCA10LB_210813_POS_P33_MS2.mgf|T298_CA10LB_210326_POS_P17_MS2.mgf|T298_CA09LB_210326_POS_P17_MS2.mgf	3	261	8	4	488.305	1	488.305
G1,G2	1	1	0	https://gnps.ucsd.edu//ProteoSAFe/result.jsp?task=f6afefb68d85425986b8751c4d55f2f0&view=cluster_details&protein=263&show=true	https://gnps.ucsd.edu/ProteoSAFe/result.jsp?view=network_displayer&componentindex=-1&task=f6afefb68d85425986b8751c4d55f2f0&show=true	N/A	N/A	N/A	N/A	337.595	5.62658	37.621	N/A	N/A	T10020_MCA07LB_210805_POS_P32_MS2.mgf|T4680_MCA08LB_210805_POS_P32_MS2.mgf	2	263	-1	2	488.309	1	488.309
G2	0	2	0	https://gnps.ucsd.edu//ProteoSAFe/result.jsp?task=f6afefb68d85425986b8751c4d55f2f0&view=cluster_details&protein=265&show=true	https://gnps.ucsd.edu/ProteoSAFe/result.jsp?view=network_displayer&componentindex=8&task=f6afefb68d85425986b8751c4d55f2f0&show=true	N/A	N/A	N/A	N/A	116.376	1.93961	1.1545	N/A	N/A	T10048_MCA10LB_210827_POS_P35_MS2.mgf	1	265	8	2	489.331	1	489.331
G2,G3	0	1	1	https://gnps.ucsd.edu//ProteoSAFe/result.jsp?task=f6afefb68d85425986b8751c4d55f2f0&view=cluster_details&protein=267&show=true	https://gnps.ucsd.edu/ProteoSAFe/result.jsp?view=network_displayer&componentindex=41&task=f6afefb68d85425986b8751c4d55f2f0&show=true	N/A	N/A	N/A	N/A	274.5	4.57499	53.2345	N/A	N/A	A100162_CA10LB_210416_POS_P23_MS2.mgf|A100165_CA10LB_210416_POS_P23_MS2.mgf	2	267	41	2	493.265	1	493.265
G2,G3	0	2	8	https://gnps.ucsd.edu//ProteoSAFe/result.jsp?task=f6afefb68d85425986b8751c4d55f2f0&view=cluster_details&protein=269&show=true	https://gnps.ucsd.edu/ProteoSAFe/result.jsp?view=network_displayer&componentindex=52&task=f6afefb68d85425986b8751c4d55f2f0&show=true	N/A	N/A	N/A	N/A	331.219	5.52032	1.49781	N/A	N/A	T10279_MCA09LB_220715_POS_P57_MS2.mgf|T10284_MCA09LB_220715_POS_P57_MS2.mgf|T10286_MCA09LB_220715_POS_P57_MS2.mgf|T10282_MCA09LB_220715_POS_P57_MS2.mgf|T10281_MCA09LB_220715_POS_P57_MS2.mgf	5	269	52	10	495.276	1	495.276
G1,G2	2	1	0	https://gnps.ucsd.edu//ProteoSAFe/result.jsp?task=f6afefb68d85425986b8751c4d55f2f0&view=cluster_details&protein=270&show=true	https://gnps.ucsd.edu/ProteoSAFe/result.jsp?view=network_displayer&componentindex=41&task=f6afefb68d85425986b8751c4d55f2f0&show=true	N/A	N/A	N/A	N/A	328.186	5.46976	1.0385	N/A	N/A	A100162_CA02LB_210416_POS_P22_MS2.mgf|A61715_CA10LB_210416_POS_P23_MS2.mgf	2	270	41	3	495.28	1	495.28
G1,G2,G3	2	2	1	https://gnps.ucsd.edu//ProteoSAFe/result.jsp?task=f6afefb68d85425986b8751c4d55f2f0&view=cluster_details&protein=272&show=true	https://gnps.ucsd.edu/ProteoSAFe/result.jsp?view=network_displayer&componentindex=52&task=f6afefb68d85425986b8751c4d55f2f0&show=true	N/A	N/A	N/A	N/A	311.2	5.18666	1.53975	N/A	N/A	T1425_MCA09LB_220715_POS_P57_MS2.mgf|T10282_MCA09LB_220715_POS_P57_MS2.mgf|T10277_MCA09LB_220715_POS_P57_MS2.mgf	3	272	52	5	497.292	1	497.292
G2,G3	0	1	1	https://gnps.ucsd.edu//ProteoSAFe/result.jsp?task=f6afefb68d85425986b8751c4d55f2f0&view=cluster_details&protein=273&show=true	https://gnps.ucsd.edu/ProteoSAFe/result.jsp?view=network_displayer&componentindex=38&task=f6afefb68d85425986b8751c4d55f2f0&show=true	N/A	N/A	N/A	N/A	173.465	2.89109	0.4655	N/A	N/A	T10280_MCA07LB_220715_POS_P57_MS2.mgf|T10287_MCA07LB_220715_POS_P57_MS2.mgf	2	273	38	2	498.219	1	498.219
G1,G2,G3	2	3	5	https://gnps.ucsd.edu//ProteoSAFe/result.jsp?task=f6afefb68d85425986b8751c4d55f2f0&view=cluster_details&protein=275&show=true	https://gnps.ucsd.edu/ProteoSAFe/result.jsp?view=network_displayer&componentindex=38&task=f6afefb68d85425986b8751c4d55f2f0&show=true	N/A	N/A	N/A	N/A	170.62	2.84367	0.994872	N/A	N/A	T10277_MCA07LB_220715_POS_P57_MS2.mgf|T10280_MCA07LB_220715_POS_P57_MS2.mgf|T10283_MCA07LB_220715_POS_P57_MS2.mgf|T10279_MCA07LB_220715_POS_P57_MS2.mgf|T10286_MCA07LB_220715_POS_P57_MS2.mgf|T10287_MCA07LB_220715_POS_P57_MS2.mgf|T1425_MCA07LB_220715_POS_P57_MS2.mgf	7	275	38	10	500.235	1	500.235
G2	0	3	0	https://gnps.ucsd.edu//ProteoSAFe/result.jsp?task=f6afefb68d85425986b8751c4d55f2f0&view=cluster_details&protein=276&show=true	https://gnps.ucsd.edu/ProteoSAFe/result.jsp?view=network_displayer&componentindex=-1&task=f6afefb68d85425986b8751c4d55f2f0&show=true	N/A	N/A	N/A	N/A	146.406	2.44009	1.0901	N/A	N/A	A100201_CA10LB_210723_POS_P30_MS2.mgf|A100205_CA10LB_210723_POS_P30_MS2.mgf|A100200_CA10LB_210723_POS_P30_MS2.mgf	3	276	-1	3	500.306	1	500.306
G1,G2	4	3	0	https://gnps.ucsd.edu//ProteoSAFe/result.jsp?task=f6afefb68d85425986b8751c4d55f2f0&view=cluster_details&protein=277&show=true	https://gnps.ucsd.edu/ProteoSAFe/result.jsp?view=network_displayer&componentindex=72&task=f6afefb68d85425986b8751c4d55f2f0&show=true	N/A	N/A	N/A	N/A	195.708	3.2618	1.46832	N/A	N/A	T4680_MCA10LB_210805_POS_P32_MS2.mgf|T10020_MCA10LB_210805_POS_P32_MS2.mgf|T4680_MCA07LB_210805_POS_P32_MS2.mgf|T10020_MCA07LB_210805_POS_P32_MS2.mgf	4	277	72	7	500.331	1	500.331
G1,G2,G3	3	39	14	https://gnps.ucsd.edu//ProteoSAFe/result.jsp?task=f6afefb68d85425986b8751c4d55f2f0&view=cluster_details&protein=280&show=true	https://gnps.ucsd.edu/ProteoSAFe/result.jsp?view=network_displayer&componentindex=25&task=f6afefb68d85425986b8751c4d55f2f0&show=true	N/A	N/A	N/A	N/A	138.835	2.31392	1.74287	N/A	N/A	T10053_MCA10LB_210827_POS_P35_MS2.mgf|T10024_MCA10LB_210813_POS_P33_MS2.mgf|T10025_MCA10LB_210813_POS_P33_MS2.mgf|T10049_MCA10LB_210827_POS_P35_MS2.mgf|T10047_MCA08LB_210827_POS_P34_MS2.mgf|T10047_MCA10LB_210827_POS_P35_MS2.mgf|T10022_MCA08LB_210813_POS_P33_MS2.mgf|T10055_MCA10LB_210827_POS_P35_MS2.mgf|T10050_MCA10LB_210827_POS_P35_MS2.mgf|T10055_MCA08LB_210827_POS_P35_MS2.mgf|T10048_MCA08LB_2108…	26	280	25	56	502.129	1	502.129
G1,G2,G3	13	67	37	https://gnps.ucsd.edu//ProteoSAFe/result.jsp?task=f6afefb68d85425986b8751c4d55f2f0&view=cluster_details&protein=282&show=true	https://gnps.ucsd.edu/ProteoSAFe/result.jsp?view=network_displayer&componentindex=8&task=f6afefb68d85425986b8751c4d55f2f0&show=true	N/A	N/A	N/A	N/A	148.747	2.47912	4.87702	N/A	N/A	T10024_MCA10LB_210813_POS_P33_MS2.mgf|T10143_MCA09LB_220317_POS_P49_MS2.mgf|T10090_MCA10LB_210924_POS_P40_MS2.mgf|T10309_MCA09LB_220715_POS_P58_MS2.mgf|T10305_MCA09LB_220715_POS_P58_MS2.mgf|T10191_MCA09LB_220401_POS_P52_MS2.mgf|T343_MCA09LB_210910_POS_P38_MS2.mgf|T10097_MCA02LB_210924_POS_P39_MS2.mgf|T10199_MCA09LB_220401_POS_P52_MS2.mgf|T10056_MCA10LB_210827_POS_P35_MS2.mgf|T10219_MCA09LB_220409…	88	282	8	117	502.318	1	502.318
G2,G3	0	4	3	https://gnps.ucsd.edu//ProteoSAFe/result.jsp?task=f6afefb68d85425986b8751c4d55f2f0&view=cluster_details&protein=283&show=true	https://gnps.ucsd.edu/ProteoSAFe/result.jsp?view=network_displayer&componentindex=8&task=f6afefb68d85425986b8751c4d55f2f0&show=true	N/A	N/A	N/A	N/A	136.42	2.27367	0.374664	N/A	N/A	T10097_MCA02LB_210924_POS_P39_MS2.mgf|T10096_MCA09LB_210924_POS_P40_MS2.mgf|T10095_MCA02LB_210924_POS_P39_MS2.mgf|T10088_MCA09LB_210924_POS_P40_MS2.mgf|T10093_MCA02LB_210924_POS_P39_MS2.mgf|T10086_MCA02LB_210924_POS_P39_MS2.mgf|T10092_MCA02LB_210924_POS_P39_MS2.mgf	7	283	8	7	502.321	1	502.321
G2	0	3	0	https://gnps.ucsd.edu//ProteoSAFe/result.jsp?task=f6afefb68d85425986b8751c4d55f2f0&view=cluster_details&protein=285&show=true	https://gnps.ucsd.edu/ProteoSAFe/result.jsp?view=network_displayer&componentindex=25&task=f6afefb68d85425986b8751c4d55f2f0&show=true	N/A	N/A	N/A	N/A	138.99	2.31649	1.15024	N/A	N/A	T10051_MCA10LB_210827_POS_P35_MS2.mgf|T10025_MCA10LB_210813_POS_P33_MS2.mgf	2	285	25	3	503.133	1	503.133
G1,G2,G3	1	33	21	https://gnps.ucsd.edu//ProteoSAFe/result.jsp?task=f6afefb68d85425986b8751c4d55f2f0&view=cluster_details&protein=286&show=true	https://gnps.ucsd.edu/ProteoSAFe/result.jsp?view=network_displayer&componentindex=8&task=f6afefb68d85425986b8751c4d55f2f0&show=true	N/A	N/A	N/A	N/A	120.225	2.00375	0.5011	N/A	N/A	T10090_MCA02LB_210924_POS_P39_MS2.mgf|T10098_MCA10LB_210924_POS_P40_MS2.mgf|T10087_MCA02LB_210924_POS_P39_MS2.mgf|T10143_MCA09LB_220317_POS_P49_MS2.mgf|T10025_MCA10LB_210813_POS_P33_MS2.mgf|T10096_MCA09LB_210924_POS_P40_MS2.mgf|T10049_MCA10LB_210827_POS_P35_MS2.mgf|T10047_MCA08LB_210827_POS_P34_MS2.mgf|T10099_MCA09LB_210924_POS_P40_MS2.mgf|T10094_MCA02LB_210924_POS_P39_MS2.mgf|T10090_MCA09LB_2109…	53	286	8	55	503.351	1	503.351
G2,G3	0	5	2	https://gnps.ucsd.edu//ProteoSAFe/result.jsp?task=f6afefb68d85425986b8751c4d55f2f0&view=cluster_details&protein=288&show=true	https://gnps.ucsd.edu/ProteoSAFe/result.jsp?view=network_displayer&componentindex=75&task=f6afefb68d85425986b8751c4d55f2f0&show=true	N/A	N/A	N/A	N/A	120.474	2.0079	2.18106	N/A	N/A	T10065_MCA09LB_210903_POS_P36_MS2.mgf|T10067_MCA09LB_210903_POS_P36_MS2.mgf|T10120_MCA09LB_211112_POS_P46_MS2.mgf|T10048_MCA09LB_210827_POS_P35_MS2.mgf|T10064_MCA09LB_210903_POS_P36_MS2.mgf|T10304_MCA09LB_220715_POS_P58_MS2.mgf	6	288	75	7	505.243	1	505.243
G2,G3	0	1	1	https://gnps.ucsd.edu//ProteoSAFe/result.jsp?task=f6afefb68d85425986b8751c4d55f2f0&view=cluster_details&protein=291&show=true	https://gnps.ucsd.edu/ProteoSAFe/result.jsp?view=network_displayer&componentindex=-1&task=f6afefb68d85425986b8751c4d55f2f0&show=true	N/A	N/A	N/A	N/A	381.896	6.36493	0.511	N/A	N/A	T10063_MCA07LB_210903_POS_P36_MS2.mgf|T10065_MCA07LB_210903_POS_P36_MS2.mgf	2	291	-1	2	507.266	1	507.266
G3	0	0	2	https://gnps.ucsd.edu//ProteoSAFe/result.jsp?task=f6afefb68d85425986b8751c4d55f2f0&view=cluster_details&protein=292&show=true	https://gnps.ucsd.edu/ProteoSAFe/result.jsp?view=network_displayer&componentindex=-1&task=f6afefb68d85425986b8751c4d55f2f0&show=true	N/A	N/A	N/A	N/A	265.597	4.42662	0.2105	N/A	N/A	A100217_CA07LB_210723_POS_P31_MS2.mgf|A100220_CA07LB_210723_POS_P31_MS2.mgf	2	292	-1	2	509.251	1	509.251
G1,G2,G3	6	25	9	https://gnps.ucsd.edu//ProteoSAFe/result.jsp?task=f6afefb68d85425986b8751c4d55f2f0&view=cluster_details&protein=294&show=true	https://gnps.ucsd.edu/ProteoSAFe/result.jsp?view=network_displayer&componentindex=14&task=f6afefb68d85425986b8751c4d55f2f0&show=true	N/A	N/A	N/A	N/A	104.209	1.73682	2.76078	N/A	N/A	T10143_MCA09LB_220317_POS_P49_MS2.mgf|T10140_MCA09LB_220317_POS_P49_MS2.mgf|T10067_MCA09LB_210903_POS_P36_MS2.mgf|T10066_MCA09LB_210903_POS_P36_MS2.mgf|T467_MCA09LB_220715_POS_P58_MS2.mgf|T10120_MCA09LB_211112_POS_P46_MS2.mgf|T10138_MCA09LB_220317_POS_P49_MS2.mgf|T10122_MCA09LB_211112_POS_P46_MS2.mgf|T10280_MCA09LB_220715_POS_P57_MS2.mgf|T10065_MCA09LB_210903_POS_P36_MS2.mgf|T39_MCA09LB_220317_PO…	26	294	14	40	511.246	1	511.246
G2,G3	0	1	2	https://gnps.ucsd.edu//ProteoSAFe/result.jsp?task=f6afefb68d85425986b8751c4d55f2f0&view=cluster_details&protein=295&show=true	https://gnps.ucsd.edu/ProteoSAFe/result.jsp?view=network_displayer&componentindex=-1&task=f6afefb68d85425986b8751c4d55f2f0&show=true	N/A	N/A	N/A	N/A	309.465	5.15775	8.84168	N/A	N/A	A100162_CA10LB_210416_POS_P23_MS2.mgf|A100165_CA07LB_210416_POS_P22_MS2.mgf|T10283_MCA09LB_220715_POS_P57_MS2.mgf	3	295	-1	3	511.275	1	511.275
G2	0	2	0	https://gnps.ucsd.edu//ProteoSAFe/result.jsp?task=f6afefb68d85425986b8751c4d55f2f0&view=cluster_details&protein=297&show=true	https://gnps.ucsd.edu/ProteoSAFe/result.jsp?view=network_displayer&componentindex=8&task=f6afefb68d85425986b8751c4d55f2f0&show=true	N/A	N/A	N/A	N/A	138.071	2.30118	0.908	N/A	N/A	T10299_MCA07LB_220715_POS_P58_MS2.mgf	1	297	8	2	511.349	1	511.349
G2,G3	0	1	1	https://gnps.ucsd.edu//ProteoSAFe/result.jsp?task=f6afefb68d85425986b8751c4d55f2f0&view=cluster_details&protein=300&show=true	https://gnps.ucsd.edu/ProteoSAFe/result.jsp?view=network_displayer&componentindex=-1&task=f6afefb68d85425986b8751c4d55f2f0&show=true	N/A	N/A	N/A	N/A	296.978	4.94964	0.6285	N/A	N/A	T10279_MCA09LB_220715_POS_P57_MS2.mgf|T10282_MCA09LB_220715_POS_P57_MS2.mgf	2	300	-1	2	513.286	0	513.286
G1,G2,G3	7	18	16	https://gnps.ucsd.edu//ProteoSAFe/result.jsp?task=f6afefb68d85425986b8751c4d55f2f0&view=cluster_details&protein=301&show=true	https://gnps.ucsd.edu/ProteoSAFe/result.jsp?view=network_displayer&componentindex=8&task=f6afefb68d85425986b8751c4d55f2f0&show=true	N/A	N/A	N/A	N/A	131.68	2.19466	1.6272	N/A	N/A	T10306_MCA07LB_220715_POS_P58_MS2.mgf|T10096_MCA09LB_210924_POS_P40_MS2.mgf|T10094_MCA02LB_210924_POS_P39_MS2.mgf|T10226_MCA08LB_220409_POS_P53_MS2.mgf|T10227_MCA08LB_220409_POS_P53_MS2.mgf|T467_MCA08LB_220715_POS_P58_MS2.mgf|T10229_MCA08LB_220409_POS_P53_MS2.mgf|T1416_MCA08LB_220401_POS_P52_MS2.mgf|T10222_MCA08LB_220409_POS_P53_MS2.mgf|T10095_MCA02LB_210924_POS_P39_MS2.mgf|T10088_MCA09LB_210924_…	24	301	8	41	513.366	1	513.366
G2,G3	0	1	1	https://gnps.ucsd.edu//ProteoSAFe/result.jsp?task=f6afefb68d85425986b8751c4d55f2f0&view=cluster_details&protein=303&show=true	https://gnps.ucsd.edu/ProteoSAFe/result.jsp?view=network_displayer&componentindex=8&task=f6afefb68d85425986b8751c4d55f2f0&show=true	N/A	N/A	N/A	N/A	131.958	2.19931	0.2605	N/A	N/A	T10096_MCA09LB_210924_POS_P40_MS2.mgf|T10092_MCA02LB_210924_POS_P39_MS2.mgf	2	303	8	2	515.352	1	515.352
G1,G2,G3	1	10	3	https://gnps.ucsd.edu//ProteoSAFe/result.jsp?task=f6afefb68d85425986b8751c4d55f2f0&view=cluster_details&protein=304&show=true	https://gnps.ucsd.edu/ProteoSAFe/result.jsp?view=network_displayer&componentindex=25&task=f6afefb68d85425986b8751c4d55f2f0&show=true	N/A	N/A	N/A	N/A	144.598	2.40996	0.922246	N/A	N/A	T10053_MCA10LB_210827_POS_P35_MS2.mgf|T10053_MCA09LB_210827_POS_P35_MS2.mgf|T10047_MCA10LB_210827_POS_P35_MS2.mgf|T10025_MCA10LB_210813_POS_P33_MS2.mgf|T10056_MCA10LB_210827_POS_P35_MS2.mgf|T10055_MCA10LB_210827_POS_P35_MS2.mgf|T10049_MCA10LB_210827_POS_P35_MS2.mgf|T10048_MCA10LB_210827_POS_P35_MS2.mgf|T10050_MCA10LB_210827_POS_P35_MS2.mgf|T10054_MCA10LB_210827_POS_P35_MS2.mgf|T10051_MCA10LB_2108…	12	304	25	14	516.144	1	516.144
G3	0	0	2	https://gnps.ucsd.edu//ProteoSAFe/result.jsp?task=f6afefb68d85425986b8751c4d55f2f0&view=cluster_details&protein=305&show=true	https://gnps.ucsd.edu/ProteoSAFe/result.jsp?view=network_displayer&componentindex=38&task=f6afefb68d85425986b8751c4d55f2f0&show=true	N/A	N/A	N/A	N/A	140.871	2.34785	0.246	N/A	N/A	T10287_MCA07LB_220715_POS_P57_MS2.mgf	1	305	38	2	516.229	1	516.229
G2,G3	0	2	2	https://gnps.ucsd.edu//ProteoSAFe/result.jsp?task=f6afefb68d85425986b8751c4d55f2f0&view=cluster_details&protein=306&show=true	https://gnps.ucsd.edu/ProteoSAFe/result.jsp?view=network_displayer&componentindex=-1&task=f6afefb68d85425986b8751c4d55f2f0&show=true	N/A	N/A	N/A	N/A	119.401	1.99002	0.724487	N/A	N/A	T10054_MCA09LB_210827_POS_P35_MS2.mgf|T10056_MCA09LB_210827_POS_P35_MS2.mgf|T10047_MCA09LB_210827_POS_P35_MS2.mgf|T10304_MCA09LB_220715_POS_P58_MS2.mgf	4	306	-1	4	516.241	1	516.241
G1,G2	1	7	0	https://gnps.ucsd.edu//ProteoSAFe/result.jsp?task=f6afefb68d85425986b8751c4d55f2f0&view=cluster_details&protein=308&show=true	https://gnps.ucsd.edu/ProteoSAFe/result.jsp?view=network_displayer&componentindex=8&task=f6afefb68d85425986b8751c4d55f2f0&show=true	N/A	N/A	N/A	N/A	140.362	2.33937	0.485829	N/A	N/A	T10090_MCA02LB_210924_POS_P39_MS2.mgf|T10087_MCA02LB_210924_POS_P39_MS2.mgf|T39_MCA09LB_220317_POS_P49_MS2.mgf|T10142_MCA09LB_220317_POS_P49_MS2.mgf|T10120_MCA10LB_211112_POS_P46_MS2.mgf|T10093_MCA02LB_210924_POS_P39_MS2.mgf|T10087_MCA10LB_210924_POS_P40_MS2.mgf|T10143_MCA07LB_220315_POS_P49_MS2.mgf	8	308	8	8	518.316	1	518.316
G1,G2	1	1	0	https://gnps.ucsd.edu//ProteoSAFe/result.jsp?task=f6afefb68d85425986b8751c4d55f2f0&view=cluster_details&protein=310&show=true	https://gnps.ucsd.edu/ProteoSAFe/result.jsp?view=network_displayer&componentindex=-1&task=f6afefb68d85425986b8751c4d55f2f0&show=true	N/A	N/A	N/A	N/A	125.65	2.09417	0.276	N/A	N/A	T10303_MCA09LB_220715_POS_P58_MS2.mgf|T467_MCA09LB_220715_POS_P58_MS2.mgf	2	310	-1	2	519.339	1	519.339
G1,G2,G3	4	2	2	https://gnps.ucsd.edu//ProteoSAFe/result.jsp?task=f6afefb68d85425986b8751c4d55f2f0&view=cluster_details&protein=313&show=true	https://gnps.ucsd.edu/ProteoSAFe/result.jsp?view=network_displayer&componentindex=-1&task=f6afefb68d85425986b8751c4d55f2f0&show=true	N/A	N/A	N/A	N/A	265.552	4.42587	1.41572	N/A	N/A	A1123_CA07LB_210423_POS_P24_MS2.mgf|A100203_CA07LB_210723_POS_P30_MS2.mgf|A100207_CA07LB_210723_POS_P30_MS2.mgf|A1123_CA08LB_210423_POS_P24_MS2.mgf|A100220_CA07LB_210723_POS_P31_MS2.mgf	5	313	-1	8	527.264	1	527.264
G3	0	0	2	https://gnps.ucsd.edu//ProteoSAFe/result.jsp?task=f6afefb68d85425986b8751c4d55f2f0&view=cluster_details&protein=314&show=true	https://gnps.ucsd.edu/ProteoSAFe/result.jsp?view=network_displayer&componentindex=37&task=f6afefb68d85425986b8751c4d55f2f0&show=true	N/A	N/A	N/A	N/A	344.87	5.74783	0.145	N/A	N/A	A100321_CA10LB_211022_POS_P44_MS2.mgf|A100327_CA10LB_211022_POS_P44_MS2.mgf	2	314	37	2	527.354	1	527.354
G2,G3	0	8	3	https://gnps.ucsd.edu//ProteoSAFe/result.jsp?task=f6afefb68d85425986b8751c4d55f2f0&view=cluster_details&protein=315&show=true	https://gnps.ucsd.edu/ProteoSAFe/result.jsp?view=network_displayer&componentindex=8&task=f6afefb68d85425986b8751c4d55f2f0&show=true	N/A	N/A	N/A	N/A	153.192	2.5532	0.766756	N/A	N/A	A100315_CA10LB_211022_POS_P44_MS2.mgf|A100319_CA10LB_211022_POS_P44_MS2.mgf|A100314_CA10LB_211022_POS_P44_MS2.mgf|A100317_CA10LB_211022_POS_P44_MS2.mgf|A100320_CA10LB_211022_POS_P44_MS2.mgf|A100316_CA10LB_211022_POS_P44_MS2.mgf|A100318_CA10LB_211022_POS_P44_MS2.mgf	7	315	8	11	528.333	1	528.333
G1,G2,G3	9	40	31	https://gnps.ucsd.edu//ProteoSAFe/result.jsp?task=f6afefb68d85425986b8751c4d55f2f0&view=cluster_details&protein=316&show=true	https://gnps.ucsd.edu/ProteoSAFe/result.jsp?view=network_displayer&componentindex=8&task=f6afefb68d85425986b8751c4d55f2f0&show=true	N/A	N/A	N/A	N/A	137.594	2.29323	1.63514	N/A	N/A	T10090_MCA02LB_210924_POS_P39_MS2.mgf|T10098_MCA10LB_210924_POS_P40_MS2.mgf|T10087_MCA02LB_210924_POS_P39_MS2.mgf|T10096_MCA09LB_210924_POS_P40_MS2.mgf|T10099_MCA09LB_210924_POS_P40_MS2.mgf|T10094_MCA02LB_210924_POS_P39_MS2.mgf|T10090_MCA09LB_210924_POS_P40_MS2.mgf|T10302_MCA08LB_220715_POS_P58_MS2.mgf|T10226_MCA08LB_220409_POS_P53_MS2.mgf|T10227_MCA08LB_220409_POS_P53_MS2.mgf|T10097_MCA09LB_2109…	53	316	8	80	529.366	1	529.366
G1,G2	5	1	0	https://gnps.ucsd.edu//ProteoSAFe/result.jsp?task=f6afefb68d85425986b8751c4d55f2f0&view=cluster_details&protein=318&show=true	https://gnps.ucsd.edu/ProteoSAFe/result.jsp?view=network_displayer&componentindex=25&task=f6afefb68d85425986b8751c4d55f2f0&show=true	N/A	N/A	N/A	N/A	150.488	2.50814	1.15383	N/A	N/A	T10053_MCA10LB_210827_POS_P35_MS2.mgf|T298_CA10LB_210326_POS_P17_MS2.mgf|T298_CA08LB_210326_POS_P17_MS2.mgf|T1236_MCA07LB_210903_POS_P36_MS2.mgf|T1236_MCA09LB_210903_POS_P36_MS2.mgf	5	318	25	6	530.163	0	530.163
G1,G2,G3	1	4	3	https://gnps.ucsd.edu//ProteoSAFe/result.jsp?task=f6afefb68d85425986b8751c4d55f2f0&view=cluster_details&protein=320&show=true	https://gnps.ucsd.edu/ProteoSAFe/result.jsp?view=network_displayer&componentindex=-1&task=f6afefb68d85425986b8751c4d55f2f0&show=true	N/A	N/A	N/A	N/A	108.104	1.80174	1.70848	N/A	N/A	T10020_MCA02LB_210805_POS_P32_MS2.mgf|T10021_MCA02LB_210805_POS_P32_MS2.mgf|T10020_MCA10LB_210805_POS_P32_MS2.mgf|T4680_MCA08LB_210805_POS_P32_MS2.mgf|T10021_MCA08LB_210805_POS_P32_MS2.mgf	5	320	-1	8	531.272	1	531.272
G1,G2,G3	1	7	5	https://gnps.ucsd.edu//ProteoSAFe/result.jsp?task=f6afefb68d85425986b8751c4d55f2f0&view=cluster_details&protein=321&show=true	https://gnps.ucsd.edu/ProteoSAFe/result.jsp?view=network_displayer&componentindex=8&task=f6afefb68d85425986b8751c4d55f2f0&show=true	N/A	N/A	N/A	N/A	140.324	2.33873	0.864803	N/A	N/A	T10053_MCA09LB_210827_POS_P35_MS2.mgf|T10054_MCA09LB_210827_POS_P35_MS2.mgf|T10047_MCA10LB_210827_POS_P35_MS2.mgf|T10024_MCA10LB_210813_POS_P33_MS2.mgf|T10025_MCA10LB_210813_POS_P33_MS2.mgf|T10049_MCA09LB_210827_POS_P35_MS2.mgf|T10048_MCA10LB_210827_POS_P35_MS2.mgf|T10055_MCA09LB_210827_POS_P35_MS2.mgf|T298_CA10LB_210326_POS_P17_MS2.mgf|T10056_MCA09LB_210827_POS_P35_MS2.mgf|T10028_MCA09LB_210813_…	11	321	8	13	531.343	1	531.343
G1,G2,G3	2	21	10	https://gnps.ucsd.edu//ProteoSAFe/result.jsp?task=f6afefb68d85425986b8751c4d55f2f0&view=cluster_details&protein=322&show=true	https://gnps.ucsd.edu/ProteoSAFe/result.jsp?view=network_displayer&componentindex=8&task=f6afefb68d85425986b8751c4d55f2f0&show=true	N/A	N/A	N/A	N/A	135.684	2.26141	1.16676	N/A	N/A	T10090_MCA02LB_210924_POS_P39_MS2.mgf|T10087_MCA02LB_210924_POS_P39_MS2.mgf|T10024_MCA10LB_210813_POS_P33_MS2.mgf|T10096_MCA09LB_210924_POS_P40_MS2.mgf|T10094_MCA02LB_210924_POS_P39_MS2.mgf|T10090_MCA09LB_210924_POS_P40_MS2.mgf|T10091_MCA09LB_210924_POS_P40_MS2.mgf|T10095_MCA09LB_210924_POS_P40_MS2.mgf|T10089_MCA09LB_210924_POS_P40_MS2.mgf|T10093_MCA02LB_210924_POS_P39_MS2.mgf|T10141_MCA09LB_2203…	29	322	8	33	531.347	1	531.347
G1,G2,G3	3	13	9	https://gnps.ucsd.edu//ProteoSAFe/result.jsp?task=f6afefb68d85425986b8751c4d55f2f0&view=cluster_details&protein=324&show=true	https://gnps.ucsd.edu/ProteoSAFe/result.jsp?view=network_displayer&componentindex=8&task=f6afefb68d85425986b8751c4d55f2f0&show=true	N/A	N/A	N/A	N/A	159.473	2.65788	1.3729	N/A	N/A	T10224_MCA09LB_220409_POS_P53_MS2.mgf|T10025_MCA10LB_210813_POS_P33_MS2.mgf|T10189_MCA09LB_220401_POS_P52_MS2.mgf|T10144_MCA07LB_220315_POS_P49_MS2.mgf|T10194_MCA07LB_220401_POS_P52_MS2.mgf|T10309_MCA09LB_220715_POS_P58_MS2.mgf|T39_MCA07LB_220315_POS_P49_MS2.mgf|T10196_MCA09LB_220401_POS_P52_MS2.mgf|T10305_MCA09LB_220715_POS_P58_MS2.mgf|T10307_MCA09LB_220715_POS_P58_MS2.mgf|T10089_MCA09LB_210924_…	24	324	8	25	533.323	1	533.323
G1,G2,G3	2	16	6	https://gnps.ucsd.edu//ProteoSAFe/result.jsp?task=f6afefb68d85425986b8751c4d55f2f0&view=cluster_details&protein=326&show=true	https://gnps.ucsd.edu/ProteoSAFe/result.jsp?view=network_displayer&componentindex=8&task=f6afefb68d85425986b8751c4d55f2f0&show=true	N/A	N/A	N/A	N/A	137.143	2.28571	1.22151	N/A	N/A	T10026_MCA10LB_210813_POS_P33_MS2.mgf|T10053_MCA10LB_210827_POS_P35_MS2.mgf|T10053_MCA09LB_210827_POS_P35_MS2.mgf|T10054_MCA09LB_210827_POS_P35_MS2.mgf|T10047_MCA10LB_210827_POS_P35_MS2.mgf|T10025_MCA10LB_210813_POS_P33_MS2.mgf|T10056_MCA10LB_210827_POS_P35_MS2.mgf|T343_MCA10LB_210924_POS_P39_MS2.mgf|T10049_MCA10LB_210827_POS_P35_MS2.mgf|T10055_MCA10LB_210827_POS_P35_MS2.mgf|T10048_MCA10LB_210827…	16	326	8	24	533.322	1	533.322
G1,G2	7	2	0	https://gnps.ucsd.edu//ProteoSAFe/result.jsp?task=f6afefb68d85425986b8751c4d55f2f0&view=cluster_details&protein=328&show=true	https://gnps.ucsd.edu/ProteoSAFe/result.jsp?view=network_displayer&componentindex=-1&task=f6afefb68d85425986b8751c4d55f2f0&show=true	N/A	N/A	N/A	N/A	126.536	2.10894	1.66055	N/A	N/A	T10023_MCA10LB_210813_POS_P33_MS2.mgf|T298_CA10LB_210326_POS_P17_MS2.mgf|T298_CA08LB_210326_POS_P17_MS2.mgf|T298_CA07LB_210326_POS_P17_MS2.mgf|T298_MCA10LB_210326_POS_P18_MS2.mgf	5	328	-1	9	535.093	1	535.093
G2	0	2	0	https://gnps.ucsd.edu//ProteoSAFe/result.jsp?task=f6afefb68d85425986b8751c4d55f2f0&view=cluster_details&protein=329&show=true	https://gnps.ucsd.edu/ProteoSAFe/result.jsp?view=network_displayer&componentindex=-1&task=f6afefb68d85425986b8751c4d55f2f0&show=true	N/A	N/A	N/A	N/A	381.856	6.36427	0.014	N/A	N/A	T10279_MCA09LB_220715_POS_P57_MS2.mgf|T10280_MCA09LB_220715_POS_P57_MS2.mgf	2	329	-1	2	537.348	1	537.348
G2,G3	0	3	2	https://gnps.ucsd.edu//ProteoSAFe/result.jsp?task=f6afefb68d85425986b8751c4d55f2f0&view=cluster_details&protein=331&show=true	https://gnps.ucsd.edu/ProteoSAFe/result.jsp?view=network_displayer&componentindex=14&task=f6afefb68d85425986b8751c4d55f2f0&show=true	N/A	N/A	N/A	N/A	149.156	2.48593	2.64946	N/A	N/A	T10062_MCA09LB_210903_POS_P36_MS2.mgf|T10067_MCA09LB_210903_POS_P36_MS2.mgf|T10048_MCA09LB_210827_POS_P35_MS2.mgf|T10066_MCA09LB_210903_POS_P36_MS2.mgf|T10304_MCA09LB_220715_POS_P58_MS2.mgf	5	331	14	5	539.313	1	539.313
G1	2	0	0	https://gnps.ucsd.edu//ProteoSAFe/result.jsp?task=f6afefb68d85425986b8751c4d55f2f0&view=cluster_details&protein=332&show=true	https://gnps.ucsd.edu/ProteoSAFe/result.jsp?view=network_displayer&componentindex=5&task=f6afefb68d85425986b8751c4d55f2f0&show=true	N/A	N/A	N/A	N/A	234.594	3.90991	1.0315	N/A	N/A	T298_MCA09LB_210326_POS_P18_MS2.mgf	1	332	5	2	1079.61	2	540.304
G1	3	0	0	https://gnps.ucsd.edu//ProteoSAFe/result.jsp?task=f6afefb68d85425986b8751c4d55f2f0&view=cluster_details&protein=333&show=true	https://gnps.ucsd.edu/ProteoSAFe/result.jsp?view=network_displayer&componentindex=-1&task=f6afefb68d85425986b8751c4d55f2f0&show=true	N/A	N/A	N/A	N/A	164.447	2.74078	1.58506	N/A	N/A	T298_MCA09LB_210326_POS_P18_MS2.mgf	1	333	-1	3	540.336	1	540.336
G1,G2,G3	2	4	5	https://gnps.ucsd.edu//ProteoSAFe/result.jsp?task=f6afefb68d85425986b8751c4d55f2f0&view=cluster_details&protein=334&show=true	https://gnps.ucsd.edu/ProteoSAFe/result.jsp?view=network_displayer&componentindex=29&task=f6afefb68d85425986b8751c4d55f2f0&show=true	N/A	N/A	N/A	N/A	254.387	4.23979	1.12825	N/A	N/A	T4680_MCA10LB_210805_POS_P32_MS2.mgf|T10021_MCA10LB_210805_POS_P32_MS2.mgf|T4680_MCA07LB_210805_POS_P32_MS2.mgf|T10020_MCA07LB_210805_POS_P32_MS2.mgf|T10021_MCA02LB_210805_POS_P32_MS2.mgf|T10020_MCA02LB_210805_POS_P32_MS2.mgf|T10020_MCA10LB_210805_POS_P32_MS2.mgf|T10021_MCA07LB_210805_POS_P32_MS2.mgf	8	334	29	11	1080.71	2	540.854
G2	0	2	0	https://gnps.ucsd.edu//ProteoSAFe/result.jsp?task=f6afefb68d85425986b8751c4d55f2f0&view=cluster_details&protein=336&show=true	https://gnps.ucsd.edu/ProteoSAFe/result.jsp?view=network_displayer&componentindex=14&task=f6afefb68d85425986b8751c4d55f2f0&show=true	N/A	N/A	N/A	N/A	103.34	1.72234	0.9085	N/A	N/A	T10280_MCA09LB_220715_POS_P57_MS2.mgf	1	336	14	2	541.252	1	541.252
G2,G3	0	5	1	https://gnps.ucsd.edu//ProteoSAFe/result.jsp?task=f6afefb68d85425986b8751c4d55f2f0&view=cluster_details&protein=337&show=true	https://gnps.ucsd.edu/ProteoSAFe/result.jsp?view=network_displayer&componentindex=40&task=f6afefb68d85425986b8751c4d55f2f0&show=true	N/A	N/A	N/A	N/A	336.031	5.60051	1.1446	N/A	N/A	T10303_MCA07LB_220715_POS_P58_MS2.mgf|T10309_MCA09LB_220715_POS_P58_MS2.mgf|T10299_MCA07LB_220715_POS_P58_MS2.mgf|T10305_MCA07LB_220715_POS_P58_MS2.mgf	4	337	40	6	541.265	1	541.265
G2	0	3	0	https://gnps.ucsd.edu//ProteoSAFe/result.jsp?task=f6afefb68d85425986b8751c4d55f2f0&view=cluster_details&protein=339&show=true	https://gnps.ucsd.edu/ProteoSAFe/result.jsp?view=network_displayer&componentindex=-1&task=f6afefb68d85425986b8751c4d55f2f0&show=true	N/A	N/A	N/A	N/A	203.924	3.39873	0.907413	N/A	N/A	T10088_MCA09LB_210924_POS_P40_MS2.mgf|T10087_MCA09LB_210924_POS_P40_MS2.mgf|T10089_MCA09LB_210924_POS_P40_MS2.mgf	3	339	-1	3	543.407	1	543.407
G1,G3	1	0	3	https://gnps.ucsd.edu//ProteoSAFe/result.jsp?task=f6afefb68d85425986b8751c4d55f2f0&view=cluster_details&protein=341&show=true	https://gnps.ucsd.edu/ProteoSAFe/result.jsp?view=network_displayer&componentindex=8&task=f6afefb68d85425986b8751c4d55f2f0&show=true	N/A	N/A	N/A	N/A	157.197	2.61996	0.0365342	N/A	N/A	A100321_CA10LB_211022_POS_P44_MS2.mgf|A100319_CA10LB_211022_POS_P44_MS2.mgf|T10097_MCA02LB_210924_POS_P39_MS2.mgf|A30639_CA10LB_211022_POS_P44_MS2.mgf	4	341	8	4	544.328	1	544.328
G1,G2,G3	3	11	12	https://gnps.ucsd.edu//ProteoSAFe/result.jsp?task=f6afefb68d85425986b8751c4d55f2f0&view=cluster_details&protein=342&show=true	https://gnps.ucsd.edu/ProteoSAFe/result.jsp?view=network_displayer&componentindex=-1&task=f6afefb68d85425986b8751c4d55f2f0&show=true	N/A	N/A	N/A	N/A	265.108	4.41846	1.29051	N/A	N/A	A100218_CA09LB_210726_POS_P31_MS2.mgf|A100210_CA08LB_210723_POS_P30_MS2.mgf|A100205_CA08LB_210723_POS_P30_MS2.mgf|A100207_CA07LB_210723_POS_P30_MS2.mgf|A100206_CA08LB_210723_POS_P30_MS2.mgf|A100217_CA07LB_210723_POS_P31_MS2.mgf|A1123_CA07LB_210423_POS_P24_MS2.mgf|A100216_CA07LB_210723_POS_P31_MS2.mgf|A100202_CA07LB_210723_POS_P30_MS2.mgf|A100206_CA07LB_210723_POS_P30_MS2.mgf|A100201_CA07LB_210723…	18	342	-1	26	545.273	1	545.273
G1,G2,G3	33	189	102	https://gnps.ucsd.edu//ProteoSAFe/result.jsp?task=f6afefb68d85425986b8751c4d55f2f0&view=cluster_details&protein=343&show=true	https://gnps.ucsd.edu/ProteoSAFe/result.jsp?view=network_displayer&componentindex=8&task=f6afefb68d85425986b8751c4d55f2f0&show=true	N/A	N/A	N/A	N/A	142.422	2.3737	1.87171	N/A	N/A	T10024_MCA10LB_210813_POS_P33_MS2.mgf|T10143_MCA09LB_220317_POS_P49_MS2.mgf|T10140_MCA09LB_220317_POS_P49_MS2.mgf|T10023_MCA09LB_210813_POS_P33_MS2.mgf|A100314_CA09LB_220411_POS_P54_MS2.mgf|T10090_MCA09LB_210924_POS_P40_MS2.mgf|T10138_MCA09LB_220317_POS_P49_MS2.mgf|T10090_MCA10LB_210924_POS_P40_MS2.mgf|T10144_MCA07LB_220315_POS_P49_MS2.mgf|T10302_MCA08LB_220715_POS_P58_MS2.mgf|T10309_MCA09LB_2207…	184	343	8	324	545.361	1	545.361
G1,G2	1	1	0	https://gnps.ucsd.edu//ProteoSAFe/result.jsp?task=f6afefb68d85425986b8751c4d55f2f0&view=cluster_details&protein=344&show=true	https://gnps.ucsd.edu/ProteoSAFe/result.jsp?view=network_displayer&componentindex=8&task=f6afefb68d85425986b8751c4d55f2f0&show=true	N/A	N/A	N/A	N/A	143.041	2.38401	0.1205	N/A	N/A	T10051_MCA09LB_210827_POS_P35_MS2.mgf|T354_MCA09LB_211112_POS_P46_MS2.mgf	2	344	8	2	545.357	1	545.357
G1,G2,G3	7	57	30	https://gnps.ucsd.edu//ProteoSAFe/result.jsp?task=f6afefb68d85425986b8751c4d55f2f0&view=cluster_details&protein=346&show=true	https://gnps.ucsd.edu/ProteoSAFe/result.jsp?view=network_displayer&componentindex=8&task=f6afefb68d85425986b8751c4d55f2f0&show=true	N-[5-[[4-[4-[acetyl(hydroxy)amino]butylamino]-4-oxobutanoyl]-hydroxyamino]pentyl]-N'-(5-aminopentyl)-N'-hydroxybutanediamide	0.87229	9.03242	0.00494385	142.797	2.37995	1.64267	CC(=O)N(O)CCCCN=C(O)CCC(=O)N(O)CCCCCN=C(O)CCC(=O)N(O)CCCCCN	CCMSLIB00004697811	T10053_MCA10LB_210827_POS_P35_MS2.mgf|T10306_MCA09LB_220715_POS_P58_MS2.mgf|T10096_MCA09LB_210924_POS_P40_MS2.mgf|T10140_MCA09LB_220317_POS_P49_MS2.mgf|T10025_MCA10LB_210813_POS_P33_MS2.mgf|T10049_MCA10LB_210827_POS_P35_MS2.mgf|T10189_MCA09LB_220401_POS_P52_MS2.mgf|T10229_MCA09LB_220411_POS_P53_MS2.mgf|T10090_MCA10LB_210924_POS_P40_MS2.mgf|T10309_MCA09LB_220715_POS_P58_MS2.mgf|T10056_MCA09LB_2108…	66	346	8	94	547.34	0	547.34
G1,G2,G3	4	20	14	https://gnps.ucsd.edu//ProteoSAFe/result.jsp?task=f6afefb68d85425986b8751c4d55f2f0&view=cluster_details&protein=347&show=true	https://gnps.ucsd.edu/ProteoSAFe/result.jsp?view=network_displayer&componentindex=8&task=f6afefb68d85425986b8751c4d55f2f0&show=true	N/A	N/A	N/A	N/A	139.888	2.33147	0.77646	N/A	N/A	T10053_MCA10LB_210827_POS_P35_MS2.mgf|T10090_MCA02LB_210924_POS_P39_MS2.mgf|T10098_MCA10LB_210924_POS_P40_MS2.mgf|T10087_MCA02LB_210924_POS_P39_MS2.mgf|T10025_MCA10LB_210813_POS_P33_MS2.mgf|T10049_MCA10LB_210827_POS_P35_MS2.mgf|T10099_MCA09LB_210924_POS_P40_MS2.mgf|T10229_MCA09LB_220411_POS_P53_MS2.mgf|T10095_MCA09LB_210924_POS_P40_MS2.mgf|T10047_MCA10LB_210827_POS_P35_MS2.mgf|T10055_MCA10LB_2108…	36	347	8	38	547.34	1	547.34
G1,G2,G3	2	14	8	https://gnps.ucsd.edu//ProteoSAFe/result.jsp?task=f6afefb68d85425986b8751c4d55f2f0&view=cluster_details&protein=351&show=true	https://gnps.ucsd.edu/ProteoSAFe/result.jsp?view=network_displayer&componentindex=8&task=f6afefb68d85425986b8751c4d55f2f0&show=true	N/A	N/A	N/A	N/A	143.426	2.39043	1.09737	N/A	N/A	T10026_MCA10LB_210813_POS_P33_MS2.mgf|T10047_MCA10LB_210827_POS_P35_MS2.mgf|T10097_MCA02LB_210924_POS_P39_MS2.mgf|T10025_MCA10LB_210813_POS_P33_MS2.mgf|T10056_MCA10LB_210827_POS_P35_MS2.mgf|T343_MCA10LB_210924_POS_P39_MS2.mgf|T10049_MCA10LB_210827_POS_P35_MS2.mgf|T10096_MCA09LB_210924_POS_P40_MS2.mgf|T10048_MCA10LB_210827_POS_P35_MS2.mgf|T10055_MCA10LB_210827_POS_P35_MS2.mgf|T10092_MCA09LB_210924…	18	351	8	24	548.343	1	548.343
G2,G3	0	2	1	https://gnps.ucsd.edu//ProteoSAFe/result.jsp?task=f6afefb68d85425986b8751c4d55f2f0&view=cluster_details&protein=352&show=true	https://gnps.ucsd.edu/ProteoSAFe/result.jsp?view=network_displayer&componentindex=10&task=f6afefb68d85425986b8751c4d55f2f0&show=true	N/A	N/A	N/A	N/A	219.177	3.65295	0.0853268	N/A	N/A	T10119_MCA07LB_211112_POS_P46_MS2.mgf|T10122_MCA07LB_211112_POS_P46_MS2.mgf|T10120_MCA07LB_211112_POS_P46_MS2.mgf	3	352	10	3	549.249	1	549.249
G1	4	0	0	https://gnps.ucsd.edu//ProteoSAFe/result.jsp?task=f6afefb68d85425986b8751c4d55f2f0&view=cluster_details&protein=353&show=true	https://gnps.ucsd.edu/ProteoSAFe/result.jsp?view=network_displayer&componentindex=-1&task=f6afefb68d85425986b8751c4d55f2f0&show=true	N/A	N/A	N/A	N/A	297.705	4.96175	9.30244	N/A	N/A	T265_MCA10LB_210827_POS_P35_MS2.mgf|T265_MCA08LB_210827_POS_P34_MS2.mgf	2	353	-1	4	1101.41	2	551.206
G2	0	4	0	https://gnps.ucsd.edu//ProteoSAFe/result.jsp?task=f6afefb68d85425986b8751c4d55f2f0&view=cluster_details&protein=355&show=true	https://gnps.ucsd.edu/ProteoSAFe/result.jsp?view=network_displayer&componentindex=8&task=f6afefb68d85425986b8751c4d55f2f0&show=true	N/A	N/A	N/A	N/A	144.884	2.41474	3.36497	N/A	N/A	A100315_CA10LB_211022_POS_P44_MS2.mgf|A100317_CA10LB_211022_POS_P44_MS2.mgf|A100316_CA10LB_211022_POS_P44_MS2.mgf|A100314_CA10LB_211022_POS_P44_MS2.mgf	4	355	8	4	551.348	1	551.348
G1,G2	1	1	0	https://gnps.ucsd.edu//ProteoSAFe/result.jsp?task=f6afefb68d85425986b8751c4d55f2f0&view=cluster_details&protein=356&show=true	https://gnps.ucsd.edu/ProteoSAFe/result.jsp?view=network_displayer&componentindex=-1&task=f6afefb68d85425986b8751c4d55f2f0&show=true	N/A	N/A	N/A	N/A	255.88	4.26466	0.1725	N/A	N/A	T10108_MCA07LB_211112_POS_P45_MS2.mgf|T676_MCA07LB_211112_POS_P45_MS2.mgf	2	356	-1	2	553.089	1	553.089
G1,G2,G3	3	14	5	https://gnps.ucsd.edu//ProteoSAFe/result.jsp?task=f6afefb68d85425986b8751c4d55f2f0&view=cluster_details&protein=357&show=true	https://gnps.ucsd.edu/ProteoSAFe/result.jsp?view=network_displayer&componentindex=14&task=f6afefb68d85425986b8751c4d55f2f0&show=true	N/A	N/A	N/A	N/A	105.896	1.76494	4.55165	N/A	N/A	T10300_MCA09LB_220715_POS_P58_MS2.mgf|T10143_MCA09LB_220317_POS_P49_MS2.mgf|T10140_MCA09LB_220317_POS_P49_MS2.mgf|T39_MCA09LB_220317_POS_P49_MS2.mgf|T10139_MCA09LB_220317_POS_P49_MS2.mgf|T10307_MCA09LB_220715_POS_P58_MS2.mgf|T10308_MCA09LB_220715_POS_P58_MS2.mgf|T467_MCA09LB_220715_POS_P58_MS2.mgf|T10202_MCA09LB_220401_POS_P52_MS2.mgf|T10138_MCA09LB_220317_POS_P49_MS2.mgf|T10303_MCA09LB_220715_PO…	15	357	14	22	553.255	1	553.255
G1,G2,G3	2	8	4	https://gnps.ucsd.edu//ProteoSAFe/result.jsp?task=f6afefb68d85425986b8751c4d55f2f0&view=cluster_details&protein=358&show=true	https://gnps.ucsd.edu/ProteoSAFe/result.jsp?view=network_displayer&componentindex=14&task=f6afefb68d85425986b8751c4d55f2f0&show=true	N/A	N/A	N/A	N/A	137.526	2.29211	2.40395	N/A	N/A	T10026_MCA09LB_210813_POS_P33_MS2.mgf|T10052_MCA09LB_210827_POS_P35_MS2.mgf|T10054_MCA09LB_210827_POS_P35_MS2.mgf|T10022_MCA09LB_210813_POS_P33_MS2.mgf|T10027_MCA09LB_210813_POS_P33_MS2.mgf|T467_MCA09LB_220715_POS_P58_MS2.mgf|T10051_MCA09LB_210827_POS_P35_MS2.mgf|T10056_MCA09LB_210827_POS_P35_MS2.mgf|T10280_MCA09LB_220715_POS_P57_MS2.mgf|T10047_MCA09LB_210827_POS_P35_MS2.mgf|T10304_MCA09LB_220715…	11	358	14	14	553.289	1	553.289
G1,G2	1	1	0	https://gnps.ucsd.edu//ProteoSAFe/result.jsp?task=f6afefb68d85425986b8751c4d55f2f0&view=cluster_details&protein=359&show=true	https://gnps.ucsd.edu/ProteoSAFe/result.jsp?view=network_displayer&componentindex=-1&task=f6afefb68d85425986b8751c4d55f2f0&show=true	N/A	N/A	N/A	N/A	163.966	2.73277	0.175	N/A	N/A	A100158_CA09LB_210416_POS_P23_MS2.mgf|T298_MCA09LB_210326_POS_P18_MS2.mgf	2	359	-1	2	553.331	1	553.331
G1,G2,G3	1	9	11	https://gnps.ucsd.edu//ProteoSAFe/result.jsp?task=f6afefb68d85425986b8751c4d55f2f0&view=cluster_details&protein=361&show=true	https://gnps.ucsd.edu/ProteoSAFe/result.jsp?view=network_displayer&componentindex=8&task=f6afefb68d85425986b8751c4d55f2f0&show=true	N/A	N/A	N/A	N/A	151.492	2.52486	2.01847	N/A	N/A	A100321_CA10LB_211022_POS_P44_MS2.mgf|A100315_CA10LB_211022_POS_P44_MS2.mgf|A100319_CA10LB_211022_POS_P44_MS2.mgf|T10307_MCA07LB_220715_POS_P58_MS2.mgf|A100314_CA10LB_211022_POS_P44_MS2.mgf|T10299_MCA07LB_220715_POS_P58_MS2.mgf|A100317_CA10LB_211022_POS_P44_MS2.mgf|A100320_CA10LB_211022_POS_P44_MS2.mgf|A100316_CA10LB_211022_POS_P44_MS2.mgf|T10233_MCA08LB_220409_POS_P53_MS2.mgf|T467_MCA07LB_220715…	12	361	8	21	553.363	1	553.363
G2,G3	0	1	1	https://gnps.ucsd.edu//ProteoSAFe/result.jsp?task=f6afefb68d85425986b8751c4d55f2f0&view=cluster_details&protein=362&show=true	https://gnps.ucsd.edu/ProteoSAFe/result.jsp?view=network_displayer&componentindex=8&task=f6afefb68d85425986b8751c4d55f2f0&show=true	N/A	N/A	N/A	N/A	150.727	2.51213	0.2505	N/A	N/A	A100320_CA10LB_211022_POS_P44_MS2.mgf|A100314_CA10LB_211022_POS_P44_MS2.mgf	2	362	8	2	554.368	1	554.368
G1,G2,G3	2	6	3	https://gnps.ucsd.edu//ProteoSAFe/result.jsp?task=f6afefb68d85425986b8751c4d55f2f0&view=cluster_details&protein=363&show=true	https://gnps.ucsd.edu/ProteoSAFe/result.jsp?view=network_displayer&componentindex=14&task=f6afefb68d85425986b8751c4d55f2f0&show=true	N/A	N/A	N/A	N/A	113.286	1.8881	1.26888	N/A	N/A	T10054_MCA09LB_210827_POS_P35_MS2.mgf|T10143_MCA09LB_220317_POS_P49_MS2.mgf|T10140_MCA09LB_220317_POS_P49_MS2.mgf|T10145_MCA09LB_220317_POS_P49_MS2.mgf|T10139_MCA09LB_220317_POS_P49_MS2.mgf|T467_MCA09LB_220715_POS_P58_MS2.mgf|T10050_MCA09LB_210827_POS_P35_MS2.mgf|T10280_MCA09LB_220715_POS_P57_MS2.mgf	8	363	14	11	555.271	1	555.271
G2,G3	0	2	2	https://gnps.ucsd.edu//ProteoSAFe/result.jsp?task=f6afefb68d85425986b8751c4d55f2f0&view=cluster_details&protein=364&show=true	https://gnps.ucsd.edu/ProteoSAFe/result.jsp?view=network_displayer&componentindex=40&task=f6afefb68d85425986b8751c4d55f2f0&show=true	N/A	N/A	N/A	N/A	365.046	6.08411	0.194454	N/A	N/A	T10309_MCA09LB_220715_POS_P58_MS2.mgf|T10300_MCA08LB_220715_POS_P58_MS2.mgf|T10308_MCA08LB_220715_POS_P58_MS2.mgf|T10299_MCA07LB_220715_POS_P58_MS2.mgf	4	364	40	4	555.281	1	555.281
G1,G2,G3	1	10	5	https://gnps.ucsd.edu//ProteoSAFe/result.jsp?task=f6afefb68d85425986b8751c4d55f2f0&view=cluster_details&protein=365&show=true	https://gnps.ucsd.edu/ProteoSAFe/result.jsp?view=network_displayer&componentindex=14&task=f6afefb68d85425986b8751c4d55f2f0&show=true	N/A	N/A	N/A	N/A	140.024	2.33373	2.11489	N/A	N/A	T10054_MCA09LB_210827_POS_P35_MS2.mgf|T10022_MCA09LB_210813_POS_P33_MS2.mgf|T10024_MCA09LB_210813_POS_P33_MS2.mgf|T10067_MCA09LB_210903_POS_P36_MS2.mgf|T10023_MCA09LB_210813_POS_P33_MS2.mgf|T467_MCA09LB_220715_POS_P58_MS2.mgf|T10055_MCA09LB_210827_POS_P35_MS2.mgf|T10066_MCA09LB_210903_POS_P36_MS2.mgf|T10062_MCA09LB_210903_POS_P36_MS2.mgf|T10047_MCA09LB_210827_POS_P35_MS2.mgf|T10050_MCA09LB_210827…	16	365	14	16	555.306	1	555.306
G1,G2,G3	2	3	1	https://gnps.ucsd.edu//ProteoSAFe/result.jsp?task=f6afefb68d85425986b8751c4d55f2f0&view=cluster_details&protein=366&show=true	https://gnps.ucsd.edu/ProteoSAFe/result.jsp?view=network_displayer&componentindex=8&task=f6afefb68d85425986b8751c4d55f2f0&show=true	N/A	N/A	N/A	N/A	150.819	2.51364	1.02033	N/A	N/A	T467_MCA07LB_220715_POS_P58_MS2.mgf|T10299_MCA07LB_220715_POS_P58_MS2.mgf|T10306_MCA07LB_220715_POS_P58_MS2.mgf|T10307_MCA07LB_220715_POS_P58_MS2.mgf	4	366	8	6	555.373	1	555.373
G1,G2,G3	2	1	2	https://gnps.ucsd.edu//ProteoSAFe/result.jsp?task=f6afefb68d85425986b8751c4d55f2f0&view=cluster_details&protein=367&show=true	https://gnps.ucsd.edu/ProteoSAFe/result.jsp?view=network_displayer&componentindex=-1&task=f6afefb68d85425986b8751c4d55f2f0&show=true	N/A	N/A	N/A	N/A	163.063	2.71771	0.655766	N/A	N/A	T10143_MCA08LB_220317_POS_P49_MS2.mgf|T39_MCA08LB_220315_POS_P49_MS2.mgf|T10145_MCA08LB_220317_POS_P49_MS2.mgf	3	367	-1	5	556.312	1	556.312
G2,G3	0	5	8	https://gnps.ucsd.edu//ProteoSAFe/result.jsp?task=f6afefb68d85425986b8751c4d55f2f0&view=cluster_details&protein=369&show=true	https://gnps.ucsd.edu/ProteoSAFe/result.jsp?view=network_displayer&componentindex=8&task=f6afefb68d85425986b8751c4d55f2f0&show=true	N/A	N/A	N/A	N/A	151.066	2.51776	1.79304	N/A	N/A	T10054_MCA09LB_210827_POS_P35_MS2.mgf|T10049_MCA09LB_210827_POS_P35_MS2.mgf|T10055_MCA09LB_210827_POS_P35_MS2.mgf|T10047_MCA09LB_210827_POS_P35_MS2.mgf|T10050_MCA09LB_210827_POS_P35_MS2.mgf|T10056_MCA09LB_210827_POS_P35_MS2.mgf|T10052_MCA09LB_210827_POS_P35_MS2.mgf	7	369	8	13	557.32	1	557.32
G1	2	0	0	https://gnps.ucsd.edu//ProteoSAFe/result.jsp?task=f6afefb68d85425986b8751c4d55f2f0&view=cluster_details&protein=370&show=true	https://gnps.ucsd.edu/ProteoSAFe/result.jsp?view=network_displayer&componentindex=-1&task=f6afefb68d85425986b8751c4d55f2f0&show=true	N/A	N/A	N/A	N/A	189.766	3.16277	1.154	N/A	N/A	T4680_MCA08LB_210805_POS_P32_MS2.mgf	1	370	-1	2	1116.54	2	558.772
G1,G2	1	1	0	https://gnps.ucsd.edu//ProteoSAFe/result.jsp?task=f6afefb68d85425986b8751c4d55f2f0&view=cluster_details&protein=372&show=true	https://gnps.ucsd.edu/ProteoSAFe/result.jsp?view=network_displayer&componentindex=8&task=f6afefb68d85425986b8751c4d55f2f0&show=true	N/A	N/A	N/A	N/A	161.317	2.68863	18.1105	N/A	N/A	T265_MCA09LB_210827_POS_P35_MS2.mgf|T10086_MCA09LB_210924_POS_P40_MS2.mgf	2	372	8	2	559.337	1	559.337
G1,G2	1	2	0	https://gnps.ucsd.edu//ProteoSAFe/result.jsp?task=f6afefb68d85425986b8751c4d55f2f0&view=cluster_details&protein=373&show=true	https://gnps.ucsd.edu/ProteoSAFe/result.jsp?view=network_displayer&componentindex=8&task=f6afefb68d85425986b8751c4d55f2f0&show=true	N/A	N/A	N/A	N/A	162.766	2.71277	1.32149	N/A	N/A	T10090_MCA02LB_210924_POS_P39_MS2.mgf|T10087_MCA02LB_210924_POS_P39_MS2.mgf|A30639_CA10LB_211022_POS_P44_MS2.mgf	3	373	8	3	560.322	1	560.322
G1,G2,G3	48	278	160	https://gnps.ucsd.edu//ProteoSAFe/result.jsp?task=f6afefb68d85425986b8751c4d55f2f0&view=cluster_details&protein=375&show=true	https://gnps.ucsd.edu/ProteoSAFe/result.jsp?view=network_displayer&componentindex=8&task=f6afefb68d85425986b8751c4d55f2f0&show=true	Spectral Match to Desferrioxamine from NIST14	0.935541	7.06727	0.00396729	146.574	2.4429	2.02039	CC(=O)N(CCCCCNC(=O)CCC(=O)N(CCCCCNC(=O)CCC(=O)N(CCCCCN)O)O)O	CCMSLIB00003135047	T4680_MCA09LB_210805_POS_P32_MS2.mgf|T10024_MCA10LB_210813_POS_P33_MS2.mgf|T10143_MCA09LB_220317_POS_P49_MS2.mgf|T10140_MCA09LB_220317_POS_P49_MS2.mgf|A40926_CA09LB_211022_POS_P44_MS2.mgf|T10122_MCA08LB_211112_POS_P46_MS2.mgf|A100314_CA09LB_220411_POS_P54_MS2.mgf|T10142_MCA08LB_220317_POS_P49_MS2.mgf|T10090_MCA09LB_210924_POS_P40_MS2.mgf|T10138_MCA09LB_220317_POS_P49_MS2.mgf|T10120_MCA08LB_211112…	219	375	8	486	561.356	1	561.356
G1,G2,G3	2	3	3	https://gnps.ucsd.edu//ProteoSAFe/result.jsp?task=f6afefb68d85425986b8751c4d55f2f0&view=cluster_details&protein=376&show=true	https://gnps.ucsd.edu/ProteoSAFe/result.jsp?view=network_displayer&componentindex=8&task=f6afefb68d85425986b8751c4d55f2f0&show=true	Spectral Match to Desferrioxamine from NIST14	0.923407	14.2433	0.00799561	147.587	2.45978	1.63217	CC(=O)N(CCCCCNC(=O)CCC(=O)N(CCCCCNC(=O)CCC(=O)N(CCCCCN)O)O)O	CCMSLIB00003135047	T10122_MCA10LB_211112_POS_P46_MS2.mgf|T354_MCA08LB_211112_POS_P46_MS2.mgf|T10142_MCA09LB_220317_POS_P49_MS2.mgf|T354_MCA10LB_211112_POS_P46_MS2.mgf|T10120_MCA08LB_211112_POS_P46_MS2.mgf|T10121_MCA08LB_211112_POS_P46_MS2.mgf|T10122_MCA07LB_211112_POS_P46_MS2.mgf	7	376	8	8	561.352	1	561.352
G2,G3	0	3	2	https://gnps.ucsd.edu//ProteoSAFe/result.jsp?task=f6afefb68d85425986b8751c4d55f2f0&view=cluster_details&protein=377&show=true	https://gnps.ucsd.edu/ProteoSAFe/result.jsp?view=network_displayer&componentindex=-1&task=f6afefb68d85425986b8751c4d55f2f0&show=true	N/A	N/A	N/A	N/A	415.39	6.92316	0.28202	N/A	N/A	A100314_CA02LB_211022_POS_P44_MS2.mgf|A100321_CA02LB_211022_POS_P44_MS2.mgf|A100315_CA02LB_211022_POS_P44_MS2.mgf|A100319_CA02LB_211022_POS_P44_MS2.mgf|A100317_CA02LB_211022_POS_P44_MS2.mgf	5	377	-1	5	562.477	1	562.477
G2	0	3	0	https://gnps.ucsd.edu//ProteoSAFe/result.jsp?task=f6afefb68d85425986b8751c4d55f2f0&view=cluster_details&protein=379&show=true	https://gnps.ucsd.edu/ProteoSAFe/result.jsp?view=network_displayer&componentindex=10&task=f6afefb68d85425986b8751c4d55f2f0&show=true	N/A	N/A	N/A	N/A	207.93	3.46549	0.158176	N/A	N/A	T10119_MCA07LB_211112_POS_P46_MS2.mgf|T10121_MCA08LB_211112_POS_P46_MS2.mgf|T10120_MCA07LB_211112_POS_P46_MS2.mgf	3	379	10	3	565.243	1	565.243
G1,G2,G3	4	10	4	https://gnps.ucsd.edu//ProteoSAFe/result.jsp?task=f6afefb68d85425986b8751c4d55f2f0&view=cluster_details&protein=380&show=true	https://gnps.ucsd.edu/ProteoSAFe/result.jsp?view=network_displayer&componentindex=14&task=f6afefb68d85425986b8751c4d55f2f0&show=true	N/A	N/A	N/A	N/A	103.583	1.72639	2.67727	N/A	N/A	T10300_MCA09LB_220715_POS_P58_MS2.mgf|T10065_MCA09LB_210903_POS_P36_MS2.mgf|T10308_MCA09LB_220715_POS_P58_MS2.mgf|T467_MCA09LB_220715_POS_P58_MS2.mgf|T1415_MCA09LB_220401_POS_P51_MS2.mgf|T10055_MCA09LB_210827_POS_P35_MS2.mgf|T10063_MCA09LB_210903_POS_P36_MS2.mgf|T10064_MCA09LB_210903_POS_P36_MS2.mgf|T10280_MCA09LB_220715_POS_P57_MS2.mgf|T10304_MCA09LB_220715_POS_P58_MS2.mgf	10	380	14	18	568.264	1	568.264
G1,G3	1	0	1	https://gnps.ucsd.edu//ProteoSAFe/result.jsp?task=f6afefb68d85425986b8751c4d55f2f0&view=cluster_details&protein=381&show=true	https://gnps.ucsd.edu/ProteoSAFe/result.jsp?view=network_displayer&componentindex=14&task=f6afefb68d85425986b8751c4d55f2f0&show=true	N/A	N/A	N/A	N/A	126.641	2.11068	1.513	N/A	N/A	T10054_MCA09LB_210827_POS_P35_MS2.mgf|T467_MCA09LB_220715_POS_P58_MS2.mgf	2	381	14	2	569.282	1	569.282
G1,G2	1	1	0	https://gnps.ucsd.edu//ProteoSAFe/result.jsp?task=f6afefb68d85425986b8751c4d55f2f0&view=cluster_details&protein=383&show=true	https://gnps.ucsd.edu/ProteoSAFe/result.jsp?view=network_displayer&componentindex=14&task=f6afefb68d85425986b8751c4d55f2f0&show=true	N/A	N/A	N/A	N/A	151.077	2.51794	0.5495	N/A	N/A	T10304_MCA09LB_220715_POS_P58_MS2.mgf|T467_MCA09LB_220715_POS_P58_MS2.mgf	2	383	14	2	569.317	1	569.317
G1,G2,G3	1	4	3	https://gnps.ucsd.edu//ProteoSAFe/result.jsp?task=f6afefb68d85425986b8751c4d55f2f0&view=cluster_details&protein=384&show=true	https://gnps.ucsd.edu/ProteoSAFe/result.jsp?view=network_displayer&componentindex=8&task=f6afefb68d85425986b8751c4d55f2f0&show=true	N/A	N/A	N/A	N/A	154.551	2.57585	0.835388	N/A	N/A	T10054_MCA09LB_210827_POS_P35_MS2.mgf|T10022_MCA09LB_210813_POS_P33_MS2.mgf|T10055_MCA09LB_210827_POS_P35_MS2.mgf|T10023_MCA09LB_210813_POS_P33_MS2.mgf|T467_MCA09LB_220715_POS_P58_MS2.mgf|T10056_MCA09LB_210827_POS_P35_MS2.mgf|T10028_MCA09LB_210813_POS_P33_MS2.mgf|T10025_MCA09LB_210813_POS_P33_MS2.mgf	8	384	8	8	569.321	1	569.321
G1,G2,G3	4	33	19	https://gnps.ucsd.edu//ProteoSAFe/result.jsp?task=f6afefb68d85425986b8751c4d55f2f0&view=cluster_details&protein=385&show=true	https://gnps.ucsd.edu/ProteoSAFe/result.jsp?view=network_displayer&componentindex=8&task=f6afefb68d85425986b8751c4d55f2f0&show=true	N/A	N/A	N/A	N/A	156.393	2.60655	1.2791	N/A	N/A	T10090_MCA02LB_210924_POS_P39_MS2.mgf|T10098_MCA10LB_210924_POS_P40_MS2.mgf|T10087_MCA02LB_210924_POS_P39_MS2.mgf|T10308_MCA08LB_220715_POS_P58_MS2.mgf|T10094_MCA02LB_210924_POS_P39_MS2.mgf|T10090_MCA09LB_210924_POS_P40_MS2.mgf|T10090_MCA10LB_210924_POS_P40_MS2.mgf|T10226_MCA08LB_220409_POS_P53_MS2.mgf|T10227_MCA08LB_220409_POS_P53_MS2.mgf|T10093_MCA09LB_210924_POS_P40_MS2.mgf|T467_MCA08LB_220715…	49	385	8	56	569.361	1	569.361
G1,G2,G3	9	12	8	https://gnps.ucsd.edu//ProteoSAFe/result.jsp?task=f6afefb68d85425986b8751c4d55f2f0&view=cluster_details&protein=386&show=true	https://gnps.ucsd.edu/ProteoSAFe/result.jsp?view=network_displayer&componentindex=8&task=f6afefb68d85425986b8751c4d55f2f0&show=true	N/A	N/A	N/A	N/A	156.953	2.61589	1.57428	N/A	N/A	A100321_CA10LB_211022_POS_P44_MS2.mgf|A100319_CA10LB_211022_POS_P44_MS2.mgf|T10277_MCA07LB_220715_POS_P57_MS2.mgf|T10307_MCA08LB_220715_POS_P58_MS2.mgf|T10303_MCA08LB_220715_POS_P58_MS2.mgf|T10280_MCA07LB_220715_POS_P57_MS2.mgf|T4680_MCA07LB_210805_POS_P32_MS2.mgf|T4680_MCA08LB_210805_POS_P32_MS2.mgf|A30639_CA10LB_211022_POS_P44_MS2.mgf|T10228_MCA08LB_220409_POS_P53_MS2.mgf|A100320_CA10LB_211022_…	18	386	8	29	569.359	1	569.359
G2	0	3	0	https://gnps.ucsd.edu//ProteoSAFe/result.jsp?task=f6afefb68d85425986b8751c4d55f2f0&view=cluster_details&protein=390&show=true	https://gnps.ucsd.edu/ProteoSAFe/result.jsp?view=network_displayer&componentindex=14&task=f6afefb68d85425986b8751c4d55f2f0&show=true	N/A	N/A	N/A	N/A	116.761	1.94602	0.988185	N/A	N/A	T10302_MCA09LB_220715_POS_P58_MS2.mgf|T10303_MCA09LB_220715_POS_P58_MS2.mgf	2	390	14	3	571.291	0	571.291
G1,G2,G3	2	56	27	https://gnps.ucsd.edu//ProteoSAFe/result.jsp?task=f6afefb68d85425986b8751c4d55f2f0&view=cluster_details&protein=391&show=true	https://gnps.ucsd.edu/ProteoSAFe/result.jsp?view=network_displayer&componentindex=8&task=f6afefb68d85425986b8751c4d55f2f0&show=true	N/A	N/A	N/A	N/A	156.659	2.61098	1.41213	N/A	N/A	T10053_MCA10LB_210827_POS_P35_MS2.mgf|T10090_MCA02LB_210924_POS_P39_MS2.mgf|T10098_MCA10LB_210924_POS_P40_MS2.mgf|A100321_CA09LB_211022_POS_P44_MS2.mgf|T10087_MCA02LB_210924_POS_P39_MS2.mgf|T10024_MCA10LB_210813_POS_P33_MS2.mgf|T10025_MCA10LB_210813_POS_P33_MS2.mgf|T10096_MCA09LB_210924_POS_P40_MS2.mgf|T10049_MCA10LB_210827_POS_P35_MS2.mgf|T10047_MCA08LB_210827_POS_P34_MS2.mgf|T10029_MCA09LB_2108…	61	391	8	85	571.339	1	571.339
G2,G3	0	1	1	https://gnps.ucsd.edu//ProteoSAFe/result.jsp?task=f6afefb68d85425986b8751c4d55f2f0&view=cluster_details&protein=392&show=true	https://gnps.ucsd.edu/ProteoSAFe/result.jsp?view=network_displayer&componentindex=8&task=f6afefb68d85425986b8751c4d55f2f0&show=true	N/A	N/A	N/A	N/A	156.208	2.60347	0.204	N/A	N/A	T10096_MCA02LB_210924_POS_P39_MS2.mgf|T10091_MCA02LB_210924_POS_P39_MS2.mgf	2	392	8	2	571.342	1	571.342
G2,G3	0	1	3	https://gnps.ucsd.edu//ProteoSAFe/result.jsp?task=f6afefb68d85425986b8751c4d55f2f0&view=cluster_details&protein=393&show=true	https://gnps.ucsd.edu/ProteoSAFe/result.jsp?view=network_displayer&componentindex=8&task=f6afefb68d85425986b8751c4d55f2f0&show=true	N/A	N/A	N/A	N/A	158.333	2.63889	1.887	N/A	N/A	T10094_MCA02LB_210924_POS_P39_MS2.mgf|T10097_MCA02LB_210924_POS_P39_MS2.mgf|T10092_MCA02LB_210924_POS_P39_MS2.mgf|T10308_MCA07LB_220715_POS_P58_MS2.mgf	4	393	8	4	571.377	1	571.377
G1	3	0	0	https://gnps.ucsd.edu//ProteoSAFe/result.jsp?task=f6afefb68d85425986b8751c4d55f2f0&view=cluster_details&protein=394&show=true	https://gnps.ucsd.edu/ProteoSAFe/result.jsp?view=network_displayer&componentindex=5&task=f6afefb68d85425986b8751c4d55f2f0&show=true	N/A	N/A	N/A	N/A	198.596	3.30993	1.88885	N/A	N/A	T298_MCA09LB_210326_POS_P18_MS2.mgf	1	394	5	3	572.341	1	572.341
G1,G2	1	1	0	https://gnps.ucsd.edu//ProteoSAFe/result.jsp?task=f6afefb68d85425986b8751c4d55f2f0&view=cluster_details&protein=395&show=true	https://gnps.ucsd.edu/ProteoSAFe/result.jsp?view=network_displayer&componentindex=-1&task=f6afefb68d85425986b8751c4d55f2f0&show=true	N/A	N/A	N/A	N/A	132.43	2.20717	0.465	N/A	N/A	T10280_MCA09LB_220715_POS_P57_MS2.mgf|T467_MCA09LB_220715_POS_P58_MS2.mgf	2	395	-1	2	573.279	1	573.279
G1,G2,G3	2	17	6	https://gnps.ucsd.edu//ProteoSAFe/result.jsp?task=f6afefb68d85425986b8751c4d55f2f0&view=cluster_details&protein=398&show=true	https://gnps.ucsd.edu/ProteoSAFe/result.jsp?view=network_displayer&componentindex=8&task=f6afefb68d85425986b8751c4d55f2f0&show=true	N/A	N/A	N/A	N/A	156.823	2.61372	1.81675	N/A	N/A	T10053_MCA09LB_210827_POS_P35_MS2.mgf|T10054_MCA09LB_210827_POS_P35_MS2.mgf|T10047_MCA10LB_210827_POS_P35_MS2.mgf|T10143_MCA09LB_220317_POS_P49_MS2.mgf|T10140_MCA09LB_220317_POS_P49_MS2.mgf|T39_MCA09LB_220317_POS_P49_MS2.mgf|T10049_MCA10LB_210827_POS_P35_MS2.mgf|T10139_MCA09LB_220317_POS_P49_MS2.mgf|T10048_MCA10LB_210827_POS_P35_MS2.mgf|T10145_MCA09LB_220317_POS_P49_MS2.mgf|T10050_MCA10LB_210827_…	18	398	8	25	573.32	0	573.32
G2,G3	0	3	2	https://gnps.ucsd.edu//ProteoSAFe/result.jsp?task=f6afefb68d85425986b8751c4d55f2f0&view=cluster_details&protein=399&show=true	https://gnps.ucsd.edu/ProteoSAFe/result.jsp?view=network_displayer&componentindex=8&task=f6afefb68d85425986b8751c4d55f2f0&show=true	N/A	N/A	N/A	N/A	155.909	2.59849	0.457262	N/A	N/A	T10091_MCA02LB_210924_POS_P39_MS2.mgf|T10095_MCA09LB_210924_POS_P40_MS2.mgf|T10087_MCA09LB_210924_POS_P40_MS2.mgf|T10098_MCA09LB_210924_POS_P40_MS2.mgf|T10091_MCA09LB_210924_POS_P40_MS2.mgf	5	399	8	5	573.355	1	573.355
G2	0	2	0	https://gnps.ucsd.edu//ProteoSAFe/result.jsp?task=f6afefb68d85425986b8751c4d55f2f0&view=cluster_details&protein=401&show=true	https://gnps.ucsd.edu/ProteoSAFe/result.jsp?view=network_displayer&componentindex=8&task=f6afefb68d85425986b8751c4d55f2f0&show=true	N/A	N/A	N/A	N/A	153.692	2.56153	1.434	N/A	N/A	T10088_MCA09LB_210924_POS_P40_MS2.mgf|T10194_MCA09LB_220401_POS_P52_MS2.mgf	2	401	8	2	575.371	1	575.371
G2	0	3	0	https://gnps.ucsd.edu//ProteoSAFe/result.jsp?task=f6afefb68d85425986b8751c4d55f2f0&view=cluster_details&protein=402&show=true	https://gnps.ucsd.edu/ProteoSAFe/result.jsp?view=network_displayer&componentindex=29&task=f6afefb68d85425986b8751c4d55f2f0&show=true	N/A	N/A	N/A	N/A	288.814	4.81357	0.618463	N/A	N/A	T10086_MCA02LB_210924_POS_P39_MS2.mgf|T10086_MCA09LB_210924_POS_P40_MS2.mgf|T10091_MCA09LB_210924_POS_P40_MS2.mgf	3	402	29	3	1150.75	2	575.873
G2,G3	0	1	3	https://gnps.ucsd.edu//ProteoSAFe/result.jsp?task=f6afefb68d85425986b8751c4d55f2f0&view=cluster_details&protein=403&show=true	https://gnps.ucsd.edu/ProteoSAFe/result.jsp?view=network_displayer&componentindex=-1&task=f6afefb68d85425986b8751c4d55f2f0&show=true	N/A	N/A	N/A	N/A	246.775	4.11292	0.444311	N/A	N/A	T10201_MCA07LB_220401_POS_P52_MS2.mgf|T10199_MCA07LB_220401_POS_P52_MS2.mgf|T10192_MCA07LB_220401_POS_P52_MS2.mgf	3	403	-1	4	576.323	1	576.323
G1	2	0	0	https://gnps.ucsd.edu//ProteoSAFe/result.jsp?task=f6afefb68d85425986b8751c4d55f2f0&view=cluster_details&protein=404&show=true	https://gnps.ucsd.edu/ProteoSAFe/result.jsp?view=network_displayer&componentindex=8&task=f6afefb68d85425986b8751c4d55f2f0&show=true	N/A	N/A	N/A	N/A	150.858	2.51431	1.1545	N/A	N/A	A1123_CA10LB_210423_POS_P25_MS2.mgf	1	404	8	2	577.354	1	577.354
G2	0	2	0	https://gnps.ucsd.edu//ProteoSAFe/result.jsp?task=f6afefb68d85425986b8751c4d55f2f0&view=cluster_details&protein=405&show=true	https://gnps.ucsd.edu/ProteoSAFe/result.jsp?view=network_displayer&componentindex=-1&task=f6afefb68d85425986b8751c4d55f2f0&show=true	N/A	N/A	N/A	N/A	325.596	5.42659	0.3455	N/A	N/A	A100314_CA02LB_220411_POS_P54_MS2.mgf|A100314_CA10LB_220411_POS_P54_MS2.mgf	2	405	-1	2	1157.49	2	579.247
G2,G3	0	1	1	https://gnps.ucsd.edu//ProteoSAFe/result.jsp?task=f6afefb68d85425986b8751c4d55f2f0&view=cluster_details&protein=406&show=true	https://gnps.ucsd.edu/ProteoSAFe/result.jsp?view=network_displayer&componentindex=-1&task=f6afefb68d85425986b8751c4d55f2f0&show=true	N/A	N/A	N/A	N/A	191.426	3.19043	0.313	N/A	N/A	T10301_MCA09LB_220715_POS_P58_MS2.mgf|T10283_MCA09LB_220715_POS_P57_MS2.mgf	2	406	-1	2	582.209	1	582.209
G1,G2,G3	1	1	2	https://gnps.ucsd.edu//ProteoSAFe/result.jsp?task=f6afefb68d85425986b8751c4d55f2f0&view=cluster_details&protein=407&show=true	https://gnps.ucsd.edu/ProteoSAFe/result.jsp?view=network_displayer&componentindex=14&task=f6afefb68d85425986b8751c4d55f2f0&show=true	N/A	N/A	N/A	N/A	114.027	1.90045	2.05601	N/A	N/A	T10304_MCA09LB_220715_POS_P58_MS2.mgf|T10067_MCA09LB_210903_POS_P36_MS2.mgf|T10054_MCA09LB_210827_POS_P35_MS2.mgf|T467_MCA09LB_220715_POS_P58_MS2.mgf	4	407	14	4	582.279	1	582.279
G1,G2,G3	2	8	4	https://gnps.ucsd.edu//ProteoSAFe/result.jsp?task=f6afefb68d85425986b8751c4d55f2f0&view=cluster_details&protein=408&show=true	https://gnps.ucsd.edu/ProteoSAFe/result.jsp?view=network_displayer&componentindex=14&task=f6afefb68d85425986b8751c4d55f2f0&show=true	N/A	N/A	N/A	N/A	140.74	2.34566	2.34	N/A	N/A	T10065_MCA09LB_210903_POS_P36_MS2.mgf|T10061_MCA09LB_210903_POS_P36_MS2.mgf|T10067_MCA09LB_210903_POS_P36_MS2.mgf|T10066_MCA09LB_210903_POS_P36_MS2.mgf|T467_MCA09LB_220715_POS_P58_MS2.mgf|T1415_MCA09LB_220401_POS_P51_MS2.mgf|T10120_MCA09LB_211112_POS_P46_MS2.mgf|T10048_MCA09LB_210827_POS_P35_MS2.mgf|T10122_MCA09LB_211112_POS_P46_MS2.mgf|T10062_MCA09LB_210903_POS_P36_MS2.mgf|T10064_MCA09LB_210903_…	12	408	14	14	582.318	1	582.318
G2,G3	0	29	15	https://gnps.ucsd.edu//ProteoSAFe/result.jsp?task=f6afefb68d85425986b8751c4d55f2f0&view=cluster_details&protein=409&show=true	https://gnps.ucsd.edu/ProteoSAFe/result.jsp?view=network_displayer&componentindex=29&task=f6afefb68d85425986b8751c4d55f2f0&show=true	N/A	N/A	N/A	N/A	300.021	5.00035	0.997969	N/A	N/A	T10090_MCA02LB_210924_POS_P39_MS2.mgf|T10087_MCA02LB_210924_POS_P39_MS2.mgf|T10096_MCA09LB_210924_POS_P40_MS2.mgf|T10020_MCA07LB_210805_POS_P32_MS2.mgf|T10099_MCA09LB_210924_POS_P40_MS2.mgf|T10094_MCA02LB_210924_POS_P39_MS2.mgf|T10090_MCA09LB_210924_POS_P40_MS2.mgf|T10091_MCA09LB_210924_POS_P40_MS2.mgf|T10093_MCA09LB_210924_POS_P40_MS2.mgf|T10095_MCA02LB_210924_POS_P39_MS2.mgf|T10089_MCA09LB_2109…	30	409	29	44	1164.76	2	582.882
G2,G3	0	10	4	https://gnps.ucsd.edu//ProteoSAFe/result.jsp?task=f6afefb68d85425986b8751c4d55f2f0&view=cluster_details&protein=410&show=true	https://gnps.ucsd.edu/ProteoSAFe/result.jsp?view=network_displayer&componentindex=29&task=f6afefb68d85425986b8751c4d55f2f0&show=true	N/A	N/A	N/A	N/A	300.143	5.00238	0.550817	N/A	N/A	T10090_MCA02LB_210924_POS_P39_MS2.mgf|T10093_MCA09LB_210924_POS_P40_MS2.mgf|T10087_MCA02LB_210924_POS_P39_MS2.mgf|T10097_MCA02LB_210924_POS_P39_MS2.mgf|T10096_MCA09LB_210924_POS_P40_MS2.mgf|T10092_MCA09LB_210924_POS_P40_MS2.mgf|T10089_MCA09LB_210924_POS_P40_MS2.mgf|T10099_MCA09LB_210924_POS_P40_MS2.mgf|T10095_MCA02LB_210924_POS_P39_MS2.mgf|T10090_MCA09LB_210924_POS_P40_MS2.mgf|T10093_MCA02LB_2109…	14	410	29	14	1165.77	2	583.384
G2,G3	0	20	6	https://gnps.ucsd.edu//ProteoSAFe/result.jsp?task=f6afefb68d85425986b8751c4d55f2f0&view=cluster_details&protein=412&show=true	https://gnps.ucsd.edu/ProteoSAFe/result.jsp?view=network_displayer&componentindex=11&task=f6afefb68d85425986b8751c4d55f2f0&show=true	N/A	N/A	N/A	N/A	117.567	1.95944	1.57516	N/A	N/A	T10086_MCA09LB_210924_POS_P40_MS2.mgf|T10301_MCA08LB_220715_POS_P58_MS2.mgf|T10300_MCA09LB_220715_POS_P58_MS2.mgf|T10306_MCA09LB_220715_POS_P58_MS2.mgf|T10301_MCA09LB_220715_POS_P58_MS2.mgf|T10225_MCA08LB_220409_POS_P53_MS2.mgf|T10305_MCA09LB_220715_POS_P58_MS2.mgf|T10308_MCA08LB_220715_POS_P58_MS2.mgf|T10094_MCA02LB_210924_POS_P39_MS2.mgf|T10300_MCA08LB_220715_POS_P58_MS2.mgf|T10302_MCA09LB_2207…	18	412	11	26	585.309	1	585.309
G1,G2,G3	24	115	64	https://gnps.ucsd.edu//ProteoSAFe/result.jsp?task=f6afefb68d85425986b8751c4d55f2f0&view=cluster_details&protein=414&show=true	https://gnps.ucsd.edu/ProteoSAFe/result.jsp?view=network_displayer&componentindex=8&task=f6afefb68d85425986b8751c4d55f2f0&show=true	dehydroxynocardamine	0.833109	10.3227	0.00604248	162.251	2.70419	2.82543	O=C1CCC(O)=NCCCCCN=C(O)CCC(O)=NCCCCCN(O)C(=O)CCC(O)=NCCCCCN1O	CCMSLIB00004698570	T4680_MCA09LB_210805_POS_P32_MS2.mgf|T10024_MCA10LB_210813_POS_P33_MS2.mgf|T10143_MCA09LB_220317_POS_P49_MS2.mgf|T10140_MCA09LB_220317_POS_P49_MS2.mgf|T10023_MCA09LB_210813_POS_P33_MS2.mgf|T10138_MCA09LB_220317_POS_P49_MS2.mgf|T10282_MCA07LB_220715_POS_P57_MS2.mgf|T10090_MCA10LB_210924_POS_P40_MS2.mgf|T10144_MCA07LB_220315_POS_P49_MS2.mgf|T10284_MCA07LB_220715_POS_P57_MS2.mgf|T10302_MCA08LB_22071…	143	414	8	203	585.355	1	585.355	T265, A30639, T12
G2	0	2	0	https://gnps.ucsd.edu//ProteoSAFe/result.jsp?task=f6afefb68d85425986b8751c4d55f2f0&view=cluster_details&protein=415&show=true	https://gnps.ucsd.edu/ProteoSAFe/result.jsp?view=network_displayer&componentindex=8&task=f6afefb68d85425986b8751c4d55f2f0&show=true	dehydroxynocardamine	0.700759	20.541	0.0120239	163.712	2.72854	0.2445	O=C1CCC(O)=NCCCCCN=C(O)CCC(O)=NCCCCCN(O)C(=O)CCC(O)=NCCCCCN1O	CCMSLIB00004698570	T10119_MCA07LB_211112_POS_P46_MS2.mgf|T10120_MCA10LB_211112_POS_P46_MS2.mgf	2	415	8	2	585.349	1	585.349	nil
G2	0	3	0	https://gnps.ucsd.edu//ProteoSAFe/result.jsp?task=f6afefb68d85425986b8751c4d55f2f0&view=cluster_details&protein=417&show=true	https://gnps.ucsd.edu/ProteoSAFe/result.jsp?view=network_displayer&componentindex=14&task=f6afefb68d85425986b8751c4d55f2f0&show=true	N/A	N/A	N/A	N/A	101.243	1.68738	1.56624	N/A	N/A	T10280_MCA09LB_220715_POS_P57_MS2.mgf|T10304_MCA09LB_220715_POS_P58_MS2.mgf	2	417	14	3	587.242	1	587.242
G1,G2,G3	1	1	3	https://gnps.ucsd.edu//ProteoSAFe/result.jsp?task=f6afefb68d85425986b8751c4d55f2f0&view=cluster_details&protein=418&show=true	https://gnps.ucsd.edu/ProteoSAFe/result.jsp?view=network_displayer&componentindex=8&task=f6afefb68d85425986b8751c4d55f2f0&show=true	desmethylenylnocardamine	0.838089	18.8091	0.0110474	160.427	2.67378	0.932169	O=C1CCC(O)=NCCCCCN(O)C(=O)CCC(O)=NCCCCN(O)C(=O)CCC(O)=NCCCCCN1O	CCMSLIB00004698390	T10122_MCA10LB_211112_POS_P46_MS2.mgf|T10122_MCA07LB_211112_POS_P46_MS2.mgf|T354_MCA10LB_211112_POS_P46_MS2.mgf|T10120_MCA10LB_211112_POS_P46_MS2.mgf	4	418	8	5	587.329	1	587.329	nil
G1,G2,G3	5	55	27	https://gnps.ucsd.edu//ProteoSAFe/result.jsp?task=f6afefb68d85425986b8751c4d55f2f0&view=cluster_details&protein=419&show=true	https://gnps.ucsd.edu/ProteoSAFe/result.jsp?view=network_displayer&componentindex=8&task=f6afefb68d85425986b8751c4d55f2f0&show=true	desmethylenylnocardamine	0.831814	8.52127	0.00500488	161.388	2.6898	1.36096	O=C1CCC(O)=NCCCCCN(O)C(=O)CCC(O)=NCCCCN(O)C(=O)CCC(O)=NCCCCCN1O	CCMSLIB00004698390	T10053_MCA10LB_210827_POS_P35_MS2.mgf|T10119_MCA07LB_211112_POS_P46_MS2.mgf|T10098_MCA10LB_210924_POS_P40_MS2.mgf|A100321_CA09LB_211022_POS_P44_MS2.mgf|T10140_MCA09LB_220317_POS_P49_MS2.mgf|T10025_MCA10LB_210813_POS_P33_MS2.mgf|T10049_MCA10LB_210827_POS_P35_MS2.mgf|T10229_MCA09LB_220411_POS_P53_MS2.mgf|T10138_MCA09LB_220317_POS_P49_MS2.mgf|T10090_MCA10LB_210924_POS_P40_MS2.mgf|A100317_CA09LB_2110…	63	419	8	87	587.335	1	587.335	alot
G1,G2,G3	3	31	22	https://gnps.ucsd.edu//ProteoSAFe/result.jsp?task=f6afefb68d85425986b8751c4d55f2f0&view=cluster_details&protein=421&show=true	https://gnps.ucsd.edu/ProteoSAFe/result.jsp?view=network_displayer&componentindex=8&task=f6afefb68d85425986b8751c4d55f2f0&show=true	N/A	N/A	N/A	N/A	161.489	2.69148	1.69413	N/A	N/A	T10090_MCA02LB_210924_POS_P39_MS2.mgf|T10096_MCA09LB_210924_POS_P40_MS2.mgf|T10099_MCA09LB_210924_POS_P40_MS2.mgf|T10089_MCA10LB_210924_POS_P40_MS2.mgf|T467_MCA09LB_220715_POS_P58_MS2.mgf|T10308_MCA08LB_220715_POS_P58_MS2.mgf|T10094_MCA02LB_210924_POS_P39_MS2.mgf|T10090_MCA09LB_210924_POS_P40_MS2.mgf|T10226_MCA08LB_220409_POS_P53_MS2.mgf|T10309_MCA09LB_220715_POS_P58_MS2.mgf|T10227_MCA08LB_220409…	44	421	8	56	587.369	1	587.369
G2,G3	0	13	3	https://gnps.ucsd.edu//ProteoSAFe/result.jsp?task=f6afefb68d85425986b8751c4d55f2f0&view=cluster_details&protein=423&show=true	https://gnps.ucsd.edu/ProteoSAFe/result.jsp?view=network_displayer&componentindex=8&task=f6afefb68d85425986b8751c4d55f2f0&show=true	N/A	N/A	N/A	N/A	163.132	2.71887	1.24885	N/A	N/A	T10053_MCA10LB_210827_POS_P35_MS2.mgf|T10053_MCA09LB_210827_POS_P35_MS2.mgf|T10047_MCA10LB_210827_POS_P35_MS2.mgf|T10025_MCA10LB_210813_POS_P33_MS2.mgf|T10056_MCA10LB_210827_POS_P35_MS2.mgf|T10055_MCA10LB_210827_POS_P35_MS2.mgf|T10049_MCA10LB_210827_POS_P35_MS2.mgf|T10048_MCA10LB_210827_POS_P35_MS2.mgf|T10050_MCA10LB_210827_POS_P35_MS2.mgf|T10142_MCA09LB_220317_POS_P49_MS2.mgf|T10054_MCA10LB_2108…	12	423	8	16	588.335	1	588.335
G1,G2,G3	1	3	1	https://gnps.ucsd.edu//ProteoSAFe/result.jsp?task=f6afefb68d85425986b8751c4d55f2f0&view=cluster_details&protein=425&show=true	https://gnps.ucsd.edu/ProteoSAFe/result.jsp?view=network_displayer&componentindex=8&task=f6afefb68d85425986b8751c4d55f2f0&show=true	N/A	N/A	N/A	N/A	164.178	2.7363	0.140414	N/A	N/A	T10092_MCA09LB_210924_POS_P40_MS2.mgf|T10090_MCA02LB_210924_POS_P39_MS2.mgf|T10096_MCA09LB_210924_POS_P40_MS2.mgf|T343_MCA02LB_210910_POS_P38_MS2.mgf|T10092_MCA02LB_210924_POS_P39_MS2.mgf	5	425	8	5	588.375	1	588.375
G2,G3	0	11	9	https://gnps.ucsd.edu//ProteoSAFe/result.jsp?task=f6afefb68d85425986b8751c4d55f2f0&view=cluster_details&protein=426&show=true	https://gnps.ucsd.edu/ProteoSAFe/result.jsp?view=network_displayer&componentindex=8&task=f6afefb68d85425986b8751c4d55f2f0&show=true	N/A	N/A	N/A	N/A	160.218	2.6703	0.983136	N/A	N/A	T10090_MCA02LB_210924_POS_P39_MS2.mgf|T10091_MCA02LB_210924_POS_P39_MS2.mgf|T10098_MCA10LB_210924_POS_P40_MS2.mgf|T10095_MCA10LB_210924_POS_P40_MS2.mgf|T10087_MCA02LB_210924_POS_P39_MS2.mgf|T10096_MCA09LB_210924_POS_P40_MS2.mgf|T10098_MCA09LB_210924_POS_P40_MS2.mgf|T10098_MCA02LB_210924_POS_P39_MS2.mgf|T10089_MCA09LB_210924_POS_P40_MS2.mgf|T10088_MCA09LB_210924_POS_P40_MS2.mgf|T10099_MCA10LB_2109…	16	426	8	20	589.352	0	589.352
G1,G2,G3	2	7	13	https://gnps.ucsd.edu//ProteoSAFe/result.jsp?task=f6afefb68d85425986b8751c4d55f2f0&view=cluster_details&protein=429&show=true	https://gnps.ucsd.edu/ProteoSAFe/result.jsp?view=network_displayer&componentindex=42&task=f6afefb68d85425986b8751c4d55f2f0&show=true	N/A	N/A	N/A	N/A	153.171	2.55285	1.8644	N/A	N/A	T10277_MCA07LB_220715_POS_P57_MS2.mgf|T10280_MCA07LB_220715_POS_P57_MS2.mgf|T10285_MCA07LB_220715_POS_P57_MS2.mgf|T10283_MCA07LB_220715_POS_P57_MS2.mgf|T10281_MCA07LB_220715_POS_P57_MS2.mgf|T10286_MCA09LB_220715_POS_P57_MS2.mgf|T10282_MCA09LB_220715_POS_P57_MS2.mgf|T10282_MCA07LB_220715_POS_P57_MS2.mgf|T10284_MCA07LB_220715_POS_P57_MS2.mgf|T10279_MCA07LB_220715_POS_P57_MS2.mgf|T10286_MCA07LB_2207…	14	429	42	22	1180.49	2	590.743
G1,G2,G3	1	3	8	https://gnps.ucsd.edu//ProteoSAFe/result.jsp?task=f6afefb68d85425986b8751c4d55f2f0&view=cluster_details&protein=430&show=true	https://gnps.ucsd.edu/ProteoSAFe/result.jsp?view=network_displayer&componentindex=42&task=f6afefb68d85425986b8751c4d55f2f0&show=true	N/A	N/A	N/A	N/A	150.143	2.50238	0.927714	N/A	N/A	T10280_MCA07LB_220715_POS_P57_MS2.mgf|T10278_MCA07LB_220715_POS_P57_MS2.mgf|T10285_MCA07LB_220715_POS_P57_MS2.mgf|T10283_MCA07LB_220715_POS_P57_MS2.mgf|T10282_MCA07LB_220715_POS_P57_MS2.mgf|T10284_MCA07LB_220715_POS_P57_MS2.mgf|T10279_MCA07LB_220715_POS_P57_MS2.mgf|T10286_MCA07LB_220715_POS_P57_MS2.mgf|T10281_MCA07LB_220715_POS_P57_MS2.mgf|T1425_MCA07LB_220715_POS_P57_MS2.mgf	10	430	42	12	590.746	0	590.746
G1,G2,G3	1	2	13	https://gnps.ucsd.edu//ProteoSAFe/result.jsp?task=f6afefb68d85425986b8751c4d55f2f0&view=cluster_details&protein=431&show=true	https://gnps.ucsd.edu/ProteoSAFe/result.jsp?view=network_displayer&componentindex=42&task=f6afefb68d85425986b8751c4d55f2f0&show=true	N/A	N/A	N/A	N/A	151.524	2.52539	1.92113	N/A	N/A	T10277_MCA07LB_220715_POS_P57_MS2.mgf|T10285_MCA07LB_220715_POS_P57_MS2.mgf|T10283_MCA07LB_220715_POS_P57_MS2.mgf|T10282_MCA07LB_220715_POS_P57_MS2.mgf|T10284_MCA07LB_220715_POS_P57_MS2.mgf|T10286_MCA07LB_220715_POS_P57_MS2.mgf|T10278_MCA07LB_220715_POS_P57_MS2.mgf|T10281_MCA07LB_220715_POS_P57_MS2.mgf|T1425_MCA07LB_220715_POS_P57_MS2.mgf	9	431	42	16	1181.49	2	591.245
G1,G2	2	2	0	https://gnps.ucsd.edu//ProteoSAFe/result.jsp?task=f6afefb68d85425986b8751c4d55f2f0&view=cluster_details&protein=433&show=true	https://gnps.ucsd.edu/ProteoSAFe/result.jsp?view=network_displayer&componentindex=42&task=f6afefb68d85425986b8751c4d55f2f0&show=true	N/A	N/A	N/A	N/A	154.856	2.58093	0.919809	N/A	N/A	T10279_MCA07LB_220715_POS_P57_MS2.mgf|T10277_MCA07LB_220715_POS_P57_MS2.mgf|T1425_MCA07LB_220715_POS_P57_MS2.mgf	3	433	42	4	591.34	1	591.34
G2,G3	0	10	3	https://gnps.ucsd.edu//ProteoSAFe/result.jsp?task=f6afefb68d85425986b8751c4d55f2f0&view=cluster_details&protein=434&show=true	https://gnps.ucsd.edu/ProteoSAFe/result.jsp?view=network_displayer&componentindex=14&task=f6afefb68d85425986b8751c4d55f2f0&show=true	N/A	N/A	N/A	N/A	156.965	2.61608	0.752473	N/A	N/A	T10054_MCA09LB_210827_POS_P35_MS2.mgf|T10024_MCA09LB_210813_POS_P33_MS2.mgf|T10049_MCA09LB_210827_POS_P35_MS2.mgf|T10023_MCA09LB_210813_POS_P33_MS2.mgf|T10055_MCA09LB_210827_POS_P35_MS2.mgf|T10050_MCA09LB_210827_POS_P35_MS2.mgf|T10051_MCA09LB_210827_POS_P35_MS2.mgf|T10052_MCA09LB_210827_POS_P35_MS2.mgf|T10028_MCA09LB_210813_POS_P33_MS2.mgf|T10047_MCA09LB_210827_POS_P35_MS2.mgf	10	434	14	13	593.319	1	593.319
G1,G2,G3	1	4	5	https://gnps.ucsd.edu//ProteoSAFe/result.jsp?task=f6afefb68d85425986b8751c4d55f2f0&view=cluster_details&protein=435&show=true	https://gnps.ucsd.edu/ProteoSAFe/result.jsp?view=network_displayer&componentindex=34&task=f6afefb68d85425986b8751c4d55f2f0&show=true	N/A	N/A	N/A	N/A	220.589	3.67648	1.21233	N/A	N/A	T10277_MCA07LB_220715_POS_P57_MS2.mgf|T10280_MCA07LB_220715_POS_P57_MS2.mgf|T10285_MCA07LB_220715_POS_P57_MS2.mgf|T10304_MCA07LB_220715_POS_P58_MS2.mgf|T10049_MCA07LB_210827_POS_P34_MS2.mgf|T10283_MCA07LB_220715_POS_P57_MS2.mgf|T10282_MCA07LB_220715_POS_P57_MS2.mgf|T10286_MCA07LB_220715_POS_P57_MS2.mgf|T10287_MCA07LB_220715_POS_P57_MS2.mgf|T1425_MCA07LB_220715_POS_P57_MS2.mgf	10	435	34	10	593.359	0	593.359
G2	0	3	0	https://gnps.ucsd.edu//ProteoSAFe/result.jsp?task=f6afefb68d85425986b8751c4d55f2f0&view=cluster_details&protein=437&show=true	https://gnps.ucsd.edu/ProteoSAFe/result.jsp?view=network_displayer&componentindex=-1&task=f6afefb68d85425986b8751c4d55f2f0&show=true	N/A	N/A	N/A	N/A	366.921	6.11534	0.225327	N/A	N/A	T10304_MCA07LB_220715_POS_P58_MS2.mgf|T10301_MCA07LB_220715_POS_P58_MS2.mgf|T10299_MCA07LB_220715_POS_P58_MS2.mgf	3	437	-1	3	595.271	1	595.271
G2,G3	0	5	2	https://gnps.ucsd.edu//ProteoSAFe/result.jsp?task=f6afefb68d85425986b8751c4d55f2f0&view=cluster_details&protein=438&show=true	https://gnps.ucsd.edu/ProteoSAFe/result.jsp?view=network_displayer&componentindex=17&task=f6afefb68d85425986b8751c4d55f2f0&show=true	N/A	N/A	N/A	N/A	157.074	2.61791	0.224932	N/A	N/A	T10143_MCA09LB_220317_POS_P49_MS2.mgf|T10140_MCA09LB_220317_POS_P49_MS2.mgf|T10145_MCA09LB_220317_POS_P49_MS2.mgf|T10142_MCA09LB_220317_POS_P49_MS2.mgf|T10138_MCA09LB_220317_POS_P49_MS2.mgf|T10144_MCA09LB_220317_POS_P49_MS2.mgf|T10141_MCA09LB_220317_POS_P49_MS2.mgf	7	438	17	7	595.306	1	595.306
G1,G2,G3	3	23	13	https://gnps.ucsd.edu//ProteoSAFe/result.jsp?task=f6afefb68d85425986b8751c4d55f2f0&view=cluster_details&protein=439&show=true	https://gnps.ucsd.edu/ProteoSAFe/result.jsp?view=network_displayer&componentindex=14&task=f6afefb68d85425986b8751c4d55f2f0&show=true	N/A	N/A	N/A	N/A	154.202	2.57003	2.50324	N/A	N/A	T10029_MCA09LB_210813_POS_P33_MS2.mgf|T10067_MCA09LB_210903_POS_P36_MS2.mgf|T10023_MCA09LB_210813_POS_P33_MS2.mgf|T467_MCA09LB_220715_POS_P58_MS2.mgf|T10120_MCA09LB_211112_POS_P46_MS2.mgf|T10066_MCA09LB_210903_POS_P36_MS2.mgf|T10122_MCA09LB_211112_POS_P46_MS2.mgf|T10051_MCA09LB_210827_POS_P35_MS2.mgf|T10056_MCA09LB_210827_POS_P35_MS2.mgf|T10065_MCA09LB_210903_POS_P36_MS2.mgf|T10061_MCA09LB_210903…	28	439	14	39	596.332	1	596.332
G2,G3	0	1	1	https://gnps.ucsd.edu//ProteoSAFe/result.jsp?task=f6afefb68d85425986b8751c4d55f2f0&view=cluster_details&protein=442&show=true	https://gnps.ucsd.edu/ProteoSAFe/result.jsp?view=network_displayer&componentindex=23&task=f6afefb68d85425986b8751c4d55f2f0&show=true	N/A	N/A	N/A	N/A	432.474	7.20791	1.0355	N/A	N/A	A100236_CA02LB_210903_POS_P37_MS2.mgf|A100237_CA02LB_210903_POS_P37_MS2.mgf	2	442	23	2	597.515	1	597.515
G1,G2,G3	6	48	20	https://gnps.ucsd.edu//ProteoSAFe/result.jsp?task=f6afefb68d85425986b8751c4d55f2f0&view=cluster_details&protein=443&show=true	https://gnps.ucsd.edu/ProteoSAFe/result.jsp?view=network_displayer&componentindex=49&task=f6afefb68d85425986b8751c4d55f2f0&show=true	SN00379882 acylated triterpenoid putative	0.700427	6.72067	0.00402832	269.452	4.49086	1.98387	[CH]12[C]([CH]3C(=CC2=O)C[C]2([CH](CC3)C[C]3([CH](C2)[C]([CH](CC3)OC(=O)C)(COC(=O)C)C)C)C)(CC[CH]([C]1(C)C)OC(=O)C)C	CCMSLIB00005788068	T10053_MCA10LB_210827_POS_P35_MS2.mgf|T10090_MCA02LB_210924_POS_P39_MS2.mgf|T10098_MCA10LB_210924_POS_P40_MS2.mgf|T10087_MCA02LB_210924_POS_P39_MS2.mgf|T10025_MCA10LB_210813_POS_P33_MS2.mgf|T10063_MCA02LB_210903_POS_P36_MS2.mgf|T10062_MCA02LB_210903_POS_P36_MS2.mgf|T10099_MCA09LB_210924_POS_P40_MS2.mgf|T10089_MCA10LB_210924_POS_P40_MS2.mgf|T10094_MCA02LB_210924_POS_P39_MS2.mgf|T10056_MCA02LB_2108…	55	443	49	74	599.389	1	599.389
G1,G2,G3	1	1	2	https://gnps.ucsd.edu//ProteoSAFe/result.jsp?task=f6afefb68d85425986b8751c4d55f2f0&view=cluster_details&protein=444&show=true	https://gnps.ucsd.edu/ProteoSAFe/result.jsp?view=network_displayer&componentindex=-1&task=f6afefb68d85425986b8751c4d55f2f0&show=true	N/A	N/A	N/A	N/A	266.815	4.44692	1.89067	N/A	N/A	T10097_MCA10LB_210924_POS_P40_MS2.mgf|T298_MCA02LB_210326_POS_P18_MS2.mgf|A100236_CA02LB_210903_POS_P37_MS2.mgf|T10097_MCA09LB_210924_POS_P40_MS2.mgf	4	444	-1	4	599.388	1	599.388
G2	0	2	0	https://gnps.ucsd.edu//ProteoSAFe/result.jsp?task=f6afefb68d85425986b8751c4d55f2f0&view=cluster_details&protein=445&show=true	https://gnps.ucsd.edu/ProteoSAFe/result.jsp?view=network_displayer&componentindex=-1&task=f6afefb68d85425986b8751c4d55f2f0&show=true	N/A	N/A	N/A	N/A	269.38	4.48967	1.798	N/A	N/A	T10092_MCA09LB_210924_POS_P40_MS2.mgf|T10027_MCA02LB_210813_POS_P33_MS2.mgf	2	445	-1	2	599.391	1	599.391
G1,G2,G3	2	32	16	https://gnps.ucsd.edu//ProteoSAFe/result.jsp?task=f6afefb68d85425986b8751c4d55f2f0&view=cluster_details&protein=449&show=true	https://gnps.ucsd.edu/ProteoSAFe/result.jsp?view=network_displayer&componentindex=11&task=f6afefb68d85425986b8751c4d55f2f0&show=true	N/A	N/A	N/A	N/A	140.101	2.33501	7.47846	N/A	N/A	T10098_MCA10LB_210924_POS_P40_MS2.mgf|T10224_MCA09LB_220409_POS_P53_MS2.mgf|T10306_MCA09LB_220715_POS_P58_MS2.mgf|T10025_MCA10LB_210813_POS_P33_MS2.mgf|T10122_MCA08LB_211112_POS_P46_MS2.mgf|T10189_MCA09LB_220401_POS_P52_MS2.mgf|T10099_MCA09LB_210924_POS_P40_MS2.mgf|T10229_MCA09LB_220411_POS_P53_MS2.mgf|T10120_MCA08LB_211112_POS_P46_MS2.mgf|T10121_MCA08LB_211112_POS_P46_MS2.mgf|T10091_MCA09LB_2109…	44	449	11	50	600.25	1	600.25
G2	0	2	0	https://gnps.ucsd.edu//ProteoSAFe/result.jsp?task=f6afefb68d85425986b8751c4d55f2f0&view=cluster_details&protein=451&show=true	https://gnps.ucsd.edu/ProteoSAFe/result.jsp?view=network_displayer&componentindex=8&task=f6afefb68d85425986b8751c4d55f2f0&show=true	N/A	N/A	N/A	N/A	173.174	2.88624	0.0605	N/A	N/A	T10141_MCA09LB_220317_POS_P49_MS2.mgf|T10142_MCA09LB_220317_POS_P49_MS2.mgf	2	451	8	2	600.324	0	600.324
G1,G2,G3	5	23	10	https://gnps.ucsd.edu//ProteoSAFe/result.jsp?task=f6afefb68d85425986b8751c4d55f2f0&view=cluster_details&protein=454&show=true	https://gnps.ucsd.edu/ProteoSAFe/result.jsp?view=network_displayer&componentindex=8&task=f6afefb68d85425986b8751c4d55f2f0&show=true	deferrioxamine E	0.834546	6.69873	0.00402832	168.031	2.80052	2.96225	N/A	CCMSLIB00004719541	A100321_CA09LB_211022_POS_P44_MS2.mgf|T10306_MCA09LB_220715_POS_P58_MS2.mgf|T10143_MCA09LB_220317_POS_P49_MS2.mgf|T10140_MCA09LB_220317_POS_P49_MS2.mgf|T10025_MCA10LB_210813_POS_P33_MS2.mgf|T10024_MCA10LB_210813_POS_P33_MS2.mgf|T467_MCA09LB_220715_POS_P58_MS2.mgf|T10138_MCA09LB_220317_POS_P49_MS2.mgf|T10090_MCA10LB_210924_POS_P40_MS2.mgf|T10309_MCA09LB_220715_POS_P58_MS2.mgf|A100321_CA10LB_211022…	32	454	8	38	601.352	1	601.352
G3	0	0	4	https://gnps.ucsd.edu//ProteoSAFe/result.jsp?task=f6afefb68d85425986b8751c4d55f2f0&view=cluster_details&protein=457&show=true	https://gnps.ucsd.edu/ProteoSAFe/result.jsp?view=network_displayer&componentindex=37&task=f6afefb68d85425986b8751c4d55f2f0&show=true	N/A	N/A	N/A	N/A	347.561	5.79268	1.00089	N/A	N/A	A100321_CA10LB_211022_POS_P44_MS2.mgf|A100327_CA10LB_211022_POS_P44_MS2.mgf	2	457	37	4	603.335	1	603.335
G1,G2,G3	4	40	26	https://gnps.ucsd.edu//ProteoSAFe/result.jsp?task=f6afefb68d85425986b8751c4d55f2f0&view=cluster_details&protein=458&show=true	https://gnps.ucsd.edu/ProteoSAFe/result.jsp?view=network_displayer&componentindex=8&task=f6afefb68d85425986b8751c4d55f2f0&show=true	N/A	N/A	N/A	N/A	165.536	2.75893	1.61264	N/A	N/A	T10090_MCA02LB_210924_POS_P39_MS2.mgf|A100321_CA09LB_211022_POS_P44_MS2.mgf|T10098_MCA10LB_210924_POS_P40_MS2.mgf|T10087_MCA02LB_210924_POS_P39_MS2.mgf|T10306_MCA09LB_220715_POS_P58_MS2.mgf|T10140_MCA09LB_220317_POS_P49_MS2.mgf|T10143_MCA09LB_220317_POS_P49_MS2.mgf|T10096_MCA09LB_210924_POS_P40_MS2.mgf|T10308_MCA08LB_220715_POS_P58_MS2.mgf|T10300_MCA08LB_220715_POS_P58_MS2.mgf|T10090_MCA09LB_2109…	59	458	8	70	603.365	1	603.365
G1,G2	1	4	0	https://gnps.ucsd.edu//ProteoSAFe/result.jsp?task=f6afefb68d85425986b8751c4d55f2f0&view=cluster_details&protein=459&show=true	https://gnps.ucsd.edu/ProteoSAFe/result.jsp?view=network_displayer&componentindex=8&task=f6afefb68d85425986b8751c4d55f2f0&show=true	N/A	N/A	N/A	N/A	143.552	2.39253	0.919058	N/A	N/A	T10279_MCA07LB_220715_POS_P57_MS2.mgf|T10277_MCA07LB_220715_POS_P57_MS2.mgf|T10052_MCA07LB_210827_POS_P34_MS2.mgf|T10280_MCA07LB_220715_POS_P57_MS2.mgf|T1425_MCA07LB_220715_POS_P57_MS2.mgf	5	459	8	5	603.363	1	603.363
G1,G2	1	3	0	https://gnps.ucsd.edu//ProteoSAFe/result.jsp?task=f6afefb68d85425986b8751c4d55f2f0&view=cluster_details&protein=460&show=true	https://gnps.ucsd.edu/ProteoSAFe/result.jsp?view=network_displayer&componentindex=8&task=f6afefb68d85425986b8751c4d55f2f0&show=true	N/A	N/A	N/A	N/A	188.264	3.13773	0.566656	N/A	N/A	T10049_MCA10LB_210827_POS_P35_MS2.mgf|T298_CA09LB_210326_POS_P17_MS2.mgf|T10047_MCA10LB_210827_POS_P35_MS2.mgf|T10050_MCA10LB_210827_POS_P35_MS2.mgf	4	460	8	4	603.399	1	603.399
G2,G3	0	7	3	https://gnps.ucsd.edu//ProteoSAFe/result.jsp?task=f6afefb68d85425986b8751c4d55f2f0&view=cluster_details&protein=461&show=true	https://gnps.ucsd.edu/ProteoSAFe/result.jsp?view=network_displayer&componentindex=8&task=f6afefb68d85425986b8751c4d55f2f0&show=true	N/A	N/A	N/A	N/A	168.371	2.80619	0.579257	N/A	N/A	T10086_MCA09LB_210924_POS_P40_MS2.mgf|T10087_MCA02LB_210924_POS_P39_MS2.mgf|T10306_MCA09LB_220715_POS_P58_MS2.mgf|T10097_MCA02LB_210924_POS_P39_MS2.mgf|T10096_MCA09LB_210924_POS_P40_MS2.mgf|T10098_MCA02LB_210924_POS_P39_MS2.mgf|T10092_MCA09LB_210924_POS_P40_MS2.mgf|T10086_MCA10LB_210924_POS_P40_MS2.mgf|T10087_MCA09LB_210924_POS_P40_MS2.mgf|T10092_MCA02LB_210924_POS_P39_MS2.mgf	10	461	8	10	604.37	1	604.37
G2,G3	0	1	1	https://gnps.ucsd.edu//ProteoSAFe/result.jsp?task=f6afefb68d85425986b8751c4d55f2f0&view=cluster_details&protein=463&show=true	https://gnps.ucsd.edu/ProteoSAFe/result.jsp?view=network_displayer&componentindex=-1&task=f6afefb68d85425986b8751c4d55f2f0&show=true	N/A	N/A	N/A	N/A	162.513	2.70856	0.0615	N/A	N/A	T10095_MCA10LB_210924_POS_P40_MS2.mgf|T10091_MCA10LB_210924_POS_P40_MS2.mgf	2	463	-1	2	607.338	1	607.338
G2	0	7	0	https://gnps.ucsd.edu//ProteoSAFe/result.jsp?task=f6afefb68d85425986b8751c4d55f2f0&view=cluster_details&protein=464&show=true	https://gnps.ucsd.edu/ProteoSAFe/result.jsp?view=network_displayer&componentindex=8&task=f6afefb68d85425986b8751c4d55f2f0&show=true	N/A	N/A	N/A	N/A	177.998	2.96663	1.14634	N/A	N/A	T10050_MCA09LB_210827_POS_P35_MS2.mgf|T10048_MCA10LB_210827_POS_P35_MS2.mgf|T10049_MCA09LB_210827_POS_P35_MS2.mgf|T10052_MCA09LB_210827_POS_P35_MS2.mgf|T10047_MCA09LB_210827_POS_P35_MS2.mgf	5	464	8	7	607.372	1	607.372
G2,G3	0	4	1	https://gnps.ucsd.edu//ProteoSAFe/result.jsp?task=f6afefb68d85425986b8751c4d55f2f0&view=cluster_details&protein=465&show=true	https://gnps.ucsd.edu/ProteoSAFe/result.jsp?view=network_displayer&componentindex=17&task=f6afefb68d85425986b8751c4d55f2f0&show=true	desmethylenylnocardamine	0.744794	9.91673	0.00604248	161.525	2.69209	0.729762	O=C1CCC(O)=NCCCCCN(O)C(=O)CCC(O)=NCCCCN(O)C(=O)CCC(O)=NCCCCCN1O	CCMSLIB00004698381	A100316_CA09LB_211022_POS_P44_MS2.mgf|A100318_CA09LB_211022_POS_P44_MS2.mgf|T10299_MCA09LB_220715_POS_P58_MS2.mgf|T10053_MCA09LB_210827_POS_P35_MS2.mgf|A100317_CA09LB_211022_POS_P44_MS2.mgf	5	465	17	5	609.316	1	609.316	have
G1,G2,G3	1	7	2	https://gnps.ucsd.edu//ProteoSAFe/result.jsp?task=f6afefb68d85425986b8751c4d55f2f0&view=cluster_details&protein=466&show=true	https://gnps.ucsd.edu/ProteoSAFe/result.jsp?view=network_displayer&componentindex=8&task=f6afefb68d85425986b8751c4d55f2f0&show=true	N/A	N/A	N/A	N/A	174.799	2.91332	0.992902	N/A	N/A	T10054_MCA09LB_210827_POS_P35_MS2.mgf|T10047_MCA10LB_210827_POS_P35_MS2.mgf|T10055_MCA10LB_210827_POS_P35_MS2.mgf|T10049_MCA10LB_210827_POS_P35_MS2.mgf|T10048_MCA10LB_210827_POS_P35_MS2.mgf|T10050_MCA10LB_210827_POS_P35_MS2.mgf|T298_CA09LB_210326_POS_P17_MS2.mgf|T10051_MCA10LB_210827_POS_P35_MS2.mgf	8	466	8	10	609.352	1	609.352
G2,G3	0	7	6	https://gnps.ucsd.edu//ProteoSAFe/result.jsp?task=f6afefb68d85425986b8751c4d55f2f0&view=cluster_details&protein=467&show=true	https://gnps.ucsd.edu/ProteoSAFe/result.jsp?view=network_displayer&componentindex=28&task=f6afefb68d85425986b8751c4d55f2f0&show=true	N/A	N/A	N/A	N/A	162.281	2.70468	0.927945	N/A	N/A	T10096_MCA09LB_210924_POS_P40_MS2.mgf|T10086_MCA10LB_210924_POS_P40_MS2.mgf|T10096_MCA02LB_210924_POS_P39_MS2.mgf|T10099_MCA09LB_210924_POS_P40_MS2.mgf|T10095_MCA02LB_210924_POS_P39_MS2.mgf|T10088_MCA09LB_210924_POS_P40_MS2.mgf|T10094_MCA02LB_210924_POS_P39_MS2.mgf|T10094_MCA09LB_210924_POS_P40_MS2.mgf|T10093_MCA02LB_210924_POS_P39_MS2.mgf|T10087_MCA10LB_210924_POS_P40_MS2.mgf|T10091_MCA02LB_2109…	12	467	28	13	609.355	1	609.355
G1,G2	16	1	0	https://gnps.ucsd.edu//ProteoSAFe/result.jsp?task=f6afefb68d85425986b8751c4d55f2f0&view=cluster_details&protein=468&show=true	https://gnps.ucsd.edu/ProteoSAFe/result.jsp?view=network_displayer&componentindex=-1&task=f6afefb68d85425986b8751c4d55f2f0&show=true	N/A	N/A	N/A	N/A	430.82	7.18033	47.3872	N/A	N/A	T10303_MCA09LB_220715_POS_P58_MS2.mgf|T1425_MCA07LB_220715_POS_P57_MS2.mgf	2	468	-1	17	610.176	1	610.176
G1,G2,G3	7	51	25	https://gnps.ucsd.edu//ProteoSAFe/result.jsp?task=f6afefb68d85425986b8751c4d55f2f0&view=cluster_details&protein=469&show=true	https://gnps.ucsd.edu/ProteoSAFe/result.jsp?view=network_displayer&componentindex=14&task=f6afefb68d85425986b8751c4d55f2f0&show=true	N/A	N/A	N/A	N/A	104.572	1.74286	2.28056	N/A	N/A	T10306_MCA09LB_220715_POS_P58_MS2.mgf|T10143_MCA09LB_220317_POS_P49_MS2.mgf|T10140_MCA09LB_220317_POS_P49_MS2.mgf|T10203_MCA09LB_220401_POS_P52_MS2.mgf|T10067_MCA09LB_210903_POS_P36_MS2.mgf|T10023_MCA09LB_210813_POS_P33_MS2.mgf|T467_MCA09LB_220715_POS_P58_MS2.mgf|T10066_MCA09LB_210903_POS_P36_MS2.mgf|T10138_MCA09LB_220317_POS_P49_MS2.mgf|T10122_MCA09LB_211112_POS_P46_MS2.mgf|T10309_MCA09LB_220715…	44	469	14	83	610.275	1	610.275
G1,G2,G3	5	29	13	https://gnps.ucsd.edu//ProteoSAFe/result.jsp?task=f6afefb68d85425986b8751c4d55f2f0&view=cluster_details&protein=470&show=true	https://gnps.ucsd.edu/ProteoSAFe/result.jsp?view=network_displayer&componentindex=14&task=f6afefb68d85425986b8751c4d55f2f0&show=true	N/A	N/A	N/A	N/A	134.651	2.24419	2.24369	N/A	N/A	T10067_MCA09LB_210903_POS_P36_MS2.mgf|T10023_MCA09LB_210813_POS_P33_MS2.mgf|T467_MCA09LB_220715_POS_P58_MS2.mgf|T10120_MCA09LB_211112_POS_P46_MS2.mgf|T10066_MCA09LB_210903_POS_P36_MS2.mgf|T10122_MCA09LB_211112_POS_P46_MS2.mgf|T10051_MCA09LB_210827_POS_P35_MS2.mgf|T10056_MCA09LB_210827_POS_P35_MS2.mgf|T10280_MCA09LB_220715_POS_P57_MS2.mgf|T10231_MCA09LB_220411_POS_P53_MS2.mgf|T10065_MCA09LB_210903…	26	470	14	47	610.311	1	610.311
G1,G2,G3	1	1	1	https://gnps.ucsd.edu//ProteoSAFe/result.jsp?task=f6afefb68d85425986b8751c4d55f2f0&view=cluster_details&protein=473&show=true	https://gnps.ucsd.edu/ProteoSAFe/result.jsp?view=network_displayer&componentindex=23&task=f6afefb68d85425986b8751c4d55f2f0&show=true	N/A	N/A	N/A	N/A	440.7	7.34499	3.35211	N/A	N/A	A100203_CA08LB_210723_POS_P30_MS2.mgf|A2278_CA02LB_210903_POS_P37_MS2.mgf|A100237_CA02LB_210903_POS_P37_MS2.mgf	3	473	23	3	611.531	1	611.531
G1,G2,G3	1	7	3	https://gnps.ucsd.edu//ProteoSAFe/result.jsp?task=f6afefb68d85425986b8751c4d55f2f0&view=cluster_details&protein=474&show=true	https://gnps.ucsd.edu/ProteoSAFe/result.jsp?view=network_displayer&componentindex=-1&task=f6afefb68d85425986b8751c4d55f2f0&show=true	N/A	N/A	N/A	N/A	152.034	2.5339	0.916657	N/A	N/A	T10219_MCA07LB_220409_POS_P53_MS2.mgf|T10222_MCA07LB_220409_POS_P53_MS2.mgf|T10227_MCA07LB_220409_POS_P53_MS2.mgf|T10230_MCA07LB_220409_POS_P53_MS2.mgf|T1416_MCA07LB_220401_POS_P52_MS2.mgf|T10228_MCA07LB_220409_POS_P53_MS2.mgf|T10224_MCA07LB_220409_POS_P53_MS2.mgf|T10223_MCA07LB_220409_POS_P53_MS2.mgf|T10221_MCA07LB_220409_POS_P53_MS2.mgf|T10220_MCA07LB_220409_POS_P53_MS2.mgf	10	474	-1	11	612.161	1	612.161
G1	12	0	0	https://gnps.ucsd.edu//ProteoSAFe/result.jsp?task=f6afefb68d85425986b8751c4d55f2f0&view=cluster_details&protein=477&show=true	https://gnps.ucsd.edu/ProteoSAFe/result.jsp?view=network_displayer&componentindex=12&task=f6afefb68d85425986b8751c4d55f2f0&show=true	N/A	N/A	N/A	N/A	419.338	6.98897	26.5788	N/A	N/A	T1425_MCA07LB_220715_POS_P57_MS2.mgf	1	477	12	12	613.176	1	613.176
G1,G2,G3	70	434	264	https://gnps.ucsd.edu//ProteoSAFe/result.jsp?task=f6afefb68d85425986b8751c4d55f2f0&view=cluster_details&protein=478&show=true	https://gnps.ucsd.edu/ProteoSAFe/result.jsp?view=network_displayer&componentindex=11&task=f6afefb68d85425986b8751c4d55f2f0&show=true	Ferrioxamine B [M+Fe-2H]	0.700822	6.5579	0.00402832	134.875	2.24791	13.0008	CC(=O)N1CCCCCNC(=O)CCC(=O)N2CCCCCNC(=O)CCC(=O)N(CCCCCN)O[Fe](O1)O2	CCMSLIB00001059066	T4680_MCA09LB_210805_POS_P32_MS2.mgf|T10024_MCA10LB_210813_POS_P33_MS2.mgf|T10143_MCA09LB_220317_POS_P49_MS2.mgf|T4680_MCA08LB_210805_POS_P32_MS2.mgf|T10140_MCA09LB_220317_POS_P49_MS2.mgf|T10122_MCA08LB_211112_POS_P46_MS2.mgf|T10142_MCA08LB_220317_POS_P49_MS2.mgf|T10090_MCA09LB_210924_POS_P40_MS2.mgf|T10138_MCA09LB_220317_POS_P49_MS2.mgf|T265_MCA08LB_210827_POS_P34_MS2.mgf|T10120_MCA08LB_211112_P…	258	478	11	768	614.266	1	614.266
G1,G2,G3	1	1	5	https://gnps.ucsd.edu//ProteoSAFe/result.jsp?task=f6afefb68d85425986b8751c4d55f2f0&view=cluster_details&protein=482&show=true	https://gnps.ucsd.edu/ProteoSAFe/result.jsp?view=network_displayer&componentindex=11&task=f6afefb68d85425986b8751c4d55f2f0&show=true	N/A	N/A	N/A	N/A	130.807	2.18011	11.5682	N/A	N/A	T10227_MCA09LB_220409_POS_P53_MS2.mgf|T10056_MCA10LB_210827_POS_P35_MS2.mgf|T343_MCA08LB_210910_POS_P38_MS2.mgf|T10199_MCA07LB_220401_POS_P52_MS2.mgf|T10096_MCA10LB_210924_POS_P40_MS2.mgf|T10054_MCA02LB_210827_POS_P35_MS2.mgf|T10092_MCA02LB_210924_POS_P39_MS2.mgf	7	482	11	7	614.268	0	614.268
G1,G2,G3	1	1	2	https://gnps.ucsd.edu//ProteoSAFe/result.jsp?task=f6afefb68d85425986b8751c4d55f2f0&view=cluster_details&protein=486&show=true	https://gnps.ucsd.edu/ProteoSAFe/result.jsp?view=network_displayer&componentindex=29&task=f6afefb68d85425986b8751c4d55f2f0&show=true	N/A	N/A	N/A	N/A	198.678	3.3113	0.138132	N/A	N/A	T10287_MCA07LB_220715_POS_P57_MS2.mgf|T10281_MCA07LB_220715_POS_P57_MS2.mgf|T10280_MCA07LB_220715_POS_P57_MS2.mgf|T1425_MCA07LB_220715_POS_P57_MS2.mgf	4	486	29	4	614.378	1	614.378
G1	3	0	0	https://gnps.ucsd.edu//ProteoSAFe/result.jsp?task=f6afefb68d85425986b8751c4d55f2f0&view=cluster_details&protein=487&show=true	https://gnps.ucsd.edu/ProteoSAFe/result.jsp?view=network_displayer&componentindex=-1&task=f6afefb68d85425986b8751c4d55f2f0&show=true	N/A	N/A	N/A	N/A	404.46	6.74101	2.45053	N/A	N/A	T1425_MCA07LB_220715_POS_P57_MS2.mgf	1	487	-1	3	614.476	1	614.476
G1,G2,G3	10	71	40	https://gnps.ucsd.edu//ProteoSAFe/result.jsp?task=f6afefb68d85425986b8751c4d55f2f0&view=cluster_details&protein=488&show=true	https://gnps.ucsd.edu/ProteoSAFe/result.jsp?view=network_displayer&componentindex=11&task=f6afefb68d85425986b8751c4d55f2f0&show=true	N/A	N/A	N/A	N/A	137.523	2.29204	12.7229	N/A	N/A	T10143_MCA09LB_220317_POS_P49_MS2.mgf|T4680_MCA08LB_210805_POS_P32_MS2.mgf|T10140_MCA09LB_220317_POS_P49_MS2.mgf|T10090_MCA09LB_210924_POS_P40_MS2.mgf|T10138_MCA09LB_220317_POS_P49_MS2.mgf|T10144_MCA07LB_220315_POS_P49_MS2.mgf|T10302_MCA08LB_220715_POS_P58_MS2.mgf|T10309_MCA09LB_220715_POS_P58_MS2.mgf|T467_MCA08LB_220715_POS_P58_MS2.mgf|T10305_MCA09LB_220715_POS_P58_MS2.mgf|T10191_MCA09LB_220401_…	86	488	11	121	615.27	1	615.27
G1,G2,G3	3	47	27	https://gnps.ucsd.edu//ProteoSAFe/result.jsp?task=f6afefb68d85425986b8751c4d55f2f0&view=cluster_details&protein=489&show=true	https://gnps.ucsd.edu/ProteoSAFe/result.jsp?view=network_displayer&componentindex=11&task=f6afefb68d85425986b8751c4d55f2f0&show=true	N/A	N/A	N/A	N/A	141.021	2.35035	11.5133	N/A	N/A	T10087_MCA02LB_210924_POS_P39_MS2.mgf|T10143_MCA09LB_220317_POS_P49_MS2.mgf|T10140_MCA09LB_220317_POS_P49_MS2.mgf|T10096_MCA09LB_210924_POS_P40_MS2.mgf|T10099_MCA09LB_210924_POS_P40_MS2.mgf|T10308_MCA08LB_220715_POS_P58_MS2.mgf|T10142_MCA08LB_220317_POS_P49_MS2.mgf|T10300_MCA08LB_220715_POS_P58_MS2.mgf|T10094_MCA02LB_210924_POS_P39_MS2.mgf|T10229_MCA09LB_220411_POS_P53_MS2.mgf|T10090_MCA10LB_2109…	61	489	11	77	615.268	1	615.268
G2	0	4	0	https://gnps.ucsd.edu//ProteoSAFe/result.jsp?task=f6afefb68d85425986b8751c4d55f2f0&view=cluster_details&protein=490&show=true	https://gnps.ucsd.edu/ProteoSAFe/result.jsp?view=network_displayer&componentindex=11&task=f6afefb68d85425986b8751c4d55f2f0&show=true	N/A	N/A	N/A	N/A	150.048	2.50081	1.60259	N/A	N/A	T10053_MCA10LB_210827_POS_P35_MS2.mgf|T10090_MCA02LB_210924_POS_P39_MS2.mgf|T10092_MCA10LB_210924_POS_P40_MS2.mgf	3	490	11	4	615.27	1	615.27
G2,G3	0	3	3	https://gnps.ucsd.edu//ProteoSAFe/result.jsp?task=f6afefb68d85425986b8751c4d55f2f0&view=cluster_details&protein=494&show=true	https://gnps.ucsd.edu/ProteoSAFe/result.jsp?view=network_displayer&componentindex=42&task=f6afefb68d85425986b8751c4d55f2f0&show=true	N/A	N/A	N/A	N/A	172.378	2.87297	5.52149	N/A	N/A	T10279_MCA07LB_220715_POS_P57_MS2.mgf|T10277_MCA07LB_220715_POS_P57_MS2.mgf|T10278_MCA07LB_220715_POS_P57_MS2.mgf|T10281_MCA07LB_220715_POS_P57_MS2.mgf|T10282_MCA07LB_220715_POS_P57_MS2.mgf	5	494	42	6	617.202	1	617.202
G2,G3	0	7	3	https://gnps.ucsd.edu//ProteoSAFe/result.jsp?task=f6afefb68d85425986b8751c4d55f2f0&view=cluster_details&protein=495&show=true	https://gnps.ucsd.edu/ProteoSAFe/result.jsp?view=network_displayer&componentindex=8&task=f6afefb68d85425986b8751c4d55f2f0&show=true	N/A	N/A	N/A	N/A	191.056	3.18426	1.48429	N/A	N/A	T10053_MCA10LB_210827_POS_P35_MS2.mgf|T10055_MCA10LB_210827_POS_P35_MS2.mgf|T10048_MCA10LB_210827_POS_P35_MS2.mgf|T10023_MCA10LB_210813_POS_P33_MS2.mgf|T10054_MCA10LB_210827_POS_P35_MS2.mgf|T10028_MCA07LB_210813_POS_P33_MS2.mgf|T10048_MCA08LB_210827_POS_P34_MS2.mgf	7	495	8	10	617.414	0	617.414
G1	2	0	0	https://gnps.ucsd.edu//ProteoSAFe/result.jsp?task=f6afefb68d85425986b8751c4d55f2f0&view=cluster_details&protein=497&show=true	https://gnps.ucsd.edu/ProteoSAFe/result.jsp?view=network_displayer&componentindex=-1&task=f6afefb68d85425986b8751c4d55f2f0&show=true	N/A	N/A	N/A	N/A	151.089	2.51815	1.155	N/A	N/A	T298_MCA09LB_210326_POS_P18_MS2.mgf	1	497	-1	2	619.324	1	619.324
G1,G3	2	0	1	https://gnps.ucsd.edu//ProteoSAFe/result.jsp?task=f6afefb68d85425986b8751c4d55f2f0&view=cluster_details&protein=498&show=true	https://gnps.ucsd.edu/ProteoSAFe/result.jsp?view=network_displayer&componentindex=8&task=f6afefb68d85425986b8751c4d55f2f0&show=true	Desferrioxamine G	0.737871	19.4133	0.0120239	147.202	2.45336	1.55689		CCMSLIB00009918935	T10250_MCA09LB_220506_POS_P55_MS2.mgf|T467_MCA09LB_220715_POS_P58_MS2.mgf	2	498	8	3	619.354	1	619.354
G1,G2,G3	2	45	20	https://gnps.ucsd.edu//ProteoSAFe/result.jsp?task=f6afefb68d85425986b8751c4d55f2f0&view=cluster_details&protein=499&show=true	https://gnps.ucsd.edu/ProteoSAFe/result.jsp?view=network_displayer&componentindex=8&task=f6afefb68d85425986b8751c4d55f2f0&show=true	N/A	N/A	N/A	N/A	179.347	2.98912	1.53251	N/A	N/A	T10053_MCA10LB_210827_POS_P35_MS2.mgf|T10090_MCA02LB_210924_POS_P39_MS2.mgf|T10087_MCA02LB_210924_POS_P39_MS2.mgf|T10024_MCA10LB_210813_POS_P33_MS2.mgf|T10025_MCA10LB_210813_POS_P33_MS2.mgf|T10096_MCA09LB_210924_POS_P40_MS2.mgf|T10029_MCA09LB_210813_POS_P33_MS2.mgf|T10099_MCA09LB_210924_POS_P40_MS2.mgf|T10023_MCA09LB_210813_POS_P33_MS2.mgf|T10094_MCA02LB_210924_POS_P39_MS2.mgf|T10051_MCA09LB_2108…	44	499	8	67	621.391	1	621.391
G1,G2,G3	2	31	20	https://gnps.ucsd.edu//ProteoSAFe/result.jsp?task=f6afefb68d85425986b8751c4d55f2f0&view=cluster_details&protein=501&show=true	https://gnps.ucsd.edu/ProteoSAFe/result.jsp?view=network_displayer&componentindex=17&task=f6afefb68d85425986b8751c4d55f2f0&show=true	Desferrioxamine E	0.73694	11.2604	0.00701904	168.527	2.80879	1.60094	C1CCNC(=O)CCC(=O)N(CCCCCNC(=O)CCC(=O)N(CCCCCNC(=O)CCC(=O)N(CC1)O)O)O	CCMSLIB00000001622	A100321_CA09LB_211022_POS_P44_MS2.mgf|T10224_MCA09LB_220409_POS_P53_MS2.mgf|T10306_MCA09LB_220715_POS_P58_MS2.mgf|T10143_MCA09LB_220317_POS_P49_MS2.mgf|T10140_MCA09LB_220317_POS_P49_MS2.mgf|T10308_MCA08LB_220715_POS_P58_MS2.mgf|T10300_MCA08LB_220715_POS_P58_MS2.mgf|T10138_MCA09LB_220317_POS_P49_MS2.mgf|T10250_MCA09LB_220506_POS_P55_MS2.mgf|T10229_MCA09LB_220411_POS_P53_MS2.mgf|T10090_MCA10LB_2109…	46	501	17	53	623.332	1	623.332
G2	0	2	0	https://gnps.ucsd.edu//ProteoSAFe/result.jsp?task=f6afefb68d85425986b8751c4d55f2f0&view=cluster_details&protein=502&show=true	https://gnps.ucsd.edu/ProteoSAFe/result.jsp?view=network_displayer&componentindex=-1&task=f6afefb68d85425986b8751c4d55f2f0&show=true	N/A	N/A	N/A	N/A	167.61	2.7935	1.211	N/A	N/A	T10119_MCA07LB_211112_POS_P46_MS2.mgf|T10121_MCA07LB_211112_POS_P46_MS2.mgf	2	502	-1	2	623.326	1	623.326
G2,G3	0	3	1	https://gnps.ucsd.edu//ProteoSAFe/result.jsp?task=f6afefb68d85425986b8751c4d55f2f0&view=cluster_details&protein=503&show=true	https://gnps.ucsd.edu/ProteoSAFe/result.jsp?view=network_displayer&componentindex=8&task=f6afefb68d85425986b8751c4d55f2f0&show=true	N/A	N/A	N/A	N/A	175.282	2.92137	0.625137	N/A	N/A	T10049_MCA10LB_210827_POS_P35_MS2.mgf|T10051_MCA10LB_210827_POS_P35_MS2.mgf|T10054_MCA10LB_210827_POS_P35_MS2.mgf|T10050_MCA10LB_210827_POS_P35_MS2.mgf	4	503	8	4	623.331	1	623.331
G1,G2,G3	1	17	6	https://gnps.ucsd.edu//ProteoSAFe/result.jsp?task=f6afefb68d85425986b8751c4d55f2f0&view=cluster_details&protein=504&show=true	https://gnps.ucsd.edu/ProteoSAFe/result.jsp?view=network_displayer&componentindex=8&task=f6afefb68d85425986b8751c4d55f2f0&show=true	N/A	N/A	N/A	N/A	178.95	2.9825	2.52243	N/A	N/A	T10026_MCA10LB_210813_POS_P33_MS2.mgf|T10053_MCA09LB_210827_POS_P35_MS2.mgf|T10053_MCA10LB_210827_POS_P35_MS2.mgf|T10047_MCA10LB_210827_POS_P35_MS2.mgf|T10055_MCA10LB_210827_POS_P35_MS2.mgf|T10056_MCA10LB_210827_POS_P35_MS2.mgf|T10049_MCA10LB_210827_POS_P35_MS2.mgf|T10048_MCA10LB_210827_POS_P35_MS2.mgf|T10050_MCA10LB_210827_POS_P35_MS2.mgf|T10054_MCA10LB_210827_POS_P35_MS2.mgf|T298_CA09LB_210326_…	12	504	8	24	623.367	0	623.367
G1,G2,G3	1	13	1	https://gnps.ucsd.edu//ProteoSAFe/result.jsp?task=f6afefb68d85425986b8751c4d55f2f0&view=cluster_details&protein=505&show=true	https://gnps.ucsd.edu/ProteoSAFe/result.jsp?view=network_displayer&componentindex=8&task=f6afefb68d85425986b8751c4d55f2f0&show=true	N/A	N/A	N/A	N/A	180.34	3.00567	1.51544	N/A	N/A	T10026_MCA10LB_210813_POS_P33_MS2.mgf|T10053_MCA10LB_210827_POS_P35_MS2.mgf|T10047_MCA10LB_210827_POS_P35_MS2.mgf|T10055_MCA10LB_210827_POS_P35_MS2.mgf|T10049_MCA10LB_210827_POS_P35_MS2.mgf|T10048_MCA10LB_210827_POS_P35_MS2.mgf|T10050_MCA10LB_210827_POS_P35_MS2.mgf|T298_CA09LB_210326_POS_P17_MS2.mgf|T10051_MCA10LB_210827_POS_P35_MS2.mgf	9	505	8	15	624.37	1	624.37
G1,G2,G3	1	5	1	https://gnps.ucsd.edu//ProteoSAFe/result.jsp?task=f6afefb68d85425986b8751c4d55f2f0&view=cluster_details&protein=506&show=true	https://gnps.ucsd.edu/ProteoSAFe/result.jsp?view=network_displayer&componentindex=-1&task=f6afefb68d85425986b8751c4d55f2f0&show=true	N/A	N/A	N/A	N/A	134.935	2.24892	1.1065	N/A	N/A	T39_MCA09LB_220317_POS_P49_MS2.mgf|T10301_MCA09LB_220715_POS_P58_MS2.mgf|T10309_MCA08LB_220715_POS_P58_MS2.mgf|T10300_MCA08LB_220715_POS_P58_MS2.mgf|T10302_MCA09LB_220715_POS_P58_MS2.mgf|T10306_MCA08LB_220715_POS_P58_MS2.mgf|T10299_MCA09LB_220715_POS_P58_MS2.mgf	7	506	-1	7	625.303	1	625.303
G1,G2	1	2	0	https://gnps.ucsd.edu//ProteoSAFe/result.jsp?task=f6afefb68d85425986b8751c4d55f2f0&view=cluster_details&protein=507&show=true	https://gnps.ucsd.edu/ProteoSAFe/result.jsp?view=network_displayer&componentindex=-1&task=f6afefb68d85425986b8751c4d55f2f0&show=true	N/A	N/A	N/A	N/A	137.266	2.28777	0.937132	N/A	N/A	T10020_MCA07LB_210805_POS_P32_MS2.mgf|T4680_MCA07LB_210805_POS_P32_MS2.mgf	2	507	-1	3	625.313	1	625.313
G1,G2,G3	1	31	21	https://gnps.ucsd.edu//ProteoSAFe/result.jsp?task=f6afefb68d85425986b8751c4d55f2f0&view=cluster_details&protein=509&show=true	https://gnps.ucsd.edu/ProteoSAFe/result.jsp?view=network_displayer&componentindex=28&task=f6afefb68d85425986b8751c4d55f2f0&show=true	N/A	N/A	N/A	N/A	165.49	2.75816	1.1936	N/A	N/A	T10090_MCA02LB_210924_POS_P39_MS2.mgf|T10224_MCA09LB_220409_POS_P53_MS2.mgf|T10087_MCA02LB_210924_POS_P39_MS2.mgf|T10306_MCA09LB_220715_POS_P58_MS2.mgf|T10096_MCA09LB_210924_POS_P40_MS2.mgf|T10099_MCA09LB_210924_POS_P40_MS2.mgf|T10308_MCA08LB_220715_POS_P58_MS2.mgf|T10094_MCA02LB_210924_POS_P39_MS2.mgf|T10300_MCA08LB_220715_POS_P58_MS2.mgf|T10302_MCA08LB_220715_POS_P58_MS2.mgf|T10309_MCA09LB_2207…	49	509	28	53	625.346	1	625.346
G2,G3	0	1	3	https://gnps.ucsd.edu//ProteoSAFe/result.jsp?task=f6afefb68d85425986b8751c4d55f2f0&view=cluster_details&protein=510&show=true	https://gnps.ucsd.edu/ProteoSAFe/result.jsp?view=network_displayer&componentindex=23&task=f6afefb68d85425986b8751c4d55f2f0&show=true	OL (32:0)	0.792849	8.00076	0.00500488	449.443	7.49072	2.47819	N/A	CCMSLIB00006678144	A100218_CA08LB_210723_POS_P31_MS2.mgf|A100321_CA02LB_211022_POS_P44_MS2.mgf|A100236_CA02LB_210903_POS_P37_MS2.mgf|A100217_CA08LB_210723_POS_P31_MS2.mgf	4	510	23	4	625.546	1	625.546
G2,G3	0	1	1	https://gnps.ucsd.edu//ProteoSAFe/result.jsp?task=f6afefb68d85425986b8751c4d55f2f0&view=cluster_details&protein=513&show=true	https://gnps.ucsd.edu/ProteoSAFe/result.jsp?view=network_displayer&componentindex=-1&task=f6afefb68d85425986b8751c4d55f2f0&show=true	N/A	N/A	N/A	N/A	139.369	2.32282	0.3845	N/A	N/A	T10305_MCA09LB_220715_POS_P58_MS2.mgf|T10308_MCA09LB_220715_POS_P58_MS2.mgf	2	513	-1	2	627.316	1	627.316
G2,G3	0	3	9	https://gnps.ucsd.edu//ProteoSAFe/result.jsp?task=f6afefb68d85425986b8751c4d55f2f0&view=cluster_details&protein=514&show=true	https://gnps.ucsd.edu/ProteoSAFe/result.jsp?view=network_displayer&componentindex=-1&task=f6afefb68d85425986b8751c4d55f2f0&show=true	N/A	N/A	N/A	N/A	378.055	6.30091	1.08398	N/A	N/A	T10287_MCA09LB_220715_POS_P57_MS2.mgf|T10279_MCA09LB_220715_POS_P57_MS2.mgf|T10284_MCA09LB_220715_POS_P57_MS2.mgf|T10281_MCA09LB_220715_POS_P57_MS2.mgf|T10286_MCA09LB_220715_POS_P57_MS2.mgf|T10282_MCA09LB_220715_POS_P57_MS2.mgf|T10283_MCA09LB_220715_POS_P57_MS2.mgf|T10280_MCA09LB_220715_POS_P57_MS2.mgf	8	514	-1	12	627.375	0	627.375
G1,G2,G3	3	15	5	https://gnps.ucsd.edu//ProteoSAFe/result.jsp?task=f6afefb68d85425986b8751c4d55f2f0&view=cluster_details&protein=515&show=true	https://gnps.ucsd.edu/ProteoSAFe/result.jsp?view=network_displayer&componentindex=53&task=f6afefb68d85425986b8751c4d55f2f0&show=true	Albubactin acid A	0.808412	6.90698	0.0043335	313.312	5.22187	21.3969	CCC(C)CCCCCCCCCCC(N[C@@H](CCC(N)=O)C(N[C@@H](CCC(N)=O)C(N[C@@H](CCC(N)=O)C(O)=O)=O)=O)=O	CCMSLIB00012475046	T10120_MCA02LB_211112_POS_P46_MS2.mgf|T10141_MCA09LB_220317_POS_P49_MS2.mgf|T10140_MCA09LB_220317_POS_P49_MS2.mgf|T10138_MCA08LB_220315_POS_P49_MS2.mgf|T354_MCA08LB_211112_POS_P46_MS2.mgf|T39_MCA09LB_220317_POS_P49_MS2.mgf|T10139_MCA09LB_220317_POS_P49_MS2.mgf|T10143_MCA09LB_220317_POS_P49_MS2.mgf|T10145_MCA07LB_220315_POS_P49_MS2.mgf|T10145_MCA09LB_220317_POS_P49_MS2.mgf|T10145_MCA08LB_220317_PO…	21	515	53	23	627.404	1	627.404
G1,G2,G3	37	138	90	https://gnps.ucsd.edu//ProteoSAFe/result.jsp?task=f6afefb68d85425986b8751c4d55f2f0&view=cluster_details&protein=516&show=true	https://gnps.ucsd.edu/ProteoSAFe/result.jsp?view=network_displayer&componentindex=12&task=f6afefb68d85425986b8751c4d55f2f0&show=true	N/A	N/A	N/A	N/A	462.819	7.71365	2.66109	N/A	N/A	T10113_MCA02LB_211112_POS_P45_MS2.mgf|T10024_MCA10LB_210813_POS_P33_MS2.mgf|T10051_MCA07LB_210827_POS_P34_MS2.mgf|T10062_MCA02LB_210903_POS_P36_MS2.mgf|T10023_MCA09LB_210813_POS_P33_MS2.mgf|A100314_CA09LB_220411_POS_P54_MS2.mgf|T10031_MCA07LB_210813_POS_P33_MS2.mgf|A100321_CA02LB_211022_POS_P44_MS2.mgf|T10232_MCA07LB_220409_POS_P53_MS2.mgf|T10024_MCA08LB_210813_POS_P33_MS2.mgf|A100159_CA09LB_2104…	221	516	12	265	628.19	1	628.19
G2,G3	0	2	2	https://gnps.ucsd.edu//ProteoSAFe/result.jsp?task=f6afefb68d85425986b8751c4d55f2f0&view=cluster_details&protein=517&show=true	https://gnps.ucsd.edu/ProteoSAFe/result.jsp?view=network_displayer&componentindex=-1&task=f6afefb68d85425986b8751c4d55f2f0&show=true	N/A	N/A	N/A	N/A	380.774	6.34623	0.24135	N/A	N/A	T10279_MCA09LB_220715_POS_P57_MS2.mgf|T10286_MCA09LB_220715_POS_P57_MS2.mgf|T10280_MCA09LB_220715_POS_P57_MS2.mgf|T10282_MCA09LB_220715_POS_P57_MS2.mgf	4	517	-1	4	628.379	1	628.379
G2,G3	0	5	3	https://gnps.ucsd.edu//ProteoSAFe/result.jsp?task=f6afefb68d85425986b8751c4d55f2f0&view=cluster_details&protein=521&show=true	https://gnps.ucsd.edu/ProteoSAFe/result.jsp?view=network_displayer&componentindex=8&task=f6afefb68d85425986b8751c4d55f2f0&show=true	N/A	N/A	N/A	N/A	203.766	3.3961	0.924519	N/A	N/A	T10047_MCA10LB_210827_POS_P35_MS2.mgf|T10055_MCA10LB_210827_POS_P35_MS2.mgf|T10049_MCA10LB_210827_POS_P35_MS2.mgf|T10048_MCA10LB_210827_POS_P35_MS2.mgf|T10054_MCA10LB_210827_POS_P35_MS2.mgf|T10048_MCA08LB_210827_POS_P34_MS2.mgf	6	521	8	8	631.427	1	631.427
G1,G2	1	1	0	https://gnps.ucsd.edu//ProteoSAFe/result.jsp?task=f6afefb68d85425986b8751c4d55f2f0&view=cluster_details&protein=524&show=true	https://gnps.ucsd.edu/ProteoSAFe/result.jsp?view=network_displayer&componentindex=46&task=f6afefb68d85425986b8751c4d55f2f0&show=true	N/A	N/A	N/A	N/A	421.525	7.02542	0.461	N/A	N/A	T10139_MCA07LB_220315_POS_P49_MS2.mgf|T39_MCA07LB_220315_POS_P49_MS2.mgf	2	524	46	2	635.128	1	635.128
G1,G2,G3	39	155	79	https://gnps.ucsd.edu//ProteoSAFe/result.jsp?task=f6afefb68d85425986b8751c4d55f2f0&view=cluster_details&protein=527&show=true	https://gnps.ucsd.edu/ProteoSAFe/result.jsp?view=network_displayer&componentindex=46&task=f6afefb68d85425986b8751c4d55f2f0&show=true	N/A	N/A	N/A	N/A	422.481	7.04136	1.53675	N/A	N/A	T10114_MCA09LB_211112_POS_P45_MS2.mgf|T10113_MCA02LB_211112_POS_P45_MS2.mgf|T10143_MCA09LB_220317_POS_P49_MS2.mgf|T10140_MCA09LB_220317_POS_P49_MS2.mgf|T10111_MCA07LB_211112_POS_P45_MS2.mgf|A100218_CA08LB_210723_POS_P31_MS2.mgf|A100161_CA02LB_210416_POS_P22_MS2.mgf|A30639_CA02LB_211022_POS_P44_MS2.mgf|A100314_CA09LB_220411_POS_P54_MS2.mgf|A100203_CA08LB_210723_POS_P30_MS2.mgf|A100165_CA09LB_21041…	224	527	46	273	637.301	1	637.301
G2	0	4	0	https://gnps.ucsd.edu//ProteoSAFe/result.jsp?task=f6afefb68d85425986b8751c4d55f2f0&view=cluster_details&protein=528&show=true	https://gnps.ucsd.edu/ProteoSAFe/result.jsp?view=network_displayer&componentindex=46&task=f6afefb68d85425986b8751c4d55f2f0&show=true	N/A	N/A	N/A	N/A	423.302	7.05504	1.22529	N/A	N/A	T10142_MCA08LB_220317_POS_P49_MS2.mgf|T10141_MCA08LB_220317_POS_P49_MS2.mgf	2	528	46	4	637.313	1	637.313
G1,G2,G3	4	29	11	https://gnps.ucsd.edu//ProteoSAFe/result.jsp?task=f6afefb68d85425986b8751c4d55f2f0&view=cluster_details&protein=529&show=true	https://gnps.ucsd.edu/ProteoSAFe/result.jsp?view=network_displayer&componentindex=8&task=f6afefb68d85425986b8751c4d55f2f0&show=true	N/A	N/A	N/A	N/A	183.596	3.05993	1.65408	N/A	N/A	T10053_MCA10LB_210827_POS_P35_MS2.mgf|T10087_MCA02LB_210924_POS_P39_MS2.mgf|T10096_MCA09LB_210924_POS_P40_MS2.mgf|T10025_MCA10LB_210813_POS_P33_MS2.mgf|T10049_MCA10LB_210827_POS_P35_MS2.mgf|T10051_MCA09LB_210827_POS_P35_MS2.mgf|T10047_MCA10LB_210827_POS_P35_MS2.mgf|T10055_MCA10LB_210827_POS_P35_MS2.mgf|T10050_MCA10LB_210827_POS_P35_MS2.mgf|T10089_MCA09LB_210924_POS_P40_MS2.mgf|T10048_MCA08LB_2108…	26	529	8	44	637.383	1	637.383
G2	0	2	0	https://gnps.ucsd.edu//ProteoSAFe/result.jsp?task=f6afefb68d85425986b8751c4d55f2f0&view=cluster_details&protein=530&show=true	https://gnps.ucsd.edu/ProteoSAFe/result.jsp?view=network_displayer&componentindex=14&task=f6afefb68d85425986b8751c4d55f2f0&show=true	N/A	N/A	N/A	N/A	119.555	1.99258	0.025	N/A	N/A	T10051_MCA09LB_210827_POS_P35_MS2.mgf|T10052_MCA09LB_210827_POS_P35_MS2.mgf	2	530	14	2	639.289	1	639.289
G3	0	0	2	https://gnps.ucsd.edu//ProteoSAFe/result.jsp?task=f6afefb68d85425986b8751c4d55f2f0&view=cluster_details&protein=531&show=true	https://gnps.ucsd.edu/ProteoSAFe/result.jsp?view=network_displayer&componentindex=68&task=f6afefb68d85425986b8751c4d55f2f0&show=true	N/A	N/A	N/A	N/A	130.77	2.1795	0.062	N/A	N/A	T10281_MCA07LB_220715_POS_P57_MS2.mgf|T10282_MCA07LB_220715_POS_P57_MS2.mgf	2	531	68	2	640.242	0	640.242
G1,G2,G3	2	6	5	https://gnps.ucsd.edu//ProteoSAFe/result.jsp?task=f6afefb68d85425986b8751c4d55f2f0&view=cluster_details&protein=534&show=true	https://gnps.ucsd.edu/ProteoSAFe/result.jsp?view=network_displayer&componentindex=53&task=f6afefb68d85425986b8751c4d55f2f0&show=true	N/A	N/A	N/A	N/A	315.897	5.26495	4.91977	N/A	N/A	T10143_MCA09LB_220317_POS_P49_MS2.mgf|T10140_MCA09LB_220317_POS_P49_MS2.mgf|T10138_MCA08LB_220315_POS_P49_MS2.mgf|T39_MCA09LB_220317_POS_P49_MS2.mgf|T10145_MCA09LB_220317_POS_P49_MS2.mgf|T10122_MCA08LB_211112_POS_P46_MS2.mgf|T10119_MCA10LB_211112_POS_P46_MS2.mgf|T10144_MCA09LB_220317_POS_P49_MS2.mgf|T10141_MCA09LB_220317_POS_P49_MS2.mgf|T354_MCA02LB_211112_POS_P46_MS2.mgf	10	534	53	13	641.421	1	641.421
G1,G2,G3	1	5	8	https://gnps.ucsd.edu//ProteoSAFe/result.jsp?task=f6afefb68d85425986b8751c4d55f2f0&view=cluster_details&protein=537&show=true	https://gnps.ucsd.edu/ProteoSAFe/result.jsp?view=network_displayer&componentindex=50&task=f6afefb68d85425986b8751c4d55f2f0&show=true	Bafilomycin A1	0.911811	7.66017	0.00494385	387.201	6.45335	0.532096	CC1CC(=CC=CC(C(OC(=O)C(=CC(=CC(C1O)C)C)OC)C(C)C(C(C)C2(CC(C(C(O2)C(C)C)C)O)O)O)OC)C	CCMSLIB00011906315	T10286_MCA08LB_220715_POS_P57_MS2.mgf|T10279_MCA08LB_220715_POS_P57_MS2.mgf|T10277_MCA09LB_220715_POS_P57_MS2.mgf|T10283_MCA08LB_220715_POS_P57_MS2.mgf|T10283_MCA09LB_220715_POS_P57_MS2.mgf|T10285_MCA09LB_220715_POS_P57_MS2.mgf|T10278_MCA08LB_220715_POS_P57_MS2.mgf|T10286_MCA09LB_220715_POS_P57_MS2.mgf|T10282_MCA09LB_220715_POS_P57_MS2.mgf|T1425_MCA08LB_220715_POS_P57_MS2.mgf|T10281_MCA08LB_22071…	13	537	50	14	645.392	1	645.392
G2	0	2	0	https://gnps.ucsd.edu//ProteoSAFe/result.jsp?task=f6afefb68d85425986b8751c4d55f2f0&view=cluster_details&protein=541&show=true	https://gnps.ucsd.edu/ProteoSAFe/result.jsp?view=network_displayer&componentindex=-1&task=f6afefb68d85425986b8751c4d55f2f0&show=true	N/A	N/A	N/A	N/A	141.808	2.36347	1.0315	N/A	N/A	T10050_MCA07LB_210827_POS_P34_MS2.mgf	1	541	-1	2	648.363	1	648.363
G2,G3	0	9	6	https://gnps.ucsd.edu//ProteoSAFe/result.jsp?task=f6afefb68d85425986b8751c4d55f2f0&view=cluster_details&protein=543&show=true	https://gnps.ucsd.edu/ProteoSAFe/result.jsp?view=network_displayer&componentindex=14&task=f6afefb68d85425986b8751c4d55f2f0&show=true	N/A	N/A	N/A	N/A	122.032	2.03387	1.16642	N/A	N/A	T10300_MCA09LB_220715_POS_P58_MS2.mgf|T10021_MCA09LB_210805_POS_P32_MS2.mgf|A100318_CA09LB_211022_POS_P44_MS2.mgf|T10301_MCA09LB_220715_POS_P58_MS2.mgf|T10305_MCA09LB_220715_POS_P58_MS2.mgf|T10307_MCA09LB_220715_POS_P58_MS2.mgf|T10308_MCA09LB_220715_POS_P58_MS2.mgf|T10302_MCA09LB_220715_POS_P58_MS2.mgf|T10303_MCA09LB_220715_POS_P58_MS2.mgf|T10299_MCA09LB_220715_POS_P58_MS2.mgf	10	543	14	15	650.302	1	650.302
G1,G2,G3	3	3	1	https://gnps.ucsd.edu//ProteoSAFe/result.jsp?task=f6afefb68d85425986b8751c4d55f2f0&view=cluster_details&protein=544&show=true	https://gnps.ucsd.edu/ProteoSAFe/result.jsp?view=network_displayer&componentindex=-1&task=f6afefb68d85425986b8751c4d55f2f0&show=true	N/A	N/A	N/A	N/A	221.262	3.6877	1.77406	N/A	N/A	T10021_MCA07LB_210805_POS_P32_MS2.mgf|T10020_MCA07LB_210805_POS_P32_MS2.mgf|T4680_MCA07LB_210805_POS_P32_MS2.mgf	3	544	-1	7	653.341	1	653.341
G1,G2,G3	13	67	58	https://gnps.ucsd.edu//ProteoSAFe/result.jsp?task=f6afefb68d85425986b8751c4d55f2f0&view=cluster_details&protein=546&show=true	https://gnps.ucsd.edu/ProteoSAFe/result.jsp?view=network_displayer&componentindex=68&task=f6afefb68d85425986b8751c4d55f2f0&show=true	N/A	N/A	N/A	N/A	140.059	2.33432	7.44203	N/A	N/A	T10143_MCA09LB_220317_POS_P49_MS2.mgf|T4680_MCA08LB_210805_POS_P32_MS2.mgf|T10140_MCA09LB_220317_POS_P49_MS2.mgf|T10138_MCA09LB_220317_POS_P49_MS2.mgf|T10282_MCA07LB_220715_POS_P57_MS2.mgf|T10090_MCA10LB_210924_POS_P40_MS2.mgf|T10144_MCA07LB_220315_POS_P49_MS2.mgf|T10284_MCA07LB_220715_POS_P57_MS2.mgf|T10302_MCA08LB_220715_POS_P58_MS2.mgf|T10309_MCA09LB_220715_POS_P58_MS2.mgf|T10122_MCA02LB_21111…	91	546	68	138	654.258	1	654.258
G1,G2,G3	1	8	4	https://gnps.ucsd.edu//ProteoSAFe/result.jsp?task=f6afefb68d85425986b8751c4d55f2f0&view=cluster_details&protein=547&show=true	https://gnps.ucsd.edu/ProteoSAFe/result.jsp?view=network_displayer&componentindex=11&task=f6afefb68d85425986b8751c4d55f2f0&show=true	N/A	N/A	N/A	N/A	150.92	2.51533	12.8914	N/A	N/A	T10305_MCA08LB_220715_POS_P58_MS2.mgf|T467_MCA08LB_220715_POS_P58_MS2.mgf|T10307_MCA07LB_220715_POS_P58_MS2.mgf|T10301_MCA09LB_220715_POS_P58_MS2.mgf|T10307_MCA09LB_220715_POS_P58_MS2.mgf|T10089_MCA10LB_210924_POS_P40_MS2.mgf|T10099_MCA10LB_210924_POS_P40_MS2.mgf|T10304_MCA08LB_220715_POS_P58_MS2.mgf|T10306_MCA08LB_220715_POS_P58_MS2.mgf|T10302_MCA08LB_220715_POS_P58_MS2.mgf|T10097_MCA10LB_210924…	13	547	11	13	654.256	1	654.256
G2	0	2	0	https://gnps.ucsd.edu//ProteoSAFe/result.jsp?task=f6afefb68d85425986b8751c4d55f2f0&view=cluster_details&protein=553&show=true	https://gnps.ucsd.edu/ProteoSAFe/result.jsp?view=network_displayer&componentindex=-1&task=f6afefb68d85425986b8751c4d55f2f0&show=true	N/A	N/A	N/A	N/A	423.134	7.05222	0.0065	N/A	N/A	T10143_MCA08LB_220317_POS_P49_MS2.mgf|T10138_MCA09LB_220317_POS_P49_MS2.mgf	2	553	-1	2	654.335	1	654.335
G1,G2,G3	2	4	10	https://gnps.ucsd.edu//ProteoSAFe/result.jsp?task=f6afefb68d85425986b8751c4d55f2f0&view=cluster_details&protein=554&show=true	https://gnps.ucsd.edu/ProteoSAFe/result.jsp?view=network_displayer&componentindex=-1&task=f6afefb68d85425986b8751c4d55f2f0&show=true	N/A	N/A	N/A	N/A	137.675	2.29459	0.676755	N/A	N/A	T10280_MCA07LB_220715_POS_P57_MS2.mgf|T10278_MCA07LB_220715_POS_P57_MS2.mgf|T10285_MCA07LB_220715_POS_P57_MS2.mgf|T10283_MCA07LB_220715_POS_P57_MS2.mgf|T10282_MCA07LB_220715_POS_P57_MS2.mgf|T10284_MCA07LB_220715_POS_P57_MS2.mgf|T10286_MCA07LB_220715_POS_P57_MS2.mgf|T10141_MCA09LB_220317_POS_P49_MS2.mgf|T10281_MCA07LB_220715_POS_P57_MS2.mgf|T1425_MCA07LB_220715_POS_P57_MS2.mgf	10	554	-1	16	655.261	1	655.261
G1,G2,G3	7	56	35	https://gnps.ucsd.edu//ProteoSAFe/result.jsp?task=f6afefb68d85425986b8751c4d55f2f0&view=cluster_details&protein=558&show=true	https://gnps.ucsd.edu/ProteoSAFe/result.jsp?view=network_displayer&componentindex=11&task=f6afefb68d85425986b8751c4d55f2f0&show=true	N/A	N/A	N/A	N/A	162.67	2.71116	9.51302	N/A	N/A	T10090_MCA02LB_210924_POS_P39_MS2.mgf|T10092_MCA10LB_210924_POS_P40_MS2.mgf|T10098_MCA10LB_210924_POS_P40_MS2.mgf|T10189_MCA07LB_220401_POS_P52_MS2.mgf|T10087_MCA02LB_210924_POS_P39_MS2.mgf|T10306_MCA09LB_220715_POS_P58_MS2.mgf|T4680_MCA08LB_210805_POS_P32_MS2.mgf|T10096_MCA09LB_210924_POS_P40_MS2.mgf|T10099_MCA09LB_210924_POS_P40_MS2.mgf|T10089_MCA10LB_210924_POS_P40_MS2.mgf|T467_MCA09LB_220715_…	70	558	11	98	656.276	1	656.276
G2,G3	0	24	12	https://gnps.ucsd.edu//ProteoSAFe/result.jsp?task=f6afefb68d85425986b8751c4d55f2f0&view=cluster_details&protein=562&show=true	https://gnps.ucsd.edu/ProteoSAFe/result.jsp?view=network_displayer&componentindex=8&task=f6afefb68d85425986b8751c4d55f2f0&show=true	N/A	N/A	N/A	N/A	199.361	3.32268	1.23001	N/A	N/A	T10090_MCA02LB_210924_POS_P39_MS2.mgf|T10087_MCA02LB_210924_POS_P39_MS2.mgf|T10054_MCA07LB_210827_POS_P35_MS2.mgf|T10096_MCA09LB_210924_POS_P40_MS2.mgf|T10099_MCA09LB_210924_POS_P40_MS2.mgf|T10023_MCA09LB_210813_POS_P33_MS2.mgf|T10056_MCA09LB_210827_POS_P35_MS2.mgf|T10026_MCA09LB_210813_POS_P33_MS2.mgf|T10091_MCA02LB_210924_POS_P39_MS2.mgf|T10089_MCA09LB_210924_POS_P40_MS2.mgf|T10088_MCA09LB_2109…	29	562	8	36	663.403	1	663.403
G1,G2,G3	12	53	36	https://gnps.ucsd.edu//ProteoSAFe/result.jsp?task=f6afefb68d85425986b8751c4d55f2f0&view=cluster_details&protein=563&show=true	https://gnps.ucsd.edu/ProteoSAFe/result.jsp?view=network_displayer&componentindex=61&task=f6afefb68d85425986b8751c4d55f2f0&show=true	N/A	N/A	N/A	N/A	476.321	7.93869	3.71242	N/A	N/A	T10306_MCA09LB_220715_POS_P58_MS2.mgf|T10285_MCA09LB_220715_POS_P57_MS2.mgf|T10308_MCA08LB_220715_POS_P58_MS2.mgf|T467_MCA09LB_220715_POS_P58_MS2.mgf|T10281_MCA09LB_220715_POS_P57_MS2.mgf|T10278_MCA08LB_220715_POS_P57_MS2.mgf|T10284_MCA09LB_220715_POS_P57_MS2.mgf|T10300_MCA08LB_220715_POS_P58_MS2.mgf|T10282_MCA09LB_220715_POS_P57_MS2.mgf|T10282_MCA07LB_220715_POS_P57_MS2.mgf|T10284_MCA07LB_220715…	59	563	61	101	663.442	1	663.442
G2,G3	0	2	7	https://gnps.ucsd.edu//ProteoSAFe/result.jsp?task=f6afefb68d85425986b8751c4d55f2f0&view=cluster_details&protein=564&show=true	https://gnps.ucsd.edu/ProteoSAFe/result.jsp?view=network_displayer&componentindex=61&task=f6afefb68d85425986b8751c4d55f2f0&show=true	N/A	N/A	N/A	N/A	476.908	7.94847	0.860955	N/A	N/A	T10284_MCA08LB_220715_POS_P57_MS2.mgf|T10279_MCA08LB_220715_POS_P57_MS2.mgf|T10283_MCA08LB_220715_POS_P57_MS2.mgf|T10285_MCA08LB_220715_POS_P57_MS2.mgf|T10281_MCA08LB_220715_POS_P57_MS2.mgf|T10277_MCA08LB_220715_POS_P57_MS2.mgf|T10282_MCA08LB_220715_POS_P57_MS2.mgf	7	564	61	9	663.46	1	663.46
G2,G3	0	2	3	https://gnps.ucsd.edu//ProteoSAFe/result.jsp?task=f6afefb68d85425986b8751c4d55f2f0&view=cluster_details&protein=565&show=true	https://gnps.ucsd.edu/ProteoSAFe/result.jsp?view=network_displayer&componentindex=14&task=f6afefb68d85425986b8751c4d55f2f0&show=true	N/A	N/A	N/A	N/A	127.82	2.13034	0.290372	N/A	N/A	T10306_MCA09LB_220715_POS_P58_MS2.mgf|T10309_MCA09LB_220715_POS_P58_MS2.mgf|T10305_MCA09LB_220715_POS_P58_MS2.mgf|T10307_MCA09LB_220715_POS_P58_MS2.mgf|T10308_MCA09LB_220715_POS_P58_MS2.mgf	5	565	14	5	664.279	1	664.279
G2,G3	0	4	3	https://gnps.ucsd.edu//ProteoSAFe/result.jsp?task=f6afefb68d85425986b8751c4d55f2f0&view=cluster_details&protein=569&show=true	https://gnps.ucsd.edu/ProteoSAFe/result.jsp?view=network_displayer&componentindex=11&task=f6afefb68d85425986b8751c4d55f2f0&show=true	N/A	N/A	N/A	N/A	179.502	2.9917	1.0288	N/A	N/A	T10049_MCA02LB_210827_POS_P34_MS2.mgf|T10054_MCA02LB_210827_POS_P35_MS2.mgf|T10028_MCA07LB_210813_POS_P33_MS2.mgf|T10051_MCA02LB_210827_POS_P34_MS2.mgf|T10056_MCA02LB_210827_POS_P35_MS2.mgf	5	569	11	7	670.326	0	670.326
G1,G2,G3	1	10	4	https://gnps.ucsd.edu//ProteoSAFe/result.jsp?task=f6afefb68d85425986b8751c4d55f2f0&view=cluster_details&protein=571&show=true	https://gnps.ucsd.edu/ProteoSAFe/result.jsp?view=network_displayer&componentindex=75&task=f6afefb68d85425986b8751c4d55f2f0&show=true	N/A	N/A	N/A	N/A	107.44	1.79067	2.24178	N/A	N/A	T10064_MCA09LB_210903_POS_P36_MS2.mgf|T10067_MCA09LB_210903_POS_P36_MS2.mgf|T10119_MCA09LB_211112_POS_P46_MS2.mgf|T10120_MCA09LB_211112_POS_P46_MS2.mgf|T1415_MCA09LB_220401_POS_P51_MS2.mgf|T10066_MCA09LB_210903_POS_P36_MS2.mgf|T10048_MCA09LB_210827_POS_P35_MS2.mgf|T10122_MCA09LB_211112_POS_P46_MS2.mgf|T10051_MCA09LB_210827_POS_P35_MS2.mgf|T10056_MCA09LB_210827_POS_P35_MS2.mgf|T10280_MCA09LB_22071…	12	571	75	15	673.294	1	673.294
G2	0	5	0	https://gnps.ucsd.edu//ProteoSAFe/result.jsp?task=f6afefb68d85425986b8751c4d55f2f0&view=cluster_details&protein=574&show=true	https://gnps.ucsd.edu/ProteoSAFe/result.jsp?view=network_displayer&componentindex=11&task=f6afefb68d85425986b8751c4d55f2f0&show=true	N/A	N/A	N/A	N/A	180.089	3.00148	0.788077	N/A	N/A	T10049_MCA10LB_210827_POS_P35_MS2.mgf|T10048_MCA10LB_210827_POS_P35_MS2.mgf|T10047_MCA10LB_210827_POS_P35_MS2.mgf|T10050_MCA10LB_210827_POS_P35_MS2.mgf	4	574	11	5	676.276	0	676.276
G2,G3	0	1	1	https://gnps.ucsd.edu//ProteoSAFe/result.jsp?task=f6afefb68d85425986b8751c4d55f2f0&view=cluster_details&protein=575&show=true	https://gnps.ucsd.edu/ProteoSAFe/result.jsp?view=network_displayer&componentindex=-1&task=f6afefb68d85425986b8751c4d55f2f0&show=true	N/A	N/A	N/A	N/A	400.033	6.66722	0.018	N/A	N/A	T10277_MCA07LB_220715_POS_P57_MS2.mgf|T10286_MCA09LB_220715_POS_P57_MS2.mgf	2	575	-1	2	676.488	1	676.488
G1	2	0	0	https://gnps.ucsd.edu//ProteoSAFe/result.jsp?task=f6afefb68d85425986b8751c4d55f2f0&view=cluster_details&protein=576&show=true	https://gnps.ucsd.edu/ProteoSAFe/result.jsp?view=network_displayer&componentindex=-1&task=f6afefb68d85425986b8751c4d55f2f0&show=true	N/A	N/A	N/A	N/A	188.811	3.14685	0.248	N/A	N/A	T265_MCA07LB_210827_POS_P34_MS2.mgf|T265_MCA10LB_210827_POS_P35_MS2.mgf	2	576	-1	2	677.305	1	677.305
G2,G3	0	4	2	https://gnps.ucsd.edu//ProteoSAFe/result.jsp?task=f6afefb68d85425986b8751c4d55f2f0&view=cluster_details&protein=577&show=true	https://gnps.ucsd.edu/ProteoSAFe/result.jsp?view=network_displayer&componentindex=-1&task=f6afefb68d85425986b8751c4d55f2f0&show=true	N/A	N/A	N/A	N/A	165.117	2.75196	0.699563	N/A	N/A	T10301_MCA09LB_220715_POS_P58_MS2.mgf|T10309_MCA09LB_220715_POS_P58_MS2.mgf|T10302_MCA09LB_220715_POS_P58_MS2.mgf|T10308_MCA08LB_220715_POS_P58_MS2.mgf|T10299_MCA09LB_220715_POS_P58_MS2.mgf	5	577	-1	6	678.251	0	678.251
G2,G3	0	1	4	https://gnps.ucsd.edu//ProteoSAFe/result.jsp?task=f6afefb68d85425986b8751c4d55f2f0&view=cluster_details&protein=580&show=true	https://gnps.ucsd.edu/ProteoSAFe/result.jsp?view=network_displayer&componentindex=11&task=f6afefb68d85425986b8751c4d55f2f0&show=true	N/A	N/A	N/A	N/A	194.334	3.2389	1.11456	N/A	N/A	T10029_MCA02LB_210813_POS_P33_MS2.mgf|T10056_MCA02LB_210827_POS_P35_MS2.mgf|T10054_MCA02LB_210827_POS_P35_MS2.mgf|T10047_MCA02LB_210827_POS_P34_MS2.mgf	4	580	11	5	684.34	0	684.34
G2,G3	0	1	1	https://gnps.ucsd.edu//ProteoSAFe/result.jsp?task=f6afefb68d85425986b8751c4d55f2f0&view=cluster_details&protein=583&show=true	https://gnps.ucsd.edu/ProteoSAFe/result.jsp?view=network_displayer&componentindex=-1&task=f6afefb68d85425986b8751c4d55f2f0&show=true	N/A	N/A	N/A	N/A	209.84	3.49734	0.3715	N/A	N/A	T10021_MCA02LB_210805_POS_P32_MS2.mgf|T10020_MCA02LB_210805_POS_P32_MS2.mgf	2	583	-1	2	1371.7	2	686.35
G1,G2,G3	2	63	19	https://gnps.ucsd.edu//ProteoSAFe/result.jsp?task=f6afefb68d85425986b8751c4d55f2f0&view=cluster_details&protein=585&show=true	https://gnps.ucsd.edu/ProteoSAFe/result.jsp?view=network_displayer&componentindex=11&task=f6afefb68d85425986b8751c4d55f2f0&show=true	N/A	N/A	N/A	N/A	174.607	2.91011	4.01535	N/A	N/A	T10053_MCA10LB_210827_POS_P35_MS2.mgf|T10090_MCA02LB_210924_POS_P39_MS2.mgf|T10023_MCA02LB_210813_POS_P33_MS2.mgf|T10050_MCA02LB_210827_POS_P34_MS2.mgf|T10049_MCA10LB_210827_POS_P35_MS2.mgf|T10056_MCA02LB_210827_POS_P35_MS2.mgf|T10049_MCA08LB_210827_POS_P34_MS2.mgf|T10024_MCA08LB_210813_POS_P33_MS2.mgf|T10051_MCA09LB_210827_POS_P35_MS2.mgf|T10053_MCA02LB_210827_POS_P34_MS2.mgf|T10023_MCA08LB_2108…	48	585	11	84	690.297	0	690.297
G2,G3	0	15	6	https://gnps.ucsd.edu//ProteoSAFe/result.jsp?task=f6afefb68d85425986b8751c4d55f2f0&view=cluster_details&protein=587&show=true	https://gnps.ucsd.edu/ProteoSAFe/result.jsp?view=network_displayer&componentindex=11&task=f6afefb68d85425986b8751c4d55f2f0&show=true	N/A	N/A	N/A	N/A	173.419	2.89032	1.33826	N/A	N/A	T10049_MCA02LB_210827_POS_P34_MS2.mgf|T10026_MCA02LB_210813_POS_P33_MS2.mgf|T10027_MCA02LB_210813_POS_P33_MS2.mgf|T10023_MCA02LB_210813_POS_P33_MS2.mgf|T10029_MCA02LB_210813_POS_P33_MS2.mgf|T10051_MCA02LB_210827_POS_P34_MS2.mgf|T10047_MCA02LB_210827_POS_P34_MS2.mgf|T10056_MCA02LB_210827_POS_P35_MS2.mgf|T10052_MCA02LB_210827_POS_P34_MS2.mgf|T10028_MCA02LB_210813_POS_P33_MS2.mgf|T10048_MCA02LB_2108…	14	587	11	21	691.299	1	691.299
G1,G2,G3	2	2	1	https://gnps.ucsd.edu//ProteoSAFe/result.jsp?task=f6afefb68d85425986b8751c4d55f2f0&view=cluster_details&protein=590&show=true	https://gnps.ucsd.edu/ProteoSAFe/result.jsp?view=network_displayer&componentindex=14&task=f6afefb68d85425986b8751c4d55f2f0&show=true	N/A	N/A	N/A	N/A	119.777	1.99628	0.417997	N/A	N/A	T265_MCA09LB_210827_POS_P35_MS2.mgf|T10144_MCA09LB_220317_POS_P49_MS2.mgf|T10138_MCA09LB_220317_POS_P49_MS2.mgf|T10140_MCA09LB_220317_POS_P49_MS2.mgf|T39_MCA09LB_220317_POS_P49_MS2.mgf	5	590	14	5	697.312	1	697.312
G1,G2	2	1	0	https://gnps.ucsd.edu//ProteoSAFe/result.jsp?task=f6afefb68d85425986b8751c4d55f2f0&view=cluster_details&protein=592&show=true	https://gnps.ucsd.edu/ProteoSAFe/result.jsp?view=network_displayer&componentindex=-1&task=f6afefb68d85425986b8751c4d55f2f0&show=true	N/A	N/A	N/A	N/A	185.562	3.09269	1.19716	N/A	N/A	T10020_MCA07LB_210805_POS_P32_MS2.mgf|T4680_MCA07LB_210805_POS_P32_MS2.mgf	2	592	-1	3	699.418	0	699.418
G1	3	0	0	https://gnps.ucsd.edu//ProteoSAFe/result.jsp?task=f6afefb68d85425986b8751c4d55f2f0&view=cluster_details&protein=593&show=true	https://gnps.ucsd.edu/ProteoSAFe/result.jsp?view=network_displayer&componentindex=-1&task=f6afefb68d85425986b8751c4d55f2f0&show=true	N/A	N/A	N/A	N/A	481.593	8.02656	1.17065	N/A	N/A	A1123_CA09LB_210423_POS_P24_MS2.mgf|A1123_CA10LB_210423_POS_P25_MS2.mgf	2	593	-1	3	699.594	1	699.594
G1,G2,G3	7	22	8	https://gnps.ucsd.edu//ProteoSAFe/result.jsp?task=f6afefb68d85425986b8751c4d55f2f0&view=cluster_details&protein=595&show=true	https://gnps.ucsd.edu/ProteoSAFe/result.jsp?view=network_displayer&componentindex=55&task=f6afefb68d85425986b8751c4d55f2f0&show=true	N/A	N/A	N/A	N/A	302.184	5.03641	1.7056	N/A	N/A	T10141_MCA07LB_220315_POS_P49_MS2.mgf|T10141_MCA09LB_220317_POS_P49_MS2.mgf|T39_MCA07LB_220315_POS_P49_MS2.mgf|T39_MCA09LB_220317_POS_P49_MS2.mgf|T10140_MCA09LB_220317_POS_P49_MS2.mgf|T10143_MCA09LB_220317_POS_P49_MS2.mgf|T10139_MCA09LB_220317_POS_P49_MS2.mgf|T10121_MCA07LB_211112_POS_P46_MS2.mgf|T10145_MCA07LB_220315_POS_P49_MS2.mgf|T10145_MCA09LB_220317_POS_P49_MS2.mgf|T10140_MCA07LB_220315_POS…	19	595	55	37	701.442	1	701.442
G1,G2,G3	72	308	205	https://gnps.ucsd.edu//ProteoSAFe/result.jsp?task=f6afefb68d85425986b8751c4d55f2f0&view=cluster_details&protein=596&show=true	https://gnps.ucsd.edu/ProteoSAFe/result.jsp?view=network_displayer&componentindex=12&task=f6afefb68d85425986b8751c4d55f2f0&show=true	N/A	N/A	N/A	N/A	482.534	8.04224	2.4667	N/A	N/A	T10053_MCA07LB_210827_POS_P34_MS2.mgf|A100325_CA10LB_211022_POS_P44_MS2.mgf|A100321_CA02LB_211022_POS_P44_MS2.mgf|T10232_MCA07LB_220409_POS_P53_MS2.mgf|T10024_MCA08LB_210813_POS_P33_MS2.mgf|T10144_MCA07LB_220315_POS_P49_MS2.mgf|T10231_MCA09LB_220411_POS_P53_MS2.mgf|T10029_MCA08LB_210813_POS_P33_MS2.mgf|A100317_CA02LB_211022_POS_P44_MS2.mgf|T10099_MCA07LB_210924_POS_P39_MS2.mgf|T10227_MCA07LB_2204…	402	596	12	585	702.208	1	702.208
G1,G2,G3	2	3	3	https://gnps.ucsd.edu//ProteoSAFe/result.jsp?task=f6afefb68d85425986b8751c4d55f2f0&view=cluster_details&protein=598&show=true	https://gnps.ucsd.edu/ProteoSAFe/result.jsp?view=network_displayer&componentindex=12&task=f6afefb68d85425986b8751c4d55f2f0&show=true	N/A	N/A	N/A	N/A	482.067	8.03445	2.31143	N/A	N/A	T10026_MCA10LB_210813_POS_P33_MS2.mgf|T12_MCA08LB_220506_POS_P55_MS2.mgf|T298_CA02LB_210326_POS_P17_MS2.mgf|T10197_MCA09LB_220401_POS_P52_MS2.mgf|T10192_MCA09LB_220401_POS_P52_MS2.mgf|T10200_MCA08LB_220401_POS_P52_MS2.mgf|T10064_MCA07LB_210903_POS_P36_MS2.mgf|A100165_CA10LB_210416_POS_P23_MS2.mgf	8	598	12	8	703.21	1	703.21
G2,G3	0	1	3	https://gnps.ucsd.edu//ProteoSAFe/result.jsp?task=f6afefb68d85425986b8751c4d55f2f0&view=cluster_details&protein=601&show=true	https://gnps.ucsd.edu/ProteoSAFe/result.jsp?view=network_displayer&componentindex=14&task=f6afefb68d85425986b8751c4d55f2f0&show=true	N/A	N/A	N/A	N/A	124.401	2.07335	0.734903	N/A	N/A	T10300_MCA09LB_220715_POS_P58_MS2.mgf|T10021_MCA09LB_210805_POS_P32_MS2.mgf|T10308_MCA09LB_220715_POS_P58_MS2.mgf	3	601	14	4	707.329	1	707.329
G1,G2,G3	17	69	43	https://gnps.ucsd.edu//ProteoSAFe/result.jsp?task=f6afefb68d85425986b8751c4d55f2f0&view=cluster_details&protein=602&show=true	https://gnps.ucsd.edu/ProteoSAFe/result.jsp?view=network_displayer&componentindex=61&task=f6afefb68d85425986b8751c4d55f2f0&show=true	N/A	N/A	N/A	N/A	476.023	7.93371	4.95925	N/A	N/A	T10251_MCA09LB_220506_POS_P55_MS2.mgf|T10306_MCA09LB_220715_POS_P58_MS2.mgf|T12_MCA09LB_220506_POS_P55_MS2.mgf|T10285_MCA09LB_220715_POS_P57_MS2.mgf|T10308_MCA08LB_220715_POS_P58_MS2.mgf|T467_MCA09LB_220715_POS_P58_MS2.mgf|T10281_MCA09LB_220715_POS_P57_MS2.mgf|T10284_MCA09LB_220715_POS_P57_MS2.mgf|T10300_MCA08LB_220715_POS_P58_MS2.mgf|T10282_MCA09LB_220715_POS_P57_MS2.mgf|T10282_MCA07LB_220715_PO…	71	602	61	129	708.498	1	708.498
G2	0	3	0	https://gnps.ucsd.edu//ProteoSAFe/result.jsp?task=f6afefb68d85425986b8751c4d55f2f0&view=cluster_details&protein=603&show=true	https://gnps.ucsd.edu/ProteoSAFe/result.jsp?view=network_displayer&componentindex=61&task=f6afefb68d85425986b8751c4d55f2f0&show=true	N/A	N/A	N/A	N/A	472.571	7.87618	1.09778	N/A	N/A	T10303_MCA07LB_220715_POS_P58_MS2.mgf|T10300_MCA08LB_220715_POS_P58_MS2.mgf|T10304_MCA08LB_220715_POS_P58_MS2.mgf	3	603	61	3	708.497	1	708.497
G1,G2,G3	1	6	4	https://gnps.ucsd.edu//ProteoSAFe/result.jsp?task=f6afefb68d85425986b8751c4d55f2f0&view=cluster_details&protein=604&show=true	https://gnps.ucsd.edu/ProteoSAFe/result.jsp?view=network_displayer&componentindex=61&task=f6afefb68d85425986b8751c4d55f2f0&show=true	N/A	N/A	N/A	N/A	476.902	7.94836	1.17017	N/A	N/A	T10279_MCA08LB_220715_POS_P57_MS2.mgf|T10283_MCA08LB_220715_POS_P57_MS2.mgf|T10285_MCA08LB_220715_POS_P57_MS2.mgf|T10278_MCA08LB_220715_POS_P57_MS2.mgf|T1425_MCA08LB_220715_POS_P57_MS2.mgf|T10281_MCA08LB_220715_POS_P57_MS2.mgf|T10277_MCA08LB_220715_POS_P57_MS2.mgf|T10282_MCA08LB_220715_POS_P57_MS2.mgf|T10280_MCA08LB_220715_POS_P57_MS2.mgf	9	604	61	11	708.516	1	708.516
G2	0	5	0	https://gnps.ucsd.edu//ProteoSAFe/result.jsp?task=f6afefb68d85425986b8751c4d55f2f0&view=cluster_details&protein=605&show=true	https://gnps.ucsd.edu/ProteoSAFe/result.jsp?view=network_displayer&componentindex=10&task=f6afefb68d85425986b8751c4d55f2f0&show=true	N/A	N/A	N/A	N/A	197.138	3.28563	1.03623	N/A	N/A	T10119_MCA07LB_211112_POS_P46_MS2.mgf|T10121_MCA10LB_211112_POS_P46_MS2.mgf|T10120_MCA07LB_211112_POS_P46_MS2.mgf	3	605	10	5	713.277	1	713.277
G1,G2,G3	3	6	4	https://gnps.ucsd.edu//ProteoSAFe/result.jsp?task=f6afefb68d85425986b8751c4d55f2f0&view=cluster_details&protein=607&show=true	https://gnps.ucsd.edu/ProteoSAFe/result.jsp?view=network_displayer&componentindex=55&task=f6afefb68d85425986b8751c4d55f2f0&show=true	N/A	N/A	N/A	N/A	319.654	5.32756	0.982265	N/A	N/A	T10141_MCA07LB_220315_POS_P49_MS2.mgf|T10145_MCA07LB_220315_POS_P49_MS2.mgf|T354_MCA09LB_211112_POS_P46_MS2.mgf|T10144_MCA07LB_220315_POS_P49_MS2.mgf|T10139_MCA07LB_220315_POS_P49_MS2.mgf|T10138_MCA07LB_220315_POS_P49_MS2.mgf|T354_MCA07LB_211112_POS_P46_MS2.mgf|T10143_MCA07LB_220315_POS_P49_MS2.mgf	8	607	55	13	715.455	1	715.455
G1	2	0	0	https://gnps.ucsd.edu//ProteoSAFe/result.jsp?task=f6afefb68d85425986b8751c4d55f2f0&view=cluster_details&protein=608&show=true	https://gnps.ucsd.edu/ProteoSAFe/result.jsp?view=network_displayer&componentindex=8&task=f6afefb68d85425986b8751c4d55f2f0&show=true	N/A	N/A	N/A	N/A	183.871	3.06452	0.663	N/A	N/A	T298_CA10LB_210326_POS_P17_MS2.mgf	1	608	8	2	716.391	1	716.391
G1,G2,G3	1	1	1	https://gnps.ucsd.edu//ProteoSAFe/result.jsp?task=f6afefb68d85425986b8751c4d55f2f0&view=cluster_details&protein=609&show=true	https://gnps.ucsd.edu/ProteoSAFe/result.jsp?view=network_displayer&componentindex=-1&task=f6afefb68d85425986b8751c4d55f2f0&show=true	N/A	N/A	N/A	N/A	396.809	6.61348	0.206883	N/A	N/A	T10309_MCA08LB_220715_POS_P58_MS2.mgf|T10299_MCA08LB_220715_POS_P58_MS2.mgf|T1425_MCA08LB_220715_POS_P57_MS2.mgf	3	609	-1	3	720.518	1	720.518
G1,G2,G3	3	22	13	https://gnps.ucsd.edu//ProteoSAFe/result.jsp?task=f6afefb68d85425986b8751c4d55f2f0&view=cluster_details&protein=610&show=true	https://gnps.ucsd.edu/ProteoSAFe/result.jsp?view=network_displayer&componentindex=14&task=f6afefb68d85425986b8751c4d55f2f0&show=true	N/A	N/A	N/A	N/A	121.355	2.02258	2.16363	N/A	N/A	T10029_MCA09LB_210813_POS_P33_MS2.mgf|T10067_MCA09LB_210903_POS_P36_MS2.mgf|T10023_MCA09LB_210813_POS_P33_MS2.mgf|T467_MCA09LB_220715_POS_P58_MS2.mgf|T10066_MCA09LB_210903_POS_P36_MS2.mgf|T10051_MCA09LB_210827_POS_P35_MS2.mgf|T10056_MCA09LB_210827_POS_P35_MS2.mgf|T10280_MCA09LB_220715_POS_P57_MS2.mgf|T10025_MCA09LB_210813_POS_P33_MS2.mgf|T10026_MCA09LB_210813_POS_P33_MS2.mgf|T10065_MCA09LB_210903…	30	610	14	38	721.342	1	721.342
G2,G3	0	3	3	https://gnps.ucsd.edu//ProteoSAFe/result.jsp?task=f6afefb68d85425986b8751c4d55f2f0&view=cluster_details&protein=611&show=true	https://gnps.ucsd.edu/ProteoSAFe/result.jsp?view=network_displayer&componentindex=-1&task=f6afefb68d85425986b8751c4d55f2f0&show=true	N/A	N/A	N/A	N/A	172.899	2.88165	0.913951	N/A	N/A	A100319_CA10LB_211022_POS_P44_MS2.mgf|A100317_CA02LB_211022_POS_P44_MS2.mgf|A100318_CA02LB_211022_POS_P44_MS2.mgf|A100314_CA10LB_211022_POS_P44_MS2.mgf|A100320_CA10LB_211022_POS_P44_MS2.mgf|A100316_CA10LB_211022_POS_P44_MS2.mgf	6	611	-1	6	722.22	1	722.22
G1,G2,G3	1	4	1	https://gnps.ucsd.edu//ProteoSAFe/result.jsp?task=f6afefb68d85425986b8751c4d55f2f0&view=cluster_details&protein=612&show=true	https://gnps.ucsd.edu/ProteoSAFe/result.jsp?view=network_displayer&componentindex=8&task=f6afefb68d85425986b8751c4d55f2f0&show=true	N/A	N/A	N/A	N/A	144.234	2.40391	1.12183	N/A	N/A	T343_MCA10LB_210924_POS_P39_MS2.mgf|T10301_MCA09LB_220715_POS_P58_MS2.mgf|T10305_MCA09LB_220715_POS_P58_MS2.mgf|T10302_MCA09LB_220715_POS_P58_MS2.mgf|T10303_MCA09LB_220715_POS_P58_MS2.mgf|T10309_MCA09LB_220715_POS_P58_MS2.mgf	6	612	8	6	723.401	1	723.401
G1	2	0	0	https://gnps.ucsd.edu//ProteoSAFe/result.jsp?task=f6afefb68d85425986b8751c4d55f2f0&view=cluster_details&protein=613&show=true	https://gnps.ucsd.edu/ProteoSAFe/result.jsp?view=network_displayer&componentindex=8&task=f6afefb68d85425986b8751c4d55f2f0&show=true	N/A	N/A	N/A	N/A	144.953	2.41588	1.277	N/A	N/A	T343_MCA09LB_210910_POS_P38_MS2.mgf	1	613	8	2	723.419	1	723.419
G2	0	6	0	https://gnps.ucsd.edu//ProteoSAFe/result.jsp?task=f6afefb68d85425986b8751c4d55f2f0&view=cluster_details&protein=614&show=true	https://gnps.ucsd.edu/ProteoSAFe/result.jsp?view=network_displayer&componentindex=26&task=f6afefb68d85425986b8751c4d55f2f0&show=true	N/A	N/A	N/A	N/A	331.675	5.52791	0.859339	N/A	N/A	A100214_CA07LB_210723_POS_P30_MS2.mgf|A100209_CA07LB_210723_POS_P30_MS2.mgf|A100213_CA07LB_210723_POS_P30_MS2.mgf|A100214_CA08LB_210723_POS_P30_MS2.mgf	4	614	26	6	1447.81	2	724.403
G2	0	2	0	https://gnps.ucsd.edu//ProteoSAFe/result.jsp?task=f6afefb68d85425986b8751c4d55f2f0&view=cluster_details&protein=615&show=true	https://gnps.ucsd.edu/ProteoSAFe/result.jsp?view=network_displayer&componentindex=-1&task=f6afefb68d85425986b8751c4d55f2f0&show=true	N/A	N/A	N/A	N/A	454.514	7.57522	0.2495	N/A	N/A	T10278_MCA08LB_220715_POS_P57_MS2.mgf|T10280_MCA07LB_220715_POS_P57_MS2.mgf	2	615	-1	2	724.46	1	724.46
G1,G2,G3	6	14	6	https://gnps.ucsd.edu//ProteoSAFe/result.jsp?task=f6afefb68d85425986b8751c4d55f2f0&view=cluster_details&protein=620&show=true	https://gnps.ucsd.edu/ProteoSAFe/result.jsp?view=network_displayer&componentindex=10&task=f6afefb68d85425986b8751c4d55f2f0&show=true	N/A	N/A	N/A	N/A	208.631	3.47718	1.17028	N/A	N/A	T10119_MCA07LB_211112_POS_P46_MS2.mgf|T10122_MCA10LB_211112_POS_P46_MS2.mgf|T354_MCA08LB_211112_POS_P46_MS2.mgf|T10122_MCA08LB_211112_POS_P46_MS2.mgf|T10120_MCA07LB_211112_POS_P46_MS2.mgf|T10122_MCA07LB_211112_POS_P46_MS2.mgf|T354_MCA10LB_211112_POS_P46_MS2.mgf|T10120_MCA08LB_211112_POS_P46_MS2.mgf|T10120_MCA10LB_211112_POS_P46_MS2.mgf|T10119_MCA08LB_211112_POS_P46_MS2.mgf|T10121_MCA08LB_211112_P…	13	620	10	26	727.293	1	727.293
G2,G3	0	1	1	https://gnps.ucsd.edu//ProteoSAFe/result.jsp?task=f6afefb68d85425986b8751c4d55f2f0&view=cluster_details&protein=622&show=true	https://gnps.ucsd.edu/ProteoSAFe/result.jsp?view=network_displayer&componentindex=-1&task=f6afefb68d85425986b8751c4d55f2f0&show=true	N/A	N/A	N/A	N/A	190.267	3.17111	0.0025	N/A	N/A	T10090_MCA02LB_210924_POS_P39_MS2.mgf|T10096_MCA09LB_210924_POS_P40_MS2.mgf	2	622	-1	2	729.51	1	729.51
G1,G2,G3	2	2	4	https://gnps.ucsd.edu//ProteoSAFe/result.jsp?task=f6afefb68d85425986b8751c4d55f2f0&view=cluster_details&protein=623&show=true	https://gnps.ucsd.edu/ProteoSAFe/result.jsp?view=network_displayer&componentindex=-1&task=f6afefb68d85425986b8751c4d55f2f0&show=true	N/A	N/A	N/A	N/A	265.534	4.42557	0.98016	N/A	N/A	A100207_CA07LB_210723_POS_P30_MS2.mgf|A100216_CA07LB_210723_POS_P31_MS2.mgf|A100202_CA07LB_210723_POS_P30_MS2.mgf|A1123_CA08LB_210423_POS_P24_MS2.mgf|A100217_CA07LB_210723_POS_P31_MS2.mgf|A100220_CA07LB_210723_POS_P31_MS2.mgf	6	623	-1	8	730.339	1	730.339
G2	0	2	0	https://gnps.ucsd.edu//ProteoSAFe/result.jsp?task=f6afefb68d85425986b8751c4d55f2f0&view=cluster_details&protein=625&show=true	https://gnps.ucsd.edu/ProteoSAFe/result.jsp?view=network_displayer&componentindex=-1&task=f6afefb68d85425986b8751c4d55f2f0&show=true	N/A	N/A	N/A	N/A	332.329	5.53882	0.02	N/A	N/A	A100214_CA07LB_210723_POS_P30_MS2.mgf|A100209_CA07LB_210723_POS_P30_MS2.mgf	2	625	-1	2	731.416	0	731.416
G2	0	3	0	https://gnps.ucsd.edu//ProteoSAFe/result.jsp?task=f6afefb68d85425986b8751c4d55f2f0&view=cluster_details&protein=626&show=true	https://gnps.ucsd.edu/ProteoSAFe/result.jsp?view=network_displayer&componentindex=8&task=f6afefb68d85425986b8751c4d55f2f0&show=true	N/A	N/A	N/A	N/A	190.668	3.17779	0.730669	N/A	N/A	T10088_MCA09LB_210924_POS_P40_MS2.mgf|T10086_MCA09LB_210924_POS_P40_MS2.mgf|T10092_MCA02LB_210924_POS_P39_MS2.mgf	3	626	8	3	731.521	0	731.521
G2	0	2	0	https://gnps.ucsd.edu//ProteoSAFe/result.jsp?task=f6afefb68d85425986b8751c4d55f2f0&view=cluster_details&protein=627&show=true	https://gnps.ucsd.edu/ProteoSAFe/result.jsp?view=network_displayer&componentindex=26&task=f6afefb68d85425986b8751c4d55f2f0&show=true	N/A	N/A	N/A	N/A	336.269	5.60447	5.4925	N/A	N/A	A100209_CA07LB_210723_POS_P30_MS2.mgf|A100208_CA02LB_210723_POS_P30_MS2.mgf	2	627	26	2	1462.82	2	731.912
G1,G2,G3	4	11	10	https://gnps.ucsd.edu//ProteoSAFe/result.jsp?task=f6afefb68d85425986b8751c4d55f2f0&view=cluster_details&protein=628&show=true	https://gnps.ucsd.edu/ProteoSAFe/result.jsp?view=network_displayer&componentindex=11&task=f6afefb68d85425986b8751c4d55f2f0&show=true	N/A	N/A	N/A	N/A	192.478	3.20797	1.28383	N/A	N/A	T10047_MCA07LB_210827_POS_P34_MS2.mgf|T10055_MCA07LB_210827_POS_P35_MS2.mgf|T10023_MCA08LB_210813_POS_P33_MS2.mgf|T10054_MCA07LB_210827_POS_P35_MS2.mgf|T10026_MCA08LB_210813_POS_P33_MS2.mgf|T10054_MCA08LB_210827_POS_P35_MS2.mgf|T10030_MCA08LB_210813_POS_P33_MS2.mgf|T10056_MCA07LB_210827_POS_P35_MS2.mgf|T10051_MCA08LB_210827_POS_P34_MS2.mgf|T298_CA02LB_210326_POS_P17_MS2.mgf|T10022_MCA07LB_210813_…	17	628	11	25	732.307	1	732.307
G2	0	2	0	https://gnps.ucsd.edu//ProteoSAFe/result.jsp?task=f6afefb68d85425986b8751c4d55f2f0&view=cluster_details&protein=630&show=true	https://gnps.ucsd.edu/ProteoSAFe/result.jsp?view=network_displayer&componentindex=26&task=f6afefb68d85425986b8751c4d55f2f0&show=true	N/A	N/A	N/A	N/A	310.949	5.18248	0.786	N/A	N/A	A100208_CA02LB_210723_POS_P30_MS2.mgf	1	630	26	2	1463.8	2	732.4
G2	0	2	0	https://gnps.ucsd.edu//ProteoSAFe/result.jsp?task=f6afefb68d85425986b8751c4d55f2f0&view=cluster_details&protein=631&show=true	https://gnps.ucsd.edu/ProteoSAFe/result.jsp?view=network_displayer&componentindex=-1&task=f6afefb68d85425986b8751c4d55f2f0&show=true	N/A	N/A	N/A	N/A	311.388	5.1898	1.786	N/A	N/A	A100214_CA10LB_210723_POS_P30_MS2.mgf|A100213_CA10LB_210723_POS_P30_MS2.mgf	2	631	-1	2	1464.81	2	732.903
G2	0	2	0	https://gnps.ucsd.edu//ProteoSAFe/result.jsp?task=f6afefb68d85425986b8751c4d55f2f0&view=cluster_details&protein=634&show=true	https://gnps.ucsd.edu/ProteoSAFe/result.jsp?view=network_displayer&componentindex=14&task=f6afefb68d85425986b8751c4d55f2f0&show=true	N/A	N/A	N/A	N/A	117.492	1.9582	0.221	N/A	N/A	T10051_MCA09LB_210827_POS_P35_MS2.mgf|T10052_MCA09LB_210827_POS_P35_MS2.mgf	2	634	14	2	738.319	1	738.319
G2,G3	0	14	4	https://gnps.ucsd.edu//ProteoSAFe/result.jsp?task=f6afefb68d85425986b8751c4d55f2f0&view=cluster_details&protein=635&show=true	https://gnps.ucsd.edu/ProteoSAFe/result.jsp?view=network_displayer&componentindex=26&task=f6afefb68d85425986b8751c4d55f2f0&show=true	N/A	N/A	N/A	N/A	337.821	5.63035	1.84027	N/A	N/A	A100215_CA07LB_210723_POS_P31_MS2.mgf|A100208_CA07LB_210723_POS_P30_MS2.mgf|A100213_CA08LB_210723_POS_P30_MS2.mgf|A100209_CA07LB_210723_POS_P30_MS2.mgf|A100214_CA10LB_210723_POS_P30_MS2.mgf|A100212_CA07LB_210723_POS_P30_MS2.mgf|A100213_CA07LB_210723_POS_P30_MS2.mgf|A100214_CA08LB_210723_POS_P30_MS2.mgf|A100215_CA10LB_210726_POS_P31_MS2.mgf|A100214_CA07LB_210723_POS_P30_MS2.mgf|A100215_CA08LB_2107…	12	635	26	18	738.423	0	738.423
G1,G2,G3	1	1	2	https://gnps.ucsd.edu//ProteoSAFe/result.jsp?task=f6afefb68d85425986b8751c4d55f2f0&view=cluster_details&protein=636&show=true	https://gnps.ucsd.edu/ProteoSAFe/result.jsp?view=network_displayer&componentindex=13&task=f6afefb68d85425986b8751c4d55f2f0&show=true	N/A	N/A	N/A	N/A	465.853	7.76421	0.500028	N/A	N/A	T10286_MCA08LB_220715_POS_P57_MS2.mgf|T10287_MCA08LB_220715_POS_P57_MS2.mgf|T1425_MCA08LB_220715_POS_P57_MS2.mgf|T10280_MCA07LB_220715_POS_P57_MS2.mgf	4	636	13	4	738.472	1	738.472
G2,G3	0	2	2	https://gnps.ucsd.edu//ProteoSAFe/result.jsp?task=f6afefb68d85425986b8751c4d55f2f0&view=cluster_details&protein=637&show=true	https://gnps.ucsd.edu/ProteoSAFe/result.jsp?view=network_displayer&componentindex=13&task=f6afefb68d85425986b8751c4d55f2f0&show=true	N/A	N/A	N/A	N/A	465.988	7.76646	0.159538	N/A	N/A	T10278_MCA08LB_220715_POS_P57_MS2.mgf|T10277_MCA08LB_220715_POS_P57_MS2.mgf|T10285_MCA08LB_220715_POS_P57_MS2.mgf|T10283_MCA08LB_220715_POS_P57_MS2.mgf	4	637	13	4	738.485	1	738.485
G2,G3	0	14	2	https://gnps.ucsd.edu//ProteoSAFe/result.jsp?task=f6afefb68d85425986b8751c4d55f2f0&view=cluster_details&protein=638&show=true	https://gnps.ucsd.edu/ProteoSAFe/result.jsp?view=network_displayer&componentindex=26&task=f6afefb68d85425986b8751c4d55f2f0&show=true	N/A	N/A	N/A	N/A	337.276	5.62126	1.63492	N/A	N/A	A100208_CA07LB_210723_POS_P30_MS2.mgf|A100213_CA08LB_210723_POS_P30_MS2.mgf|A100209_CA07LB_210723_POS_P30_MS2.mgf|A100214_CA02LB_210723_POS_P30_MS2.mgf|A100214_CA10LB_210723_POS_P30_MS2.mgf|A100212_CA07LB_210723_POS_P30_MS2.mgf|A100208_CA10LB_210723_POS_P30_MS2.mgf|A100214_CA08LB_210723_POS_P30_MS2.mgf|A100215_CA10LB_210726_POS_P31_MS2.mgf|A100214_CA07LB_210723_POS_P30_MS2.mgf|A100212_CA10LB_2107…	11	638	26	16	1476.84	2	738.92
G1,G2,G3	1	5	2	https://gnps.ucsd.edu//ProteoSAFe/result.jsp?task=f6afefb68d85425986b8751c4d55f2f0&view=cluster_details&protein=639&show=true	https://gnps.ucsd.edu/ProteoSAFe/result.jsp?view=network_displayer&componentindex=-1&task=f6afefb68d85425986b8751c4d55f2f0&show=true	N/A	N/A	N/A	N/A	225.961	3.76602	3.53929	N/A	N/A	T10306_MCA07LB_220715_POS_P58_MS2.mgf|T467_MCA07LB_220715_POS_P58_MS2.mgf|T10304_MCA07LB_220715_POS_P58_MS2.mgf|T10242_MCA07LB_220506_POS_P55_MS2.mgf|T10225_MCA07LB_220409_POS_P53_MS2.mgf|T10303_MCA07LB_220715_POS_P58_MS2.mgf|T10122_MCA07LB_211112_POS_P46_MS2.mgf|T10309_MCA07LB_220715_POS_P58_MS2.mgf	8	639	-1	8	739.412	0	739.412
G2,G3	0	6	2	https://gnps.ucsd.edu//ProteoSAFe/result.jsp?task=f6afefb68d85425986b8751c4d55f2f0&view=cluster_details&protein=640&show=true	https://gnps.ucsd.edu/ProteoSAFe/result.jsp?view=network_displayer&componentindex=26&task=f6afefb68d85425986b8751c4d55f2f0&show=true	N/A	N/A	N/A	N/A	310.395	5.17326	3.63304	N/A	N/A	A100214_CA10LB_210723_POS_P30_MS2.mgf|A100208_CA10LB_210723_POS_P30_MS2.mgf|A100214_CA08LB_210723_POS_P30_MS2.mgf|A100215_CA10LB_210726_POS_P31_MS2.mgf|A100212_CA10LB_210723_POS_P30_MS2.mgf|A100213_CA10LB_210723_POS_P30_MS2.mgf	6	640	26	8	1477.82	2	739.409
G2,G3	0	5	3	https://gnps.ucsd.edu//ProteoSAFe/result.jsp?task=f6afefb68d85425986b8751c4d55f2f0&view=cluster_details&protein=641&show=true	https://gnps.ucsd.edu/ProteoSAFe/result.jsp?view=network_displayer&componentindex=26&task=f6afefb68d85425986b8751c4d55f2f0&show=true	N/A	N/A	N/A	N/A	310.453	5.17421	3.61766	N/A	N/A	A100208_CA10LB_210723_POS_P30_MS2.mgf|A100214_CA10LB_210723_POS_P30_MS2.mgf|A100212_CA10LB_210723_POS_P30_MS2.mgf|A100213_CA10LB_210723_POS_P30_MS2.mgf|A100215_CA10LB_210726_POS_P31_MS2.mgf	5	641	26	8	1478.82	2	739.91
G1,G2,G3	4	36	18	https://gnps.ucsd.edu//ProteoSAFe/result.jsp?task=f6afefb68d85425986b8751c4d55f2f0&view=cluster_details&protein=643&show=true	https://gnps.ucsd.edu/ProteoSAFe/result.jsp?view=network_displayer&componentindex=43&task=f6afefb68d85425986b8751c4d55f2f0&show=true	NCGC00380958-01!2-[[2-[2-[2-[2-[[2-[2-(2-hydroxypropanoylamino)-3-methylbutanoyl]oxy-3-methylbutanoyl]amino]-3-methylbutanoyl]oxypropanoylamino]-3-methylbutanoyl]oxy-3-methylbutanoyl]amino]-3-methylbutanoic acid [IIN-based on: CCMSLIB00000846757]	0.835494	8.47907	0.00628662	421.108	7.01846	1.05965	CC(C)C(NC(=O)C(OC(=O)C(NC(=O)C(C)OC(=O)C(NC(=O)C(OC(=O)C(NC(=O)C(C)O)C(C)C)C(C)C)C(C)C)C(C)C)C(C)C)C(O)=O	CCMSLIB00005722125	A100161_CA10LB_210416_POS_P23_MS2.mgf|A100160_CA07LB_210416_POS_P22_MS2.mgf|A100158_CA08LB_210416_POS_P22_MS2.mgf|A100163_CA09LB_210416_POS_P23_MS2.mgf|A100162_CA02LB_210416_POS_P22_MS2.mgf|A100161_CA02LB_210416_POS_P22_MS2.mgf|A100163_CA02LB_210416_POS_P22_MS2.mgf|A100165_CA09LB_210416_POS_P23_MS2.mgf|A100159_CA09LB_210416_POS_P23_MS2.mgf|A100165_CA07LB_210416_POS_P22_MS2.mgf|A100165_CA08LB_2104…	36	643	43	58	741.422	1	741.422
G2	0	2	0	https://gnps.ucsd.edu//ProteoSAFe/result.jsp?task=f6afefb68d85425986b8751c4d55f2f0&view=cluster_details&protein=644&show=true	https://gnps.ucsd.edu/ProteoSAFe/result.jsp?view=network_displayer&componentindex=6&task=f6afefb68d85425986b8751c4d55f2f0&show=true	N/A	N/A	N/A	N/A	314.062	5.23437	2.706	N/A	N/A	A100214_CA10LB_210723_POS_P30_MS2.mgf|A100212_CA10LB_210723_POS_P30_MS2.mgf	2	644	6	2	1485.78	2	743.39
G2	0	2	0	https://gnps.ucsd.edu//ProteoSAFe/result.jsp?task=f6afefb68d85425986b8751c4d55f2f0&view=cluster_details&protein=645&show=true	https://gnps.ucsd.edu/ProteoSAFe/result.jsp?view=network_displayer&componentindex=-1&task=f6afefb68d85425986b8751c4d55f2f0&show=true	N/A	N/A	N/A	N/A	465.198	7.7533	0.952	N/A	N/A	T10279_MCA08LB_220715_POS_P57_MS2.mgf|T10280_MCA07LB_220715_POS_P57_MS2.mgf	2	645	-1	2	743.429	1	743.429
G3	0	0	2	https://gnps.ucsd.edu//ProteoSAFe/result.jsp?task=f6afefb68d85425986b8751c4d55f2f0&view=cluster_details&protein=647&show=true	https://gnps.ucsd.edu/ProteoSAFe/result.jsp?view=network_displayer&componentindex=-1&task=f6afefb68d85425986b8751c4d55f2f0&show=true	N/A	N/A	N/A	N/A	325.394	5.42323	0.123	N/A	N/A	A100321_CA10LB_211022_POS_P44_MS2.mgf	1	647	-1	2	745.339	1	745.339
G2	0	3	0	https://gnps.ucsd.edu//ProteoSAFe/result.jsp?task=f6afefb68d85425986b8751c4d55f2f0&view=cluster_details&protein=648&show=true	https://gnps.ucsd.edu/ProteoSAFe/result.jsp?view=network_displayer&componentindex=26&task=f6afefb68d85425986b8751c4d55f2f0&show=true	N/A	N/A	N/A	N/A	345.854	5.76423	0.0535745	N/A	N/A	A100212_CA02LB_210723_POS_P30_MS2.mgf|A100212_CA10LB_210723_POS_P30_MS2.mgf|A100213_CA10LB_210723_POS_P30_MS2.mgf	3	648	26	3	1489.85	2	745.425
G2,G3	0	9	1	https://gnps.ucsd.edu//ProteoSAFe/result.jsp?task=f6afefb68d85425986b8751c4d55f2f0&view=cluster_details&protein=649&show=true	https://gnps.ucsd.edu/ProteoSAFe/result.jsp?view=network_displayer&componentindex=26&task=f6afefb68d85425986b8751c4d55f2f0&show=true	N/A	N/A	N/A	N/A	347.645	5.79409	1.10711	N/A	N/A	A100208_CA02LB_210723_POS_P30_MS2.mgf|A100209_CA07LB_210723_POS_P30_MS2.mgf|A100214_CA02LB_210723_POS_P30_MS2.mgf|A100209_CA08LB_210723_POS_P30_MS2.mgf|A100213_CA10LB_210723_POS_P30_MS2.mgf|A100208_CA10LB_210723_POS_P30_MS2.mgf|A100214_CA08LB_210723_POS_P30_MS2.mgf|A100215_CA10LB_210726_POS_P31_MS2.mgf|A100212_CA10LB_210723_POS_P30_MS2.mgf|A100213_CA02LB_210723_POS_P30_MS2.mgf	10	649	26	10	745.43	0	745.43
G2,G3	0	7	1	https://gnps.ucsd.edu//ProteoSAFe/result.jsp?task=f6afefb68d85425986b8751c4d55f2f0&view=cluster_details&protein=650&show=true	https://gnps.ucsd.edu/ProteoSAFe/result.jsp?view=network_displayer&componentindex=8&task=f6afefb68d85425986b8751c4d55f2f0&show=true	N/A	N/A	N/A	N/A	156.269	2.60449	0.562578	N/A	N/A	T10090_MCA02LB_210924_POS_P39_MS2.mgf|T10096_MCA09LB_210924_POS_P40_MS2.mgf|T10092_MCA09LB_210924_POS_P40_MS2.mgf|T10089_MCA09LB_210924_POS_P40_MS2.mgf|T10089_MCA02LB_210924_POS_P39_MS2.mgf|T10088_MCA02LB_210924_POS_P39_MS2.mgf|T10092_MCA02LB_210924_POS_P39_MS2.mgf	7	650	8	8	745.477	1	745.477
G2,G3	0	13	2	https://gnps.ucsd.edu//ProteoSAFe/result.jsp?task=f6afefb68d85425986b8751c4d55f2f0&view=cluster_details&protein=652&show=true	https://gnps.ucsd.edu/ProteoSAFe/result.jsp?view=network_displayer&componentindex=26&task=f6afefb68d85425986b8751c4d55f2f0&show=true	N/A	N/A	N/A	N/A	345.747	5.76245	1.15525	N/A	N/A	A100208_CA02LB_210723_POS_P30_MS2.mgf|A100214_CA10LB_210723_POS_P30_MS2.mgf|A100214_CA02LB_210723_POS_P30_MS2.mgf|A100213_CA10LB_210723_POS_P30_MS2.mgf|A100208_CA10LB_210723_POS_P30_MS2.mgf|A100214_CA08LB_210723_POS_P30_MS2.mgf|A100215_CA10LB_210726_POS_P31_MS2.mgf|A100214_CA07LB_210723_POS_P30_MS2.mgf|A100212_CA10LB_210723_POS_P30_MS2.mgf|A100213_CA02LB_210723_POS_P30_MS2.mgf	10	652	26	15	1490.86	2	745.928
G2,G3	0	26	5	https://gnps.ucsd.edu//ProteoSAFe/result.jsp?task=f6afefb68d85425986b8751c4d55f2f0&view=cluster_details&protein=653&show=true	https://gnps.ucsd.edu/ProteoSAFe/result.jsp?view=network_displayer&componentindex=26&task=f6afefb68d85425986b8751c4d55f2f0&show=true	N/A	N/A	N/A	N/A	320.411	5.34019	3.078	N/A	N/A	A100215_CA07LB_210723_POS_P31_MS2.mgf|A100208_CA07LB_210723_POS_P30_MS2.mgf|A100208_CA02LB_210723_POS_P30_MS2.mgf|A100209_CA07LB_210723_POS_P30_MS2.mgf|A100214_CA02LB_210723_POS_P30_MS2.mgf|A100214_CA10LB_210723_POS_P30_MS2.mgf|A100212_CA02LB_210723_POS_P30_MS2.mgf|A100212_CA07LB_210723_POS_P30_MS2.mgf|A100213_CA10LB_210723_POS_P30_MS2.mgf|A100208_CA10LB_210723_POS_P30_MS2.mgf|A100215_CA10LB_2107…	14	653	26	31	1491.83	2	746.416
G2	0	15	0	https://gnps.ucsd.edu//ProteoSAFe/result.jsp?task=f6afefb68d85425986b8751c4d55f2f0&view=cluster_details&protein=654&show=true	https://gnps.ucsd.edu/ProteoSAFe/result.jsp?view=network_displayer&componentindex=26&task=f6afefb68d85425986b8751c4d55f2f0&show=true	N/A	N/A	N/A	N/A	321.48	5.358	2.26627	N/A	N/A	A100208_CA07LB_210723_POS_P30_MS2.mgf|A100214_CA10LB_210723_POS_P30_MS2.mgf|A100214_CA02LB_210723_POS_P30_MS2.mgf|A100213_CA10LB_210723_POS_P30_MS2.mgf|A100208_CA10LB_210723_POS_P30_MS2.mgf|A100214_CA08LB_210723_POS_P30_MS2.mgf|A100214_CA07LB_210723_POS_P30_MS2.mgf|A100212_CA10LB_210723_POS_P30_MS2.mgf|A100213_CA02LB_210723_POS_P30_MS2.mgf	9	654	26	15	1492.84	2	746.918
G2,G3	0	2	2	https://gnps.ucsd.edu//ProteoSAFe/result.jsp?task=f6afefb68d85425986b8751c4d55f2f0&view=cluster_details&protein=655&show=true	https://gnps.ucsd.edu/ProteoSAFe/result.jsp?view=network_displayer&componentindex=26&task=f6afefb68d85425986b8751c4d55f2f0&show=true	N/A	N/A	N/A	N/A	319.466	5.32443	1.27231	N/A	N/A	A100214_CA10LB_210723_POS_P30_MS2.mgf|A100208_CA10LB_210723_POS_P30_MS2.mgf|A100215_CA10LB_210726_POS_P31_MS2.mgf	3	655	26	4	1492.84	2	746.918
G2	0	7	0	https://gnps.ucsd.edu//ProteoSAFe/result.jsp?task=f6afefb68d85425986b8751c4d55f2f0&view=cluster_details&protein=657&show=true	https://gnps.ucsd.edu/ProteoSAFe/result.jsp?view=network_displayer&componentindex=6&task=f6afefb68d85425986b8751c4d55f2f0&show=true	N/A	N/A	N/A	N/A	337.991	5.63318	0.932109	N/A	N/A	A100208_CA07LB_210723_POS_P30_MS2.mgf|A100209_CA07LB_210723_POS_P30_MS2.mgf|A100214_CA10LB_210723_POS_P30_MS2.mgf|A100212_CA07LB_210723_POS_P30_MS2.mgf|A100214_CA08LB_210723_POS_P30_MS2.mgf|A100214_CA07LB_210723_POS_P30_MS2.mgf	6	657	6	7	1497.82	2	749.409
G2	0	2	0	https://gnps.ucsd.edu//ProteoSAFe/result.jsp?task=f6afefb68d85425986b8751c4d55f2f0&view=cluster_details&protein=658&show=true	https://gnps.ucsd.edu/ProteoSAFe/result.jsp?view=network_displayer&componentindex=6&task=f6afefb68d85425986b8751c4d55f2f0&show=true	N/A	N/A	N/A	N/A	337.349	5.62247	0.0725	N/A	N/A	A100214_CA07LB_210723_POS_P30_MS2.mgf|A100208_CA07LB_210723_POS_P30_MS2.mgf	2	658	6	2	1498.82	2	749.91
G2,G3	0	6	1	https://gnps.ucsd.edu//ProteoSAFe/result.jsp?task=f6afefb68d85425986b8751c4d55f2f0&view=cluster_details&protein=659&show=true	https://gnps.ucsd.edu/ProteoSAFe/result.jsp?view=network_displayer&componentindex=6&task=f6afefb68d85425986b8751c4d55f2f0&show=true	N/A	N/A	N/A	N/A	320.525	5.34209	2.11093	N/A	N/A	A100208_CA10LB_210723_POS_P30_MS2.mgf|A100214_CA02LB_210723_POS_P30_MS2.mgf|A100215_CA10LB_210726_POS_P31_MS2.mgf|A100213_CA02LB_210723_POS_P30_MS2.mgf|A100213_CA10LB_210723_POS_P30_MS2.mgf	5	659	6	7	1499.8	2	750.4
G1,G2,G3	7	59	24	https://gnps.ucsd.edu//ProteoSAFe/result.jsp?task=f6afefb68d85425986b8751c4d55f2f0&view=cluster_details&protein=660&show=true	https://gnps.ucsd.edu/ProteoSAFe/result.jsp?view=network_displayer&componentindex=35&task=f6afefb68d85425986b8751c4d55f2f0&show=true	N/A	N/A	N/A	N/A	242.271	4.03785	1.52121	N/A	N/A	T10024_MCA10LB_210813_POS_P33_MS2.mgf|T10025_MCA10LB_210813_POS_P33_MS2.mgf|T10023_MCA02LB_210813_POS_P33_MS2.mgf|T10050_MCA02LB_210827_POS_P34_MS2.mgf|T10031_MCA02LB_210813_POS_P33_MS2.mgf|T10047_MCA08LB_210827_POS_P34_MS2.mgf|T10056_MCA02LB_210827_POS_P35_MS2.mgf|T10049_MCA08LB_210827_POS_P34_MS2.mgf|T10024_MCA08LB_210813_POS_P33_MS2.mgf|T10053_MCA02LB_210827_POS_P34_MS2.mgf|T10023_MCA08LB_2108…	43	660	35	90	750.45	1	750.45
G1	2	0	0	https://gnps.ucsd.edu//ProteoSAFe/result.jsp?task=f6afefb68d85425986b8751c4d55f2f0&view=cluster_details&protein=664&show=true	https://gnps.ucsd.edu/ProteoSAFe/result.jsp?view=network_displayer&componentindex=-1&task=f6afefb68d85425986b8751c4d55f2f0&show=true	N/A	N/A	N/A	N/A	183.418	3.05697	1.1545	N/A	N/A	T298_MCA09LB_210326_POS_P18_MS2.mgf	1	664	-1	2	751.361	1	751.361
G2,G3	0	22	2	https://gnps.ucsd.edu//ProteoSAFe/result.jsp?task=f6afefb68d85425986b8751c4d55f2f0&view=cluster_details&protein=668&show=true	https://gnps.ucsd.edu/ProteoSAFe/result.jsp?view=network_displayer&componentindex=26&task=f6afefb68d85425986b8751c4d55f2f0&show=true	N/A	N/A	N/A	N/A	329.148	5.48581	2.27884	N/A	N/A	A100208_CA02LB_210723_POS_P30_MS2.mgf|A100213_CA08LB_210723_POS_P30_MS2.mgf|A100209_CA07LB_210723_POS_P30_MS2.mgf|A100214_CA02LB_210723_POS_P30_MS2.mgf|A100212_CA08LB_210723_POS_P30_MS2.mgf|A100212_CA02LB_210723_POS_P30_MS2.mgf|A100208_CA08LB_210723_POS_P30_MS2.mgf|A100212_CA07LB_210723_POS_P30_MS2.mgf|A100209_CA08LB_210723_POS_P30_MS2.mgf|A100209_CA02LB_210723_POS_P30_MS2.mgf|A100209_CA10LB_2107…	18	668	26	24	1505.85	2	753.424
G2	0	12	0	https://gnps.ucsd.edu//ProteoSAFe/result.jsp?task=f6afefb68d85425986b8751c4d55f2f0&view=cluster_details&protein=669&show=true	https://gnps.ucsd.edu/ProteoSAFe/result.jsp?view=network_displayer&componentindex=26&task=f6afefb68d85425986b8751c4d55f2f0&show=true	N/A	N/A	N/A	N/A	328.571	5.47619	1.60253	N/A	N/A	A100208_CA02LB_210723_POS_P30_MS2.mgf|A100214_CA10LB_210723_POS_P30_MS2.mgf|A100214_CA02LB_210723_POS_P30_MS2.mgf|A100213_CA10LB_210723_POS_P30_MS2.mgf|A100212_CA02LB_210723_POS_P30_MS2.mgf|A100214_CA08LB_210723_POS_P30_MS2.mgf|A100212_CA10LB_210723_POS_P30_MS2.mgf|A100213_CA02LB_210723_POS_P30_MS2.mgf	8	669	26	12	1505.85	2	753.423
G2,G3	0	6	2	https://gnps.ucsd.edu//ProteoSAFe/result.jsp?task=f6afefb68d85425986b8751c4d55f2f0&view=cluster_details&protein=670&show=true	https://gnps.ucsd.edu/ProteoSAFe/result.jsp?view=network_displayer&componentindex=26&task=f6afefb68d85425986b8751c4d55f2f0&show=true	N/A	N/A	N/A	N/A	329.536	5.49227	1.30849	N/A	N/A	A100208_CA02LB_210723_POS_P30_MS2.mgf|A100214_CA10LB_210723_POS_P30_MS2.mgf|A100208_CA10LB_210723_POS_P30_MS2.mgf|A100215_CA10LB_210726_POS_P31_MS2.mgf|A100213_CA02LB_210723_POS_P30_MS2.mgf|A100213_CA10LB_210723_POS_P30_MS2.mgf	6	670	26	8	1505.85	2	753.424
G2,G3	0	2	2	https://gnps.ucsd.edu//ProteoSAFe/result.jsp?task=f6afefb68d85425986b8751c4d55f2f0&view=cluster_details&protein=671&show=true	https://gnps.ucsd.edu/ProteoSAFe/result.jsp?view=network_displayer&componentindex=26&task=f6afefb68d85425986b8751c4d55f2f0&show=true	N/A	N/A	N/A	N/A	329.117	5.48528	1.03015	N/A	N/A	A100215_CA07LB_210723_POS_P31_MS2.mgf|A100215_CA08LB_210723_POS_P31_MS2.mgf|A100213_CA10LB_210723_POS_P30_MS2.mgf|A100208_CA07LB_210723_POS_P30_MS2.mgf	4	671	26	4	1506.85	2	753.925
G2	0	2	0	https://gnps.ucsd.edu//ProteoSAFe/result.jsp?task=f6afefb68d85425986b8751c4d55f2f0&view=cluster_details&protein=672&show=true	https://gnps.ucsd.edu/ProteoSAFe/result.jsp?view=network_displayer&componentindex=26&task=f6afefb68d85425986b8751c4d55f2f0&show=true	N/A	N/A	N/A	N/A	327.635	5.46058	0.2135	N/A	N/A	A100208_CA10LB_210723_POS_P30_MS2.mgf|A100214_CA02LB_210723_POS_P30_MS2.mgf	2	672	26	2	1506.85	2	753.927
G2,G3	0	1	5	https://gnps.ucsd.edu//ProteoSAFe/result.jsp?task=f6afefb68d85425986b8751c4d55f2f0&view=cluster_details&protein=674&show=true	https://gnps.ucsd.edu/ProteoSAFe/result.jsp?view=network_displayer&componentindex=13&task=f6afefb68d85425986b8751c4d55f2f0&show=true	N/A	N/A	N/A	N/A	449.524	7.49206	1.66182	N/A	N/A	T10282_MCA07LB_220715_POS_P57_MS2.mgf|T10287_MCA08LB_220715_POS_P57_MS2.mgf|T10280_MCA07LB_220715_POS_P57_MS2.mgf|T10284_MCA07LB_220715_POS_P57_MS2.mgf	4	674	13	6	754.461	1	754.461
G1,G2,G3	1	6	5	https://gnps.ucsd.edu//ProteoSAFe/result.jsp?task=f6afefb68d85425986b8751c4d55f2f0&view=cluster_details&protein=675&show=true	https://gnps.ucsd.edu/ProteoSAFe/result.jsp?view=network_displayer&componentindex=13&task=f6afefb68d85425986b8751c4d55f2f0&show=true	N/A	N/A	N/A	N/A	447.827	7.46379	0.854711	N/A	N/A	T10286_MCA08LB_220715_POS_P57_MS2.mgf|T10279_MCA08LB_220715_POS_P57_MS2.mgf|T10283_MCA08LB_220715_POS_P57_MS2.mgf|T10285_MCA08LB_220715_POS_P57_MS2.mgf|T10278_MCA08LB_220715_POS_P57_MS2.mgf|T10277_MCA08LB_220715_POS_P57_MS2.mgf|T1425_MCA08LB_220715_POS_P57_MS2.mgf|T10281_MCA08LB_220715_POS_P57_MS2.mgf|T10284_MCA08LB_220715_POS_P57_MS2.mgf|T10280_MCA08LB_220715_POS_P57_MS2.mgf	10	675	13	12	754.48	1	754.48
G2	0	3	0	https://gnps.ucsd.edu//ProteoSAFe/result.jsp?task=f6afefb68d85425986b8751c4d55f2f0&view=cluster_details&protein=677&show=true	https://gnps.ucsd.edu/ProteoSAFe/result.jsp?view=network_displayer&componentindex=6&task=f6afefb68d85425986b8751c4d55f2f0&show=true	N/A	N/A	N/A	N/A	346.495	5.77491	0.299432	N/A	N/A	A100208_CA10LB_210723_POS_P30_MS2.mgf|A100213_CA02LB_210723_POS_P30_MS2.mgf|A100208_CA02LB_210723_POS_P30_MS2.mgf	3	677	6	3	1511.83	2	756.417
G2,G3	0	1	1	https://gnps.ucsd.edu//ProteoSAFe/result.jsp?task=f6afefb68d85425986b8751c4d55f2f0&view=cluster_details&protein=678&show=true	https://gnps.ucsd.edu/ProteoSAFe/result.jsp?view=network_displayer&componentindex=6&task=f6afefb68d85425986b8751c4d55f2f0&show=true	N/A	N/A	N/A	N/A	347.013	5.78355	0.051	N/A	N/A	A100214_CA02LB_210723_POS_P30_MS2.mgf|A100215_CA10LB_210726_POS_P31_MS2.mgf	2	678	6	2	1512.84	2	756.92
G2,G3	0	12	3	https://gnps.ucsd.edu//ProteoSAFe/result.jsp?task=f6afefb68d85425986b8751c4d55f2f0&view=cluster_details&protein=679&show=true	https://gnps.ucsd.edu/ProteoSAFe/result.jsp?view=network_displayer&componentindex=6&task=f6afefb68d85425986b8751c4d55f2f0&show=true	N/A	N/A	N/A	N/A	319.709	5.32849	1.43513	N/A	N/A	A100214_CA10LB_210723_POS_P30_MS2.mgf|A100213_CA02LB_210723_POS_P30_MS2.mgf|A100208_CA10LB_210723_POS_P30_MS2.mgf|A100214_CA08LB_210723_POS_P30_MS2.mgf|A100215_CA10LB_210726_POS_P31_MS2.mgf|A100212_CA10LB_210723_POS_P30_MS2.mgf|A100213_CA10LB_210723_POS_P30_MS2.mgf	7	679	6	15	1513.81	2	757.407
G1,G2,G3	13	30	48	https://gnps.ucsd.edu//ProteoSAFe/result.jsp?task=f6afefb68d85425986b8751c4d55f2f0&view=cluster_details&protein=680&show=true	https://gnps.ucsd.edu/ProteoSAFe/result.jsp?view=network_displayer&componentindex=-1&task=f6afefb68d85425986b8751c4d55f2f0&show=true	N/A	N/A	N/A	N/A	459.922	7.66536	33.4553	N/A	N/A	T10277_MCA09LB_220715_POS_P57_MS2.mgf|T10287_MCA08LB_220715_POS_P57_MS2.mgf|T10307_MCA09LB_220715_POS_P58_MS2.mgf|T10304_MCA07LB_220715_POS_P58_MS2.mgf|T10282_MCA07LB_220715_POS_P57_MS2.mgf|T1425_MCA07LB_220715_POS_P57_MS2.mgf	6	680	-1	91	758.207	1	758.207
G2	0	3	0	https://gnps.ucsd.edu//ProteoSAFe/result.jsp?task=f6afefb68d85425986b8751c4d55f2f0&view=cluster_details&protein=682&show=true	https://gnps.ucsd.edu/ProteoSAFe/result.jsp?view=network_displayer&componentindex=43&task=f6afefb68d85425986b8751c4d55f2f0&show=true	N/A	N/A	N/A	N/A	421.045	7.01742	0.0195107	N/A	N/A	A100158_CA02LB_210416_POS_P22_MS2.mgf|A100160_CA10LB_210416_POS_P23_MS2.mgf|A100161_CA02LB_210416_POS_P22_MS2.mgf	3	682	43	3	758.449	1	758.449
G1	2	0	0	https://gnps.ucsd.edu//ProteoSAFe/result.jsp?task=f6afefb68d85425986b8751c4d55f2f0&view=cluster_details&protein=684&show=true	https://gnps.ucsd.edu/ProteoSAFe/result.jsp?view=network_displayer&componentindex=12&task=f6afefb68d85425986b8751c4d55f2f0&show=true	N/A	N/A	N/A	N/A	514.085	8.56808	1.524	N/A	N/A	T1425_MCA07LB_220715_POS_P57_MS2.mgf	1	684	12	2	760.197	1	760.197
G3	0	0	2	https://gnps.ucsd.edu//ProteoSAFe/result.jsp?task=f6afefb68d85425986b8751c4d55f2f0&view=cluster_details&protein=686&show=true	https://gnps.ucsd.edu/ProteoSAFe/result.jsp?view=network_displayer&componentindex=-1&task=f6afefb68d85425986b8751c4d55f2f0&show=true	N/A	N/A	N/A	N/A	423.244	7.05407	1.035	N/A	N/A	T10307_MCA09LB_220715_POS_P58_MS2.mgf	1	686	-1	2	760.561	1	760.561
G1,G2,G3	4	17	26	https://gnps.ucsd.edu//ProteoSAFe/result.jsp?task=f6afefb68d85425986b8751c4d55f2f0&view=cluster_details&protein=687&show=true	https://gnps.ucsd.edu/ProteoSAFe/result.jsp?view=network_displayer&componentindex=12&task=f6afefb68d85425986b8751c4d55f2f0&show=true	N/A	N/A	N/A	N/A	460.426	7.67376	21.839	N/A	N/A	T10277_MCA09LB_220715_POS_P57_MS2.mgf|T10287_MCA08LB_220715_POS_P57_MS2.mgf|T10307_MCA09LB_220715_POS_P58_MS2.mgf|T10304_MCA07LB_220715_POS_P58_MS2.mgf|T10282_MCA07LB_220715_POS_P57_MS2.mgf|T1425_MCA07LB_220715_POS_P57_MS2.mgf	6	687	12	47	761.206	1	761.206
G2,G3	0	13	5	https://gnps.ucsd.edu//ProteoSAFe/result.jsp?task=f6afefb68d85425986b8751c4d55f2f0&view=cluster_details&protein=688&show=true	https://gnps.ucsd.edu/ProteoSAFe/result.jsp?view=network_displayer&componentindex=8&task=f6afefb68d85425986b8751c4d55f2f0&show=true	N/A	N/A	N/A	N/A	158.911	2.64851	0.727944	N/A	N/A	T10090_MCA02LB_210924_POS_P39_MS2.mgf|T10098_MCA09LB_210924_POS_P40_MS2.mgf|T10087_MCA02LB_210924_POS_P39_MS2.mgf|T10097_MCA02LB_210924_POS_P39_MS2.mgf|T10096_MCA09LB_210924_POS_P40_MS2.mgf|T10092_MCA09LB_210924_POS_P40_MS2.mgf|T10089_MCA09LB_210924_POS_P40_MS2.mgf|T10099_MCA09LB_210924_POS_P40_MS2.mgf|T10089_MCA02LB_210924_POS_P39_MS2.mgf|T10088_MCA09LB_210924_POS_P40_MS2.mgf|T10093_MCA02LB_2109…	13	688	8	18	761.472	1	761.472
G2	0	2	0	https://gnps.ucsd.edu//ProteoSAFe/result.jsp?task=f6afefb68d85425986b8751c4d55f2f0&view=cluster_details&protein=689&show=true	https://gnps.ucsd.edu/ProteoSAFe/result.jsp?view=network_displayer&componentindex=44&task=f6afefb68d85425986b8751c4d55f2f0&show=true	N/A	N/A	N/A	N/A	312.334	5.20557	1.3315	N/A	N/A	A100214_CA10LB_210723_POS_P30_MS2.mgf|A100208_CA10LB_210723_POS_P30_MS2.mgf	2	689	44	2	1523.86	2	762.429
G1,G2,G3	2	39	17	https://gnps.ucsd.edu//ProteoSAFe/result.jsp?task=f6afefb68d85425986b8751c4d55f2f0&view=cluster_details&protein=690&show=true	https://gnps.ucsd.edu/ProteoSAFe/result.jsp?view=network_displayer&componentindex=27&task=f6afefb68d85425986b8751c4d55f2f0&show=true	N/A	N/A	N/A	N/A	420.932	7.01553	1.16231	N/A	N/A	A100161_CA10LB_210416_POS_P23_MS2.mgf|A100160_CA07LB_210416_POS_P22_MS2.mgf|A100158_CA08LB_210416_POS_P22_MS2.mgf|A100163_CA09LB_210416_POS_P23_MS2.mgf|A100162_CA02LB_210416_POS_P22_MS2.mgf|A100161_CA02LB_210416_POS_P22_MS2.mgf|A100163_CA02LB_210416_POS_P22_MS2.mgf|A100165_CA09LB_210416_POS_P23_MS2.mgf|A100161_CA07LB_210416_POS_P22_MS2.mgf|A100159_CA09LB_210416_POS_P23_MS2.mgf|A100165_CA07LB_2104…	34	690	27	58	763.404	1	763.404
G2,G3	0	1	1	https://gnps.ucsd.edu//ProteoSAFe/result.jsp?task=f6afefb68d85425986b8751c4d55f2f0&view=cluster_details&protein=691&show=true	https://gnps.ucsd.edu/ProteoSAFe/result.jsp?view=network_displayer&componentindex=8&task=f6afefb68d85425986b8751c4d55f2f0&show=true	N/A	N/A	N/A	N/A	158.758	2.64597	0.057	N/A	N/A	T10026_MCA10LB_210813_POS_P33_MS2.mgf|T10030_MCA10LB_210813_POS_P33_MS2.mgf	2	691	8	2	763.405	1	763.405
G2,G3	0	20	3	https://gnps.ucsd.edu//ProteoSAFe/result.jsp?task=f6afefb68d85425986b8751c4d55f2f0&view=cluster_details&protein=692&show=true	https://gnps.ucsd.edu/ProteoSAFe/result.jsp?view=network_displayer&componentindex=6&task=f6afefb68d85425986b8751c4d55f2f0&show=true	N/A	N/A	N/A	N/A	329.782	5.49637	1.61363	N/A	N/A	A100208_CA02LB_210723_POS_P30_MS2.mgf|A100214_CA10LB_210723_POS_P30_MS2.mgf|A100214_CA02LB_210723_POS_P30_MS2.mgf|A100209_CA08LB_210723_POS_P30_MS2.mgf|A100212_CA02LB_210723_POS_P30_MS2.mgf|A100213_CA10LB_210723_POS_P30_MS2.mgf|A100208_CA10LB_210723_POS_P30_MS2.mgf|A100215_CA10LB_210726_POS_P31_MS2.mgf|A100212_CA10LB_210723_POS_P30_MS2.mgf|A100213_CA02LB_210723_POS_P30_MS2.mgf	10	692	6	23	1527.83	2	764.415
G1,G2,G3	27	122	54	https://gnps.ucsd.edu//ProteoSAFe/result.jsp?task=f6afefb68d85425986b8751c4d55f2f0&view=cluster_details&protein=693&show=true	https://gnps.ucsd.edu/ProteoSAFe/result.jsp?view=network_displayer&componentindex=35&task=f6afefb68d85425986b8751c4d55f2f0&show=true	N/A	N/A	N/A	N/A	249.775	4.16291	1.93998	N/A	N/A	T10053_MCA10LB_210827_POS_P35_MS2.mgf|T10024_MCA10LB_210813_POS_P33_MS2.mgf|T10054_MCA07LB_210827_POS_P35_MS2.mgf|T10025_MCA10LB_210813_POS_P33_MS2.mgf|T10022_MCA09LB_210813_POS_P33_MS2.mgf|T10023_MCA02LB_210813_POS_P33_MS2.mgf|T10051_MCA07LB_210827_POS_P34_MS2.mgf|T10053_MCA07LB_210827_POS_P34_MS2.mgf|T10049_MCA10LB_210827_POS_P35_MS2.mgf|T10047_MCA08LB_210827_POS_P34_MS2.mgf|T10031_MCA02LB_2108…	84	693	35	203	764.465	1	764.465
G2,G3	0	1	1	https://gnps.ucsd.edu//ProteoSAFe/result.jsp?task=f6afefb68d85425986b8751c4d55f2f0&view=cluster_details&protein=695&show=true	https://gnps.ucsd.edu/ProteoSAFe/result.jsp?view=network_displayer&componentindex=13&task=f6afefb68d85425986b8751c4d55f2f0&show=true	NCGC00384729-01_C42H68O12_(1R,2R,5R,7R,10S,11S,14S,16S,19R,20R,23R,25R,28S,29S,32S,34S)-5,23-Diethyl-2,11,14,20,29,32-hexamethyl-4,13,22,31,37,38,39,40-octaoxapentacyclo[32.2.1.1~7,10~.1~16,19~.1~25,28~]tetracontane-3,12,21,30-tetrone	0.721367	1.35549	0.0010376	472.959	7.88264	0.0315	CC[C@@H]1C[C@H]2CC[C@H](O2)[C@H](C)C(=O)O[C@@H](C)C[C@@H]3CC[C@@H](O3)[C@@H](C)C(=O)O[C@H](CC)C[C@H]4CC[C@H](O4)[C@H](C)C(=O)O[C@@H](C)C[C@@H]5CC[C@@H](O5)[C@@H](C)C(=O)O1	CCMSLIB00000856076	T10283_MCA08LB_220715_POS_P57_MS2.mgf|T10280_MCA07LB_220715_POS_P57_MS2.mgf	2	695	13	2	765.477	1	765.477
G1,G2,G3	1	13	15	https://gnps.ucsd.edu//ProteoSAFe/result.jsp?task=f6afefb68d85425986b8751c4d55f2f0&view=cluster_details&protein=697&show=true	https://gnps.ucsd.edu/ProteoSAFe/result.jsp?view=network_displayer&componentindex=13&task=f6afefb68d85425986b8751c4d55f2f0&show=true	Monactin (NCGC00384608-01_C41H66O12)	0.742913	7.78338	0.00598145	458.648	7.64413	5.40885	CC[C@@H]1C[C@H]2CC[C@H](O2)[C@H](C)C(=O)O[C@@H](C)C[C@@H]3CC[C@@H](O3)[C@@H](C)C(=O)O[C@H](C)C[C@H]4CC[C@H](O4)[C@H](C)C(=O)O[C@@H](C)C[C@@H]5CC[C@@H](O5)[C@@H](C)C(=O)O1	CCMSLIB00000851861	T10278_MCA08LB_220715_POS_P57_MS2.mgf|T10282_MCA09LB_220715_POS_P57_MS2.mgf|T10282_MCA07LB_220715_POS_P57_MS2.mgf|T10284_MCA07LB_220715_POS_P57_MS2.mgf|T10281_MCA07LB_220715_POS_P57_MS2.mgf|T10287_MCA07LB_220715_POS_P57_MS2.mgf|T10280_MCA08LB_220715_POS_P57_MS2.mgf|T10286_MCA08LB_220715_POS_P57_MS2.mgf|T10280_MCA07LB_220715_POS_P57_MS2.mgf|T10279_MCA08LB_220715_POS_P57_MS2.mgf|T10286_MCA07LB_2207…	22	697	13	29	768.495	1	768.495
G2	0	2	0	https://gnps.ucsd.edu//ProteoSAFe/result.jsp?task=f6afefb68d85425986b8751c4d55f2f0&view=cluster_details&protein=698&show=true	https://gnps.ucsd.edu/ProteoSAFe/result.jsp?view=network_displayer&componentindex=44&task=f6afefb68d85425986b8751c4d55f2f0&show=true	N/A	N/A	N/A	N/A	320.994	5.3499	0.154	N/A	N/A	A100214_CA10LB_210723_POS_P30_MS2.mgf|A100213_CA10LB_210723_POS_P30_MS2.mgf	2	698	44	2	1537.87	2	769.437
G2,G3	0	1	1	https://gnps.ucsd.edu//ProteoSAFe/result.jsp?task=f6afefb68d85425986b8751c4d55f2f0&view=cluster_details&protein=700&show=true	https://gnps.ucsd.edu/ProteoSAFe/result.jsp?view=network_displayer&componentindex=-1&task=f6afefb68d85425986b8751c4d55f2f0&show=true	N/A	N/A	N/A	N/A	460.748	7.67912	0.6905	N/A	N/A	T10278_MCA08LB_220715_POS_P57_MS2.mgf|T10286_MCA09LB_220715_POS_P57_MS2.mgf	2	700	-1	2	773.444	1	773.444
G1,G2,G3	40	216	134	https://gnps.ucsd.edu//ProteoSAFe/result.jsp?task=f6afefb68d85425986b8751c4d55f2f0&view=cluster_details&protein=703&show=true	https://gnps.ucsd.edu/ProteoSAFe/result.jsp?view=network_displayer&componentindex=12&task=f6afefb68d85425986b8751c4d55f2f0&show=true	N/A	N/A	N/A	N/A	498.453	8.30754	3.52268	N/A	N/A	T10024_MCA10LB_210813_POS_P33_MS2.mgf|T10252_MCA08LB_220506_POS_P55_MS2.mgf|T10140_MCA09LB_220317_POS_P49_MS2.mgf|A40926_CA09LB_211022_POS_P44_MS2.mgf|T10051_MCA07LB_210827_POS_P34_MS2.mgf|T10053_MCA07LB_210827_POS_P34_MS2.mgf|T10062_MCA02LB_210903_POS_P36_MS2.mgf|A100325_CA10LB_211022_POS_P44_MS2.mgf|T10023_MCA09LB_210813_POS_P33_MS2.mgf|A100314_CA09LB_220411_POS_P54_MS2.mgf|T10031_MCA07LB_21081…	273	703	12	390	776.225	1	776.225
G1	6	0	0	https://gnps.ucsd.edu//ProteoSAFe/result.jsp?task=f6afefb68d85425986b8751c4d55f2f0&view=cluster_details&protein=704&show=true	https://gnps.ucsd.edu/ProteoSAFe/result.jsp?view=network_displayer&componentindex=12&task=f6afefb68d85425986b8751c4d55f2f0&show=true	N/A	N/A	N/A	N/A	497.473	8.29122	2.16507	N/A	N/A	T343_MCA09LB_210910_POS_P38_MS2.mgf|T343_MCA07LB_210910_POS_P38_MS2.mgf|T343_MCA08LB_210910_POS_P38_MS2.mgf	3	704	12	6	776.238	1	776.238
G1,G2,G3	1	9	4	https://gnps.ucsd.edu//ProteoSAFe/result.jsp?task=f6afefb68d85425986b8751c4d55f2f0&view=cluster_details&protein=706&show=true	https://gnps.ucsd.edu/ProteoSAFe/result.jsp?view=network_displayer&componentindex=12&task=f6afefb68d85425986b8751c4d55f2f0&show=true	N/A	N/A	N/A	N/A	499.014	8.3169	3.09838	N/A	N/A	A100314_CA02LB_211022_POS_P44_MS2.mgf|T10030_MCA02LB_210813_POS_P33_MS2.mgf|T10244_MCA07LB_220506_POS_P55_MS2.mgf|T10219_MCA07LB_220409_POS_P53_MS2.mgf|A100215_CA09LB_210726_POS_P31_MS2.mgf|A100316_CA02LB_211022_POS_P44_MS2.mgf|T10047_MCA08LB_210827_POS_P34_MS2.mgf|T10063_MCA10LB_210903_POS_P36_MS2.mgf|T10245_MCA09LB_220506_POS_P55_MS2.mgf|T10022_MCA10LB_210813_POS_P33_MS2.mgf|T10223_MCA07LB_2204…	14	706	12	14	777.228	1	777.228
G1,G2,G3	5	18	10	https://gnps.ucsd.edu//ProteoSAFe/result.jsp?task=f6afefb68d85425986b8751c4d55f2f0&view=cluster_details&protein=708&show=true	https://gnps.ucsd.edu/ProteoSAFe/result.jsp?view=network_displayer&componentindex=14&task=f6afefb68d85425986b8751c4d55f2f0&show=true	N/A	N/A	N/A	N/A	121.662	2.02771	2.41303	N/A	N/A	T10121_MCA09LB_211112_POS_P46_MS2.mgf|T10054_MCA09LB_210827_POS_P35_MS2.mgf|T10065_MCA09LB_210903_POS_P36_MS2.mgf|T10061_MCA09LB_210903_POS_P36_MS2.mgf|T10067_MCA09LB_210903_POS_P36_MS2.mgf|T10023_MCA09LB_210813_POS_P33_MS2.mgf|T467_MCA09LB_220715_POS_P58_MS2.mgf|T1415_MCA09LB_220401_POS_P51_MS2.mgf|T10055_MCA09LB_210827_POS_P35_MS2.mgf|T10066_MCA09LB_210903_POS_P36_MS2.mgf|T10048_MCA09LB_210827_…	20	708	14	33	778.362	1	778.362
G1,G2,G3	5	57	22	https://gnps.ucsd.edu//ProteoSAFe/result.jsp?task=f6afefb68d85425986b8751c4d55f2f0&view=cluster_details&protein=710&show=true	https://gnps.ucsd.edu/ProteoSAFe/result.jsp?view=network_displayer&componentindex=35&task=f6afefb68d85425986b8751c4d55f2f0&show=true	N/A	N/A	N/A	N/A	260.475	4.34125	1.55475	N/A	N/A	T10024_MCA10LB_210813_POS_P33_MS2.mgf|T10025_MCA10LB_210813_POS_P33_MS2.mgf|T10023_MCA02LB_210813_POS_P33_MS2.mgf|T10050_MCA02LB_210827_POS_P34_MS2.mgf|T10031_MCA02LB_210813_POS_P33_MS2.mgf|T10047_MCA08LB_210827_POS_P34_MS2.mgf|T10056_MCA02LB_210827_POS_P35_MS2.mgf|T10049_MCA08LB_210827_POS_P34_MS2.mgf|T10024_MCA08LB_210813_POS_P33_MS2.mgf|T10053_MCA02LB_210827_POS_P34_MS2.mgf|T10023_MCA08LB_2108…	45	710	35	84	778.48	1	778.48
G1,G2,G3	2	19	11	https://gnps.ucsd.edu//ProteoSAFe/result.jsp?task=f6afefb68d85425986b8751c4d55f2f0&view=cluster_details&protein=711&show=true	https://gnps.ucsd.edu/ProteoSAFe/result.jsp?view=network_displayer&componentindex=35&task=f6afefb68d85425986b8751c4d55f2f0&show=true	N/A	N/A	N/A	N/A	260.329	4.33882	1.68493	N/A	N/A	T10053_MCA10LB_210827_POS_P35_MS2.mgf|T10023_MCA02LB_210813_POS_P33_MS2.mgf|T10049_MCA10LB_210827_POS_P35_MS2.mgf|T10050_MCA02LB_210827_POS_P34_MS2.mgf|T10049_MCA08LB_210827_POS_P34_MS2.mgf|T10053_MCA02LB_210827_POS_P34_MS2.mgf|T10029_MCA08LB_210813_POS_P33_MS2.mgf|T10055_MCA08LB_210827_POS_P35_MS2.mgf|T10052_MCA07LB_210827_POS_P34_MS2.mgf|T10028_MCA08LB_210813_POS_P33_MS2.mgf|T10024_MCA02LB_2108…	26	711	35	32	778.477	1	778.477
G2,G3	0	1	2	https://gnps.ucsd.edu//ProteoSAFe/result.jsp?task=f6afefb68d85425986b8751c4d55f2f0&view=cluster_details&protein=713&show=true	https://gnps.ucsd.edu/ProteoSAFe/result.jsp?view=network_displayer&componentindex=13&task=f6afefb68d85425986b8751c4d55f2f0&show=true	NCGC00384836-01_C43H70O12_(1R,2R,5R,7R,10S,11S,14S,16S,19R,20R,23R,25R,28S,29S,32S,34S)-5,14,23-Triethyl-2,11,20,29,32-pentamethyl-4,13,22,31,37,38,39,40-octaoxapentacyclo[32.2.1.1~7,10~.1~16,19~.1~25,28~]tetracontane-3,12,21,30-tetrone	0.871365	8.92631	0.00695801	482.327	8.03879	0.237343	CC[C@@H]1C[C@H]2CC[C@H](O2)[C@H](C)C(=O)O[C@@H](CC)C[C@@H]3CC[C@@H](O3)[C@@H](C)C(=O)O[C@H](CC)C[C@H]4CC[C@H](O4)[C@H](C)C(=O)O[C@@H](C)C[C@@H]5CC[C@@H](O5)[C@@H](C)C(=O)O1	CCMSLIB00000854224	T10278_MCA08LB_220715_POS_P57_MS2.mgf|T10285_MCA08LB_220715_POS_P57_MS2.mgf|T10283_MCA08LB_220715_POS_P57_MS2.mgf	3	713	13	3	779.501	1	779.501
G1,G2,G3	7	31	45	https://gnps.ucsd.edu//ProteoSAFe/result.jsp?task=f6afefb68d85425986b8751c4d55f2f0&view=cluster_details&protein=715&show=true	https://gnps.ucsd.edu/ProteoSAFe/result.jsp?view=network_displayer&componentindex=13&task=f6afefb68d85425986b8751c4d55f2f0&show=true	N/A	N/A	N/A	N/A	473.444	7.89073	8.53879	N/A	N/A	T10285_MCA09LB_220715_POS_P57_MS2.mgf|T10308_MCA08LB_220715_POS_P58_MS2.mgf|T10281_MCA09LB_220715_POS_P57_MS2.mgf|T10278_MCA08LB_220715_POS_P57_MS2.mgf|T10284_MCA09LB_220715_POS_P57_MS2.mgf|T10282_MCA09LB_220715_POS_P57_MS2.mgf|T10282_MCA07LB_220715_POS_P57_MS2.mgf|T10277_MCA08LB_220715_POS_P57_MS2.mgf|T10280_MCA09LB_220715_POS_P57_MS2.mgf|T10287_MCA07LB_220715_POS_P57_MS2.mgf|T10280_MCA08LB_2207…	32	715	13	83	782.515	1	782.515
G1,G2,G3	2	3	1	https://gnps.ucsd.edu//ProteoSAFe/result.jsp?task=f6afefb68d85425986b8751c4d55f2f0&view=cluster_details&protein=716&show=true	https://gnps.ucsd.edu/ProteoSAFe/result.jsp?view=network_displayer&componentindex=13&task=f6afefb68d85425986b8751c4d55f2f0&show=true	N/A	N/A	N/A	N/A	478.472	7.97453	8.68671	N/A	N/A	T10286_MCA08LB_220715_POS_P57_MS2.mgf|T1425_MCA09LB_220715_POS_P57_MS2.mgf|T10278_MCA08LB_220715_POS_P57_MS2.mgf|T1425_MCA08LB_220715_POS_P57_MS2.mgf|T10279_MCA08LB_220715_POS_P57_MS2.mgf|T10280_MCA08LB_220715_POS_P57_MS2.mgf	6	716	13	6	782.509	1	782.509
G3	0	0	2	https://gnps.ucsd.edu//ProteoSAFe/result.jsp?task=f6afefb68d85425986b8751c4d55f2f0&view=cluster_details&protein=717&show=true	https://gnps.ucsd.edu/ProteoSAFe/result.jsp?view=network_displayer&componentindex=13&task=f6afefb68d85425986b8751c4d55f2f0&show=true	N/A	N/A	N/A	N/A	473.971	7.89952	1.196	N/A	N/A	T10286_MCA07LB_220715_POS_P57_MS2.mgf|T10286_MCA08LB_220715_POS_P57_MS2.mgf	2	717	13	2	783.495	1	783.495
G1,G2	1	4	0	https://gnps.ucsd.edu//ProteoSAFe/result.jsp?task=f6afefb68d85425986b8751c4d55f2f0&view=cluster_details&protein=718&show=true	https://gnps.ucsd.edu/ProteoSAFe/result.jsp?view=network_displayer&componentindex=13&task=f6afefb68d85425986b8751c4d55f2f0&show=true	N/A	N/A	N/A	N/A	472.975	7.88291	4.62671	N/A	N/A	T10278_MCA08LB_220715_POS_P57_MS2.mgf|T10277_MCA08LB_220715_POS_P57_MS2.mgf|T1425_MCA08LB_220715_POS_P57_MS2.mgf|T10279_MCA08LB_220715_POS_P57_MS2.mgf	4	718	13	5	783.515	1	783.515
G1,G2,G3	2	27	11	https://gnps.ucsd.edu//ProteoSAFe/result.jsp?task=f6afefb68d85425986b8751c4d55f2f0&view=cluster_details&protein=719&show=true	https://gnps.ucsd.edu/ProteoSAFe/result.jsp?view=network_displayer&componentindex=43&task=f6afefb68d85425986b8751c4d55f2f0&show=true	N/A	N/A	N/A	N/A	421.301	7.02168	0.9776	N/A	N/A	A100161_CA10LB_210416_POS_P23_MS2.mgf|A100160_CA07LB_210416_POS_P22_MS2.mgf|A100158_CA08LB_210416_POS_P22_MS2.mgf|A100163_CA09LB_210416_POS_P23_MS2.mgf|A100162_CA02LB_210416_POS_P22_MS2.mgf|A100161_CA02LB_210416_POS_P22_MS2.mgf|A100165_CA09LB_210416_POS_P23_MS2.mgf|A100161_CA07LB_210416_POS_P22_MS2.mgf|A100159_CA09LB_210416_POS_P23_MS2.mgf|A100165_CA07LB_210416_POS_P22_MS2.mgf|A100165_CA08LB_2104…	28	719	43	40	786.479	1	786.479
G1	3	0	0	https://gnps.ucsd.edu//ProteoSAFe/result.jsp?task=f6afefb68d85425986b8751c4d55f2f0&view=cluster_details&protein=722&show=true	https://gnps.ucsd.edu/ProteoSAFe/result.jsp?view=network_displayer&componentindex=-1&task=f6afefb68d85425986b8751c4d55f2f0&show=true	N/A	N/A	N/A	N/A	198.514	3.30857	1.88843	N/A	N/A	T298_MCA09LB_210326_POS_P18_MS2.mgf	1	722	-1	3	790.409	1	790.409
G1,G2	2	1	0	https://gnps.ucsd.edu//ProteoSAFe/result.jsp?task=f6afefb68d85425986b8751c4d55f2f0&view=cluster_details&protein=723&show=true	https://gnps.ucsd.edu/ProteoSAFe/result.jsp?view=network_displayer&componentindex=58&task=f6afefb68d85425986b8751c4d55f2f0&show=true	N/A	N/A	N/A	N/A	208.626	3.47711	0.769901	N/A	N/A	T4680_MCA02LB_210805_POS_P32_MS2.mgf|T10020_MCA02LB_210805_POS_P32_MS2.mgf|T4680_MCA08LB_210805_POS_P32_MS2.mgf	3	723	58	3	1584.81	2	792.905
G2,G3	0	10	3	https://gnps.ucsd.edu//ProteoSAFe/result.jsp?task=f6afefb68d85425986b8751c4d55f2f0&view=cluster_details&protein=724&show=true	https://gnps.ucsd.edu/ProteoSAFe/result.jsp?view=network_displayer&componentindex=21&task=f6afefb68d85425986b8751c4d55f2f0&show=true	N/A	N/A	N/A	N/A	218.091	3.63486	0.980496	N/A	N/A	A100214_CA10LB_210723_POS_P30_MS2.mgf|A100214_CA02LB_210723_POS_P30_MS2.mgf|A100212_CA07LB_210723_POS_P30_MS2.mgf|A100213_CA07LB_210723_POS_P30_MS2.mgf|A100215_CA10LB_210726_POS_P31_MS2.mgf|A100214_CA07LB_210723_POS_P30_MS2.mgf	6	724	21	13	1585.75	2	793.376
G1,G2,G3	4	16	25	https://gnps.ucsd.edu//ProteoSAFe/result.jsp?task=f6afefb68d85425986b8751c4d55f2f0&view=cluster_details&protein=725&show=true	https://gnps.ucsd.edu/ProteoSAFe/result.jsp?view=network_displayer&componentindex=13&task=f6afefb68d85425986b8751c4d55f2f0&show=true	N/A	N/A	N/A	N/A	480.633	8.01055	2.52369	N/A	N/A	T10285_MCA09LB_220715_POS_P57_MS2.mgf|T10281_MCA09LB_220715_POS_P57_MS2.mgf|T10278_MCA08LB_220715_POS_P57_MS2.mgf|T10284_MCA09LB_220715_POS_P57_MS2.mgf|T10282_MCA09LB_220715_POS_P57_MS2.mgf|T10282_MCA07LB_220715_POS_P57_MS2.mgf|T10284_MCA07LB_220715_POS_P57_MS2.mgf|T10277_MCA08LB_220715_POS_P57_MS2.mgf|T10280_MCA09LB_220715_POS_P57_MS2.mgf|T10287_MCA07LB_220715_POS_P57_MS2.mgf|T10277_MCA07LB_2207…	24	725	13	45	796.51	1	796.51
G1	10	0	0	https://gnps.ucsd.edu//ProteoSAFe/result.jsp?task=f6afefb68d85425986b8751c4d55f2f0&view=cluster_details&protein=726&show=true	https://gnps.ucsd.edu/ProteoSAFe/result.jsp?view=network_displayer&componentindex=-1&task=f6afefb68d85425986b8751c4d55f2f0&show=true	N/A	N/A	N/A	N/A	500.325	8.33875	2.25018	N/A	N/A	T1236_MCA08LB_210903_POS_P36_MS2.mgf|T1236_MCA02LB_210903_POS_P36_MS2.mgf|T1236_MCA07LB_210903_POS_P36_MS2.mgf|T1236_MCA09LB_210903_POS_P36_MS2.mgf	4	726	-1	10	796.517	1	796.517
G1,G2,G3	15	91	56	https://gnps.ucsd.edu//ProteoSAFe/result.jsp?task=f6afefb68d85425986b8751c4d55f2f0&view=cluster_details&protein=728&show=true	https://gnps.ucsd.edu/ProteoSAFe/result.jsp?view=network_displayer&componentindex=4&task=f6afefb68d85425986b8751c4d55f2f0&show=true	N/A	N/A	N/A	N/A	270.334	4.50556	3.15431	N/A	N/A	T4680_MCA10LB_210805_POS_P32_MS2.mgf|T10024_MCA10LB_210813_POS_P33_MS2.mgf|T10021_MCA10LB_210805_POS_P32_MS2.mgf|T10062_MCA02LB_210903_POS_P36_MS2.mgf|T10090_MCA09LB_210924_POS_P40_MS2.mgf|T10053_MCA02LB_210827_POS_P34_MS2.mgf|T10122_MCA02LB_211112_POS_P46_MS2.mgf|A100327_CA02LB_211022_POS_P44_MS2.mgf|A30639_CA10LB_211022_POS_P44_MS2.mgf|A100317_CA02LB_211022_POS_P44_MS2.mgf|T10020_MCA02LB_210805…	120	728	4	162	797.462	0	797.462
G1,G2,G3	1	2	1	https://gnps.ucsd.edu//ProteoSAFe/result.jsp?task=f6afefb68d85425986b8751c4d55f2f0&view=cluster_details&protein=729&show=true	https://gnps.ucsd.edu/ProteoSAFe/result.jsp?view=network_displayer&componentindex=4&task=f6afefb68d85425986b8751c4d55f2f0&show=true	N/A	N/A	N/A	N/A	271.353	4.52255	5.52941	N/A	N/A	A100210_CA10LB_210723_POS_P30_MS2.mgf|T10094_MCA10LB_210924_POS_P40_MS2.mgf|T1236_MCA10LB_210903_POS_P36_MS2.mgf|A100314_CA10LB_211022_POS_P44_MS2.mgf	4	729	4	4	797.462	1	797.462
G2,G3	0	4	1	https://gnps.ucsd.edu//ProteoSAFe/result.jsp?task=f6afefb68d85425986b8751c4d55f2f0&view=cluster_details&protein=732&show=true	https://gnps.ucsd.edu/ProteoSAFe/result.jsp?view=network_displayer&componentindex=4&task=f6afefb68d85425986b8751c4d55f2f0&show=true	N/A	N/A	N/A	N/A	268.465	4.47442	0.701229	N/A	N/A	T10020_MCA10LB_210805_POS_P32_MS2.mgf|T10086_MCA10LB_210924_POS_P40_MS2.mgf|T10092_MCA02LB_210924_POS_P39_MS2.mgf|T10088_MCA09LB_210924_POS_P40_MS2.mgf|T10067_MCA02LB_210903_POS_P36_MS2.mgf	5	732	4	5	798.467	1	798.467
G2,G3	0	2	2	https://gnps.ucsd.edu//ProteoSAFe/result.jsp?task=f6afefb68d85425986b8751c4d55f2f0&view=cluster_details&protein=733&show=true	https://gnps.ucsd.edu/ProteoSAFe/result.jsp?view=network_displayer&componentindex=13&task=f6afefb68d85425986b8751c4d55f2f0&show=true	N/A	N/A	N/A	N/A	435.567	7.25946	0.710393	N/A	N/A	T10287_MCA08LB_220715_POS_P57_MS2.mgf|T10280_MCA07LB_220715_POS_P57_MS2.mgf|T10287_MCA07LB_220715_POS_P57_MS2.mgf	3	733	13	4	798.487	0	798.487
G2,G3	0	1	3	https://gnps.ucsd.edu//ProteoSAFe/result.jsp?task=f6afefb68d85425986b8751c4d55f2f0&view=cluster_details&protein=734&show=true	https://gnps.ucsd.edu/ProteoSAFe/result.jsp?view=network_displayer&componentindex=13&task=f6afefb68d85425986b8751c4d55f2f0&show=true	N/A	N/A	N/A	N/A	435.483	7.25805	0.799977	N/A	N/A	T10286_MCA08LB_220715_POS_P57_MS2.mgf|T10277_MCA08LB_220715_POS_P57_MS2.mgf|T10282_MCA08LB_220715_POS_P57_MS2.mgf	3	734	13	4	798.506	0	798.506
G1,G2,G3	2	4	9	https://gnps.ucsd.edu//ProteoSAFe/result.jsp?task=f6afefb68d85425986b8751c4d55f2f0&view=cluster_details&protein=737&show=true	https://gnps.ucsd.edu/ProteoSAFe/result.jsp?view=network_displayer&componentindex=13&task=f6afefb68d85425986b8751c4d55f2f0&show=true	N/A	N/A	N/A	N/A	398.176	6.63627	1.22969	N/A	N/A	T10286_MCA08LB_220715_POS_P57_MS2.mgf|T10283_MCA08LB_220715_POS_P57_MS2.mgf|T10285_MCA08LB_220715_POS_P57_MS2.mgf|T10278_MCA08LB_220715_POS_P57_MS2.mgf|T10277_MCA08LB_220715_POS_P57_MS2.mgf|T1425_MCA08LB_220715_POS_P57_MS2.mgf|T10281_MCA08LB_220715_POS_P57_MS2.mgf|T10284_MCA08LB_220715_POS_P57_MS2.mgf|T10282_MCA08LB_220715_POS_P57_MS2.mgf|T10280_MCA08LB_220715_POS_P57_MS2.mgf	10	737	13	15	800.521	1	800.521
G1	3	0	0	https://gnps.ucsd.edu//ProteoSAFe/result.jsp?task=f6afefb68d85425986b8751c4d55f2f0&view=cluster_details&protein=741&show=true	https://gnps.ucsd.edu/ProteoSAFe/result.jsp?view=network_displayer&componentindex=-1&task=f6afefb68d85425986b8751c4d55f2f0&show=true	N/A	N/A	N/A	N/A	312.205	5.20342	1.44803	N/A	N/A	T265_MCA08LB_210827_POS_P34_MS2.mgf	1	741	-1	3	805.324	1	805.324
G1	9	0	0	https://gnps.ucsd.edu//ProteoSAFe/result.jsp?task=f6afefb68d85425986b8751c4d55f2f0&view=cluster_details&protein=742&show=true	https://gnps.ucsd.edu/ProteoSAFe/result.jsp?view=network_displayer&componentindex=22&task=f6afefb68d85425986b8751c4d55f2f0&show=true	N/A	N/A	N/A	N/A	477.889	7.96482	2.26879	N/A	N/A	T1236_MCA08LB_210903_POS_P36_MS2.mgf|T1236_MCA02LB_210903_POS_P36_MS2.mgf|T1236_MCA10LB_210903_POS_P36_MS2.mgf|T1236_MCA09LB_210903_POS_P36_MS2.mgf	4	742	22	9	808.554	1	808.554
G1,G2,G3	3	12	17	https://gnps.ucsd.edu//ProteoSAFe/result.jsp?task=f6afefb68d85425986b8751c4d55f2f0&view=cluster_details&protein=743&show=true	https://gnps.ucsd.edu/ProteoSAFe/result.jsp?view=network_displayer&componentindex=13&task=f6afefb68d85425986b8751c4d55f2f0&show=true	N/A	N/A	N/A	N/A	487.788	8.12979	1.28922	N/A	N/A	T10286_MCA08LB_220715_POS_P57_MS2.mgf|T10277_MCA09LB_220715_POS_P57_MS2.mgf|T10285_MCA09LB_220715_POS_P57_MS2.mgf|T10287_MCA08LB_220715_POS_P57_MS2.mgf|T10279_MCA09LB_220715_POS_P57_MS2.mgf|T1425_MCA09LB_220715_POS_P57_MS2.mgf|T10281_MCA07LB_220715_POS_P57_MS2.mgf|T10284_MCA09LB_220715_POS_P57_MS2.mgf|T10281_MCA09LB_220715_POS_P57_MS2.mgf|T10282_MCA07LB_220715_POS_P57_MS2.mgf|T10286_MCA09LB_22071…	19	743	13	32	810.523	1	810.523
G1,G2,G3	2	4	3	https://gnps.ucsd.edu//ProteoSAFe/result.jsp?task=f6afefb68d85425986b8751c4d55f2f0&view=cluster_details&protein=744&show=true	https://gnps.ucsd.edu/ProteoSAFe/result.jsp?view=network_displayer&componentindex=13&task=f6afefb68d85425986b8751c4d55f2f0&show=true	N/A	N/A	N/A	N/A	487.445	8.12409	1.11997	N/A	N/A	T10279_MCA08LB_220715_POS_P57_MS2.mgf|T10283_MCA08LB_220715_POS_P57_MS2.mgf|T10278_MCA08LB_220715_POS_P57_MS2.mgf|T10277_MCA08LB_220715_POS_P57_MS2.mgf|T1425_MCA08LB_220715_POS_P57_MS2.mgf|T10284_MCA08LB_220715_POS_P57_MS2.mgf|T10282_MCA08LB_220715_POS_P57_MS2.mgf	7	744	13	9	810.544	1	810.544
G2,G3	0	4	2	https://gnps.ucsd.edu//ProteoSAFe/result.jsp?task=f6afefb68d85425986b8751c4d55f2f0&view=cluster_details&protein=747&show=true	https://gnps.ucsd.edu/ProteoSAFe/result.jsp?view=network_displayer&componentindex=56&task=f6afefb68d85425986b8751c4d55f2f0&show=true	N/A	N/A	N/A	N/A	200.05	3.33417	0.524418	N/A	N/A	T10096_MCA02LB_210924_POS_P39_MS2.mgf|T10099_MCA10LB_210924_POS_P40_MS2.mgf|T10090_MCA09LB_210924_POS_P40_MS2.mgf|T10090_MCA10LB_210924_POS_P40_MS2.mgf|T10087_MCA10LB_210924_POS_P40_MS2.mgf|T10091_MCA09LB_210924_POS_P40_MS2.mgf	6	747	56	6	813.456	1	813.456
G1	4	0	0	https://gnps.ucsd.edu//ProteoSAFe/result.jsp?task=f6afefb68d85425986b8751c4d55f2f0&view=cluster_details&protein=752&show=true	https://gnps.ucsd.edu/ProteoSAFe/result.jsp?view=network_displayer&componentindex=22&task=f6afefb68d85425986b8751c4d55f2f0&show=true	N/A	N/A	N/A	N/A	483.293	8.05487	2.41899	N/A	N/A	T1236_MCA08LB_210903_POS_P36_MS2.mgf|T1236_MCA02LB_210903_POS_P36_MS2.mgf	2	752	22	4	826.565	1	826.565
G1	2	0	0	https://gnps.ucsd.edu//ProteoSAFe/result.jsp?task=f6afefb68d85425986b8751c4d55f2f0&view=cluster_details&protein=754&show=true	https://gnps.ucsd.edu/ProteoSAFe/result.jsp?view=network_displayer&componentindex=22&task=f6afefb68d85425986b8751c4d55f2f0&show=true	N/A	N/A	N/A	N/A	477.88	7.96467	0.315	N/A	N/A	T1236_MCA10LB_210903_POS_P36_MS2.mgf|T1236_MCA07LB_210903_POS_P36_MS2.mgf	2	754	22	2	827.565	1	827.565
G2,G3	0	23	4	https://gnps.ucsd.edu//ProteoSAFe/result.jsp?task=f6afefb68d85425986b8751c4d55f2f0&view=cluster_details&protein=755&show=true	https://gnps.ucsd.edu/ProteoSAFe/result.jsp?view=network_displayer&componentindex=21&task=f6afefb68d85425986b8751c4d55f2f0&show=true	N/A	N/A	N/A	N/A	216.116	3.60194	1.26873	N/A	N/A	A100215_CA07LB_210723_POS_P31_MS2.mgf|A100208_CA07LB_210723_POS_P30_MS2.mgf|A100208_CA02LB_210723_POS_P30_MS2.mgf|A100209_CA07LB_210723_POS_P30_MS2.mgf|A100214_CA02LB_210723_POS_P30_MS2.mgf|A100214_CA10LB_210723_POS_P30_MS2.mgf|A100212_CA07LB_210723_POS_P30_MS2.mgf|A100208_CA10LB_210723_POS_P30_MS2.mgf|A100213_CA07LB_210723_POS_P30_MS2.mgf|A100215_CA10LB_210726_POS_P31_MS2.mgf|A100214_CA07LB_2107…	13	755	21	27	1656.79	2	828.895
G1	2	0	0	https://gnps.ucsd.edu//ProteoSAFe/result.jsp?task=f6afefb68d85425986b8751c4d55f2f0&view=cluster_details&protein=756&show=true	https://gnps.ucsd.edu/ProteoSAFe/result.jsp?view=network_displayer&componentindex=-1&task=f6afefb68d85425986b8751c4d55f2f0&show=true	N/A	N/A	N/A	N/A	479.536	7.99226	0.6635	N/A	N/A	T1236_MCA08LB_210903_POS_P36_MS2.mgf	1	756	-1	2	831.521	1	831.521
G1,G2,G3	47	153	92	https://gnps.ucsd.edu//ProteoSAFe/result.jsp?task=f6afefb68d85425986b8751c4d55f2f0&view=cluster_details&protein=757&show=true	https://gnps.ucsd.edu/ProteoSAFe/result.jsp?view=network_displayer&componentindex=7&task=f6afefb68d85425986b8751c4d55f2f0&show=true	N/A	N/A	N/A	N/A	469.979	7.83299	30.7	N/A	N/A	A100321_CA09LB_211022_POS_P44_MS2.mgf|T10251_MCA09LB_220506_POS_P55_MS2.mgf|T10306_MCA07LB_220715_POS_P58_MS2.mgf|T10249_MCA07LB_220506_POS_P55_MS2.mgf|A30639_CA02LB_211022_POS_P44_MS2.mgf|T467_MCA09LB_220715_POS_P58_MS2.mgf|A100200_CA02LB_210723_POS_P30_MS2.mgf|T10300_MCA08LB_220715_POS_P58_MS2.mgf|T10284_MCA07LB_220715_POS_P57_MS2.mgf|T10242_MCA08LB_220506_POS_P55_MS2.mgf|T10309_MCA09LB_220715_…	49	757	7	292	832.229	1	832.229
G1,G2,G3	9	14	30	https://gnps.ucsd.edu//ProteoSAFe/result.jsp?task=f6afefb68d85425986b8751c4d55f2f0&view=cluster_details&protein=758&show=true	https://gnps.ucsd.edu/ProteoSAFe/result.jsp?view=network_displayer&componentindex=7&task=f6afefb68d85425986b8751c4d55f2f0&show=true	N/A	N/A	N/A	N/A	458.036	7.63393	35.1119	N/A	N/A	A100219_CA08LB_210726_POS_P31_MS2.mgf|T10022_MCA02LB_210813_POS_P33_MS2.mgf|T298_CA02LB_210326_POS_P17_MS2.mgf|A1123_CA02LB_210423_POS_P24_MS2.mgf|T10142_MCA08LB_220317_POS_P49_MS2.mgf|T343_MCA02LB_210910_POS_P38_MS2.mgf|A100221_CA09LB_210726_POS_P31_MS2.mgf	7	758	7	53	832.243	1	832.243
G1,G2,G3	2	8	5	https://gnps.ucsd.edu//ProteoSAFe/result.jsp?task=f6afefb68d85425986b8751c4d55f2f0&view=cluster_details&protein=759&show=true	https://gnps.ucsd.edu/ProteoSAFe/result.jsp?view=network_displayer&componentindex=12&task=f6afefb68d85425986b8751c4d55f2f0&show=true	N/A	N/A	N/A	N/A	477.845	7.96409	34.0727	N/A	N/A	A100321_CA09LB_211022_POS_P44_MS2.mgf|T10301_MCA08LB_220715_POS_P58_MS2.mgf|T10061_MCA09LB_210903_POS_P36_MS2.mgf|T10054_MCA02LB_210827_POS_P35_MS2.mgf|A100165_CA02LB_210416_POS_P22_MS2.mgf|T10221_MCA08LB_220409_POS_P53_MS2.mgf|T1236_MCA08LB_210903_POS_P36_MS2.mgf|T298_MCA02LB_210326_POS_P18_MS2.mgf|T10279_MCA09LB_220715_POS_P57_MS2.mgf|T10248_MCA07LB_220506_POS_P55_MS2.mgf|T10283_MCA07LB_220715_…	13	759	12	15	833.23	1	833.23
G1	3	0	0	https://gnps.ucsd.edu//ProteoSAFe/result.jsp?task=f6afefb68d85425986b8751c4d55f2f0&view=cluster_details&protein=760&show=true	https://gnps.ucsd.edu/ProteoSAFe/result.jsp?view=network_displayer&componentindex=-1&task=f6afefb68d85425986b8751c4d55f2f0&show=true	N/A	N/A	N/A	N/A	499.064	8.31774	2.59833	N/A	N/A	T1425_MCA07LB_220715_POS_P57_MS2.mgf	1	760	-1	3	834.21	1	834.21
G1,G2,G3	36	90	83	https://gnps.ucsd.edu//ProteoSAFe/result.jsp?task=f6afefb68d85425986b8751c4d55f2f0&view=cluster_details&protein=761&show=true	https://gnps.ucsd.edu/ProteoSAFe/result.jsp?view=network_displayer&componentindex=12&task=f6afefb68d85425986b8751c4d55f2f0&show=true	N/A	N/A	N/A	N/A	476.54	7.94233	24.7203	N/A	N/A	A100321_CA09LB_211022_POS_P44_MS2.mgf|T10251_MCA09LB_220506_POS_P55_MS2.mgf|T10306_MCA07LB_220715_POS_P58_MS2.mgf|T10249_MCA07LB_220506_POS_P55_MS2.mgf|A30639_CA02LB_211022_POS_P44_MS2.mgf|T467_MCA09LB_220715_POS_P58_MS2.mgf|A100200_CA02LB_210723_POS_P30_MS2.mgf|T10142_MCA08LB_220317_POS_P49_MS2.mgf|T10300_MCA08LB_220715_POS_P58_MS2.mgf|T10284_MCA07LB_220715_POS_P57_MS2.mgf|T10242_MCA08LB_220506_…	47	761	12	209	835.23	1	835.23
G2,G3	0	1	2	https://gnps.ucsd.edu//ProteoSAFe/result.jsp?task=f6afefb68d85425986b8751c4d55f2f0&view=cluster_details&protein=763&show=true	https://gnps.ucsd.edu/ProteoSAFe/result.jsp?view=network_displayer&componentindex=12&task=f6afefb68d85425986b8751c4d55f2f0&show=true	N/A	N/A	N/A	N/A	444.945	7.41575	21.4355	N/A	N/A	A100221_CA09LB_210726_POS_P31_MS2.mgf|T10031_MCA09LB_210813_POS_P33_MS2.mgf|A100200_CA10LB_210723_POS_P30_MS2.mgf	3	763	12	3	835.239	1	835.239
G1,G2,G3	1	6	3	https://gnps.ucsd.edu//ProteoSAFe/result.jsp?task=f6afefb68d85425986b8751c4d55f2f0&view=cluster_details&protein=764&show=true	https://gnps.ucsd.edu/ProteoSAFe/result.jsp?view=network_displayer&componentindex=53&task=f6afefb68d85425986b8751c4d55f2f0&show=true	N/A	N/A	N/A	N/A	350.859	5.84765	0.307556	N/A	N/A	T10141_MCA07LB_220315_POS_P49_MS2.mgf|T39_MCA07LB_220315_POS_P49_MS2.mgf|T10145_MCA07LB_220315_POS_P49_MS2.mgf|T10140_MCA07LB_220315_POS_P49_MS2.mgf|T10144_MCA07LB_220315_POS_P49_MS2.mgf|T10139_MCA07LB_220315_POS_P49_MS2.mgf|T10138_MCA07LB_220315_POS_P49_MS2.mgf|T10143_MCA07LB_220315_POS_P49_MS2.mgf	8	764	53	10	835.552	1	835.552
G2,G3	0	1	12	https://gnps.ucsd.edu//ProteoSAFe/result.jsp?task=f6afefb68d85425986b8751c4d55f2f0&view=cluster_details&protein=765&show=true	https://gnps.ucsd.edu/ProteoSAFe/result.jsp?view=network_displayer&componentindex=12&task=f6afefb68d85425986b8751c4d55f2f0&show=true	N/A	N/A	N/A	N/A	464.751	7.74585	8.83141	N/A	N/A	A100219_CA08LB_210726_POS_P31_MS2.mgf|T10054_MCA02LB_210827_POS_P35_MS2.mgf|T10051_MCA08LB_210827_POS_P34_MS2.mgf|A100221_CA09LB_210726_POS_P31_MS2.mgf	4	765	12	13	837.206	1	837.206
G3	0	0	2	https://gnps.ucsd.edu//ProteoSAFe/result.jsp?task=f6afefb68d85425986b8751c4d55f2f0&view=cluster_details&protein=766&show=true	https://gnps.ucsd.edu/ProteoSAFe/result.jsp?view=network_displayer&componentindex=-1&task=f6afefb68d85425986b8751c4d55f2f0&show=true	N/A	N/A	N/A	N/A	357.606	5.96011	0.0455	N/A	N/A	T10307_MCA08LB_220715_POS_P58_MS2.mgf|T10308_MCA08LB_220715_POS_P58_MS2.mgf	2	766	-1	2	837.455	1	837.455
G1,G2,G3	2	4	5	https://gnps.ucsd.edu//ProteoSAFe/result.jsp?task=f6afefb68d85425986b8751c4d55f2f0&view=cluster_details&protein=767&show=true	https://gnps.ucsd.edu/ProteoSAFe/result.jsp?view=network_displayer&componentindex=12&task=f6afefb68d85425986b8751c4d55f2f0&show=true	N/A	N/A	N/A	N/A	486.938	8.11563	15.0183	N/A	N/A	T265_MCA02LB_210827_POS_P34_MS2.mgf|T467_MCA09LB_220715_POS_P58_MS2.mgf|T10300_MCA08LB_220715_POS_P58_MS2.mgf|T10284_MCA07LB_220715_POS_P57_MS2.mgf|T10048_MCA02LB_210827_POS_P34_MS2.mgf|T10054_MCA02LB_210827_POS_P35_MS2.mgf	6	767	12	11	838.2	1	838.2
G1	4	0	0	https://gnps.ucsd.edu//ProteoSAFe/result.jsp?task=f6afefb68d85425986b8751c4d55f2f0&view=cluster_details&protein=769&show=true	https://gnps.ucsd.edu/ProteoSAFe/result.jsp?view=network_displayer&componentindex=22&task=f6afefb68d85425986b8751c4d55f2f0&show=true	N/A	N/A	N/A	N/A	489.89	8.16483	9.48018	N/A	N/A	T1236_MCA08LB_210903_POS_P36_MS2.mgf|T1236_MCA02LB_210903_POS_P36_MS2.mgf	2	769	22	4	840.58	1	840.58
G1	3	0	0	https://gnps.ucsd.edu//ProteoSAFe/result.jsp?task=f6afefb68d85425986b8751c4d55f2f0&view=cluster_details&protein=770&show=true	https://gnps.ucsd.edu/ProteoSAFe/result.jsp?view=network_displayer&componentindex=22&task=f6afefb68d85425986b8751c4d55f2f0&show=true	N/A	N/A	N/A	N/A	497.366	8.28943	1.1046	N/A	N/A	T1236_MCA02LB_210903_POS_P36_MS2.mgf|T1236_MCA09LB_210903_POS_P36_MS2.mgf	2	770	22	3	840.58	1	840.58
G1	9	0	0	https://gnps.ucsd.edu//ProteoSAFe/result.jsp?task=f6afefb68d85425986b8751c4d55f2f0&view=cluster_details&protein=771&show=true	https://gnps.ucsd.edu/ProteoSAFe/result.jsp?view=network_displayer&componentindex=22&task=f6afefb68d85425986b8751c4d55f2f0&show=true	N/A	N/A	N/A	N/A	420.515	7.00858	3.16806	N/A	N/A	T1236_MCA08LB_210903_POS_P36_MS2.mgf|T1236_MCA02LB_210903_POS_P36_MS2.mgf|T1236_MCA09LB_210903_POS_P36_MS2.mgf	3	771	22	9	844.575	1	844.575
G1,G2,G3	9	28	24	https://gnps.ucsd.edu//ProteoSAFe/result.jsp?task=f6afefb68d85425986b8751c4d55f2f0&view=cluster_details&protein=773&show=true	https://gnps.ucsd.edu/ProteoSAFe/result.jsp?view=network_displayer&componentindex=12&task=f6afefb68d85425986b8751c4d55f2f0&show=true	N/A	N/A	N/A	N/A	512.59	8.54317	3.80702	N/A	N/A	T10066_MCA07LB_210903_POS_P36_MS2.mgf|T10067_MCA09LB_210903_POS_P36_MS2.mgf|T10063_MCA10LB_210903_POS_P36_MS2.mgf|T10064_MCA08LB_210903_POS_P36_MS2.mgf|T10065_MCA10LB_210903_POS_P36_MS2.mgf|A100237_CA10LB_210903_POS_P37_MS2.mgf|T10066_MCA09LB_210903_POS_P36_MS2.mgf|T10062_MCA08LB_210903_POS_P36_MS2.mgf|T10062_MCA07LB_210903_POS_P36_MS2.mgf|A100236_CA09LB_210903_POS_P37_MS2.mgf|A2278_CA02LB_210903…	42	773	12	61	850.245	1	850.245
G3	0	0	2	https://gnps.ucsd.edu//ProteoSAFe/result.jsp?task=f6afefb68d85425986b8751c4d55f2f0&view=cluster_details&protein=774&show=true	https://gnps.ucsd.edu/ProteoSAFe/result.jsp?view=network_displayer&componentindex=12&task=f6afefb68d85425986b8751c4d55f2f0&show=true	N/A	N/A	N/A	N/A	512.62	8.54367	0.346	N/A	N/A	A100237_CA09LB_210903_POS_P37_MS2.mgf|A100237_CA02LB_210903_POS_P37_MS2.mgf	2	774	12	2	851.244	1	851.244
G2,G3	0	2	3	https://gnps.ucsd.edu//ProteoSAFe/result.jsp?task=f6afefb68d85425986b8751c4d55f2f0&view=cluster_details&protein=775&show=true	https://gnps.ucsd.edu/ProteoSAFe/result.jsp?view=network_displayer&componentindex=-1&task=f6afefb68d85425986b8751c4d55f2f0&show=true	N/A	N/A	N/A	N/A	325.515	5.42525	1.02759	N/A	N/A	T10300_MCA08LB_220715_POS_P58_MS2.mgf|T10307_MCA08LB_220715_POS_P58_MS2.mgf|T10308_MCA08LB_220715_POS_P58_MS2.mgf	3	775	-1	5	855.466	1	855.466
G1	17	0	0	https://gnps.ucsd.edu//ProteoSAFe/result.jsp?task=f6afefb68d85425986b8751c4d55f2f0&view=cluster_details&protein=776&show=true	https://gnps.ucsd.edu/ProteoSAFe/result.jsp?view=network_displayer&componentindex=22&task=f6afefb68d85425986b8751c4d55f2f0&show=true	N/A	N/A	N/A	N/A	459.235	7.65392	8.40512	N/A	N/A	T1236_MCA08LB_210903_POS_P36_MS2.mgf|T1236_MCA02LB_210903_POS_P36_MS2.mgf|T1236_MCA10LB_210903_POS_P36_MS2.mgf|T1236_MCA09LB_210903_POS_P36_MS2.mgf|T1236_MCA07LB_210903_POS_P36_MS2.mgf	5	776	22	17	858.59	1	858.59
G1	4	0	0	https://gnps.ucsd.edu//ProteoSAFe/result.jsp?task=f6afefb68d85425986b8751c4d55f2f0&view=cluster_details&protein=777&show=true	https://gnps.ucsd.edu/ProteoSAFe/result.jsp?view=network_displayer&componentindex=22&task=f6afefb68d85425986b8751c4d55f2f0&show=true	N/A	N/A	N/A	N/A	459.645	7.66075	19.309	N/A	N/A	T1236_MCA08LB_210903_POS_P36_MS2.mgf|T1236_MCA02LB_210903_POS_P36_MS2.mgf|T1236_MCA09LB_210903_POS_P36_MS2.mgf	3	777	22	4	858.591	0	858.591
G1	6	0	0	https://gnps.ucsd.edu//ProteoSAFe/result.jsp?task=f6afefb68d85425986b8751c4d55f2f0&view=cluster_details&protein=778&show=true	https://gnps.ucsd.edu/ProteoSAFe/result.jsp?view=network_displayer&componentindex=22&task=f6afefb68d85425986b8751c4d55f2f0&show=true	N/A	N/A	N/A	N/A	451.607	7.52678	12.3359	N/A	N/A	T1236_MCA08LB_210903_POS_P36_MS2.mgf|T1236_MCA02LB_210903_POS_P36_MS2.mgf|T1236_MCA09LB_210903_POS_P36_MS2.mgf	3	778	22	6	859.594	1	859.594
G1,G2	1	1	0	https://gnps.ucsd.edu//ProteoSAFe/result.jsp?task=f6afefb68d85425986b8751c4d55f2f0&view=cluster_details&protein=779&show=true	https://gnps.ucsd.edu/ProteoSAFe/result.jsp?view=network_displayer&componentindex=-1&task=f6afefb68d85425986b8751c4d55f2f0&show=true	N/A	N/A	N/A	N/A	105.6	1.76001	0.2305	N/A	N/A	T10278_MCA07LB_220715_POS_P57_MS2.mgf|T1425_MCA07LB_220715_POS_P57_MS2.mgf	2	779	-1	2	864.384	1	864.384
G1	7	0	0	https://gnps.ucsd.edu//ProteoSAFe/result.jsp?task=f6afefb68d85425986b8751c4d55f2f0&view=cluster_details&protein=782&show=true	https://gnps.ucsd.edu/ProteoSAFe/result.jsp?view=network_displayer&componentindex=22&task=f6afefb68d85425986b8751c4d55f2f0&show=true	N/A	N/A	N/A	N/A	477.995	7.96659	2.69818	N/A	N/A	T1236_MCA08LB_210903_POS_P36_MS2.mgf|T1236_MCA02LB_210903_POS_P36_MS2.mgf|T1236_MCA09LB_210903_POS_P36_MS2.mgf	3	782	22	7	872.606	1	872.606
G1,G2,G3	5	15	5	https://gnps.ucsd.edu//ProteoSAFe/result.jsp?task=f6afefb68d85425986b8751c4d55f2f0&view=cluster_details&protein=784&show=true	https://gnps.ucsd.edu/ProteoSAFe/result.jsp?view=network_displayer&componentindex=29&task=f6afefb68d85425986b8751c4d55f2f0&show=true	N/A	N/A	N/A	N/A	263.639	4.39398	1.6733	N/A	N/A	T10141_MCA07LB_220315_POS_P49_MS2.mgf|T39_MCA07LB_220315_POS_P49_MS2.mgf|T10145_MCA07LB_220315_POS_P49_MS2.mgf|T10122_MCA08LB_211112_POS_P46_MS2.mgf|T10142_MCA07LB_220315_POS_P49_MS2.mgf|T10140_MCA07LB_220315_POS_P49_MS2.mgf|T10138_MCA07LB_220315_POS_P49_MS2.mgf|T39_MCA08LB_220315_POS_P49_MS2.mgf|T10144_MCA07LB_220315_POS_P49_MS2.mgf|T10119_MCA08LB_211112_POS_P46_MS2.mgf|T10139_MCA07LB_220315_POS…	12	784	29	25	884.594	0	884.594
G2	0	2	0	https://gnps.ucsd.edu//ProteoSAFe/result.jsp?task=f6afefb68d85425986b8751c4d55f2f0&view=cluster_details&protein=785&show=true	https://gnps.ucsd.edu/ProteoSAFe/result.jsp?view=network_displayer&componentindex=29&task=f6afefb68d85425986b8751c4d55f2f0&show=true	N/A	N/A	N/A	N/A	262.942	4.38237	0.106	N/A	N/A	T10139_MCA07LB_220315_POS_P49_MS2.mgf|T10140_MCA07LB_220315_POS_P49_MS2.mgf	2	785	29	2	884.594	1	884.594
G1	6	0	0	https://gnps.ucsd.edu//ProteoSAFe/result.jsp?task=f6afefb68d85425986b8751c4d55f2f0&view=cluster_details&protein=786&show=true	https://gnps.ucsd.edu/ProteoSAFe/result.jsp?view=network_displayer&componentindex=22&task=f6afefb68d85425986b8751c4d55f2f0&show=true	N/A	N/A	N/A	N/A	473.219	7.88698	2.43025	N/A	N/A	T1236_MCA08LB_210903_POS_P36_MS2.mgf|T1236_MCA02LB_210903_POS_P36_MS2.mgf|T1236_MCA09LB_210903_POS_P36_MS2.mgf	3	786	22	6	886.621	1	886.621
G2	0	2	0	https://gnps.ucsd.edu//ProteoSAFe/result.jsp?task=f6afefb68d85425986b8751c4d55f2f0&view=cluster_details&protein=789&show=true	https://gnps.ucsd.edu/ProteoSAFe/result.jsp?view=network_displayer&componentindex=12&task=f6afefb68d85425986b8751c4d55f2f0&show=true	N/A	N/A	N/A	N/A	494.289	8.23816	8.3785	N/A	N/A	T10049_MCA02LB_210827_POS_P34_MS2.mgf|T10025_MCA07LB_210813_POS_P33_MS2.mgf	2	789	12	2	892.235	1	892.235
G1,G2,G3	18	65	23	https://gnps.ucsd.edu//ProteoSAFe/result.jsp?task=f6afefb68d85425986b8751c4d55f2f0&view=cluster_details&protein=791&show=true	https://gnps.ucsd.edu/ProteoSAFe/result.jsp?view=network_displayer&componentindex=29&task=f6afefb68d85425986b8751c4d55f2f0&show=true	Dereplicator Identification - E'Surugamide_D'	0.835087	7.74305	0.00695801	270.785	4.51308	2.08003	NCCCC[C@H]1NC(=O)[C@H](NC(=O)[C@@H](NC(=O)[C@@H](C)NC(=O)[C@@H](NC(=O)[C@H](NC(=O)[C@H](NC(=O)[C@H](NC1=O)[C@H](CC)C)Cc1ccccc1)CC(C)C)[C@H](CC)C)C(C)C)[C@@H](CC)C	CCMSLIB00005716834	T10119_MCA07LB_211112_POS_P46_MS2.mgf|T10143_MCA09LB_220317_POS_P49_MS2.mgf|T10140_MCA09LB_220317_POS_P49_MS2.mgf|T10145_MCA07LB_220315_POS_P49_MS2.mgf|T10122_MCA08LB_211112_POS_P46_MS2.mgf|T10142_MCA08LB_220317_POS_P49_MS2.mgf|T10138_MCA09LB_220317_POS_P49_MS2.mgf|T39_MCA08LB_220315_POS_P49_MS2.mgf|T10120_MCA08LB_211112_POS_P46_MS2.mgf|T10139_MCA08LB_220315_POS_P49_MS2.mgf|T10144_MCA07LB_220315_…	44	791	29	106	898.606	1	898.606
G2	0	3	0	https://gnps.ucsd.edu//ProteoSAFe/result.jsp?task=f6afefb68d85425986b8751c4d55f2f0&view=cluster_details&protein=792&show=true	https://gnps.ucsd.edu/ProteoSAFe/result.jsp?view=network_displayer&componentindex=29&task=f6afefb68d85425986b8751c4d55f2f0&show=true	Dereplicator Identification - E'Surugamide_D'	0.789384	11.1391	0.0100098	272.008	4.53346	0.33238	NCCCC[C@H]1NC(=O)[C@H](NC(=O)[C@@H](NC(=O)[C@@H](C)NC(=O)[C@@H](NC(=O)[C@H](NC(=O)[C@H](NC(=O)[C@H](NC1=O)[C@H](CC)C)Cc1ccccc1)CC(C)C)[C@H](CC)C)C(C)C)[C@@H](CC)C	CCMSLIB00005716834	T10143_MCA08LB_220317_POS_P49_MS2.mgf|T10142_MCA08LB_220317_POS_P49_MS2.mgf|T10141_MCA08LB_220317_POS_P49_MS2.mgf	3	792	29	3	898.623	1	898.623
G1,G3	1	0	1	https://gnps.ucsd.edu//ProteoSAFe/result.jsp?task=f6afefb68d85425986b8751c4d55f2f0&view=cluster_details&protein=793&show=true	https://gnps.ucsd.edu/ProteoSAFe/result.jsp?view=network_displayer&componentindex=29&task=f6afefb68d85425986b8751c4d55f2f0&show=true	N/A	N/A	N/A	N/A	268.313	4.47189	0.0105	N/A	N/A	T39_MCA08LB_220315_POS_P49_MS2.mgf|T10144_MCA07LB_220315_POS_P49_MS2.mgf	2	793	29	2	899.613	1	899.613
G1	5	0	0	https://gnps.ucsd.edu//ProteoSAFe/result.jsp?task=f6afefb68d85425986b8751c4d55f2f0&view=cluster_details&protein=795&show=true	https://gnps.ucsd.edu/ProteoSAFe/result.jsp?view=network_displayer&componentindex=22&task=f6afefb68d85425986b8751c4d55f2f0&show=true	N/A	N/A	N/A	N/A	496.108	8.26847	1.63442	N/A	N/A	T1236_MCA08LB_210903_POS_P36_MS2.mgf|T1236_MCA09LB_210903_POS_P36_MS2.mgf	2	795	22	5	902.581	1	902.581
G1,G2,G3	40	308	134	https://gnps.ucsd.edu//ProteoSAFe/result.jsp?task=f6afefb68d85425986b8751c4d55f2f0&view=cluster_details&protein=797&show=true	https://gnps.ucsd.edu/ProteoSAFe/result.jsp?view=network_displayer&componentindex=7&task=f6afefb68d85425986b8751c4d55f2f0&show=true	N/A	N/A	N/A	N/A	473.443	7.89072	27.869	N/A	N/A	T10092_MCA10LB_210924_POS_P40_MS2.mgf|A100201_CA08LB_210723_POS_P30_MS2.mgf|T10203_MCA09LB_220401_POS_P52_MS2.mgf|T10096_MCA08LB_210924_POS_P39_MS2.mgf|T10189_MCA09LB_220401_POS_P52_MS2.mgf|T10192_MCA07LB_220401_POS_P52_MS2.mgf|T10285_MCA09LB_220715_POS_P57_MS2.mgf|A100200_CA02LB_210723_POS_P30_MS2.mgf|T10095_MCA08LB_210924_POS_P39_MS2.mgf|T10284_MCA09LB_220715_POS_P57_MS2.mgf|A100219_CA07LB_2107…	83	797	7	482	906.247	1	906.247
G1,G2,G3	9	25	45	https://gnps.ucsd.edu//ProteoSAFe/result.jsp?task=f6afefb68d85425986b8751c4d55f2f0&view=cluster_details&protein=798&show=true	https://gnps.ucsd.edu/ProteoSAFe/result.jsp?view=network_displayer&componentindex=7&task=f6afefb68d85425986b8751c4d55f2f0&show=true	N/A	N/A	N/A	N/A	473.455	7.89092	30.6361	N/A	N/A	T10145_MCA08LB_220317_POS_P49_MS2.mgf|A100221_CA08LB_210726_POS_P31_MS2.mgf|A100219_CA08LB_210726_POS_P31_MS2.mgf|T298_CA02LB_210326_POS_P17_MS2.mgf|A1123_CA02LB_210423_POS_P24_MS2.mgf|T10278_MCA08LB_220715_POS_P57_MS2.mgf|A100314_CA02LB_220411_POS_P54_MS2.mgf|T343_MCA02LB_210910_POS_P38_MS2.mgf|T10279_MCA08LB_220715_POS_P57_MS2.mgf|A100220_CA08LB_210726_POS_P31_MS2.mgf|T10280_MCA08LB_220715_POS_…	11	798	7	79	906.263	1	906.263
G1,G2,G3	11	52	45	https://gnps.ucsd.edu//ProteoSAFe/result.jsp?task=f6afefb68d85425986b8751c4d55f2f0&view=cluster_details&protein=799&show=true	https://gnps.ucsd.edu/ProteoSAFe/result.jsp?view=network_displayer&componentindex=12&task=f6afefb68d85425986b8751c4d55f2f0&show=true	N/A	N/A	N/A	N/A	469.353	7.82255	27.7749	N/A	N/A	T10092_MCA10LB_210924_POS_P40_MS2.mgf|A100201_CA08LB_210723_POS_P30_MS2.mgf|T10203_MCA09LB_220401_POS_P52_MS2.mgf|T10096_MCA08LB_210924_POS_P39_MS2.mgf|T10189_MCA09LB_220401_POS_P52_MS2.mgf|T10285_MCA09LB_220715_POS_P57_MS2.mgf|T10095_MCA08LB_210924_POS_P39_MS2.mgf|T10284_MCA09LB_220715_POS_P57_MS2.mgf|A100219_CA07LB_210723_POS_P31_MS2.mgf|T10056_MCA02LB_210827_POS_P35_MS2.mgf|T10138_MCA09LB_2203…	62	799	12	108	907.251	1	907.251
G3	0	0	2	https://gnps.ucsd.edu//ProteoSAFe/result.jsp?task=f6afefb68d85425986b8751c4d55f2f0&view=cluster_details&protein=800&show=true	https://gnps.ucsd.edu/ProteoSAFe/result.jsp?view=network_displayer&componentindex=-1&task=f6afefb68d85425986b8751c4d55f2f0&show=true	N/A	N/A	N/A	N/A	484.567	8.07612	4.3405	N/A	N/A	T10094_MCA09LB_210924_POS_P40_MS2.mgf|A100164_CA10LB_210416_POS_P23_MS2.mgf	2	800	-1	2	1815.49	2	908.246
G1,G2,G3	25	165	87	https://gnps.ucsd.edu//ProteoSAFe/result.jsp?task=f6afefb68d85425986b8751c4d55f2f0&view=cluster_details&protein=801&show=true	https://gnps.ucsd.edu/ProteoSAFe/result.jsp?view=network_displayer&componentindex=12&task=f6afefb68d85425986b8751c4d55f2f0&show=true	N/A	N/A	N/A	N/A	477.58	7.95967	23.7186	N/A	N/A	T10203_MCA09LB_220401_POS_P52_MS2.mgf|T10189_MCA09LB_220401_POS_P52_MS2.mgf|T10192_MCA07LB_220401_POS_P52_MS2.mgf|T10285_MCA09LB_220715_POS_P57_MS2.mgf|A100200_CA02LB_210723_POS_P30_MS2.mgf|T10095_MCA08LB_210924_POS_P39_MS2.mgf|T10278_MCA08LB_220715_POS_P57_MS2.mgf|T10284_MCA09LB_220715_POS_P57_MS2.mgf|T10198_MCA08LB_220401_POS_P52_MS2.mgf|T10138_MCA09LB_220317_POS_P49_MS2.mgf|T10056_MCA02LB_2108…	57	801	12	277	909.249	1	909.249
G1,G2,G3	1	2	6	https://gnps.ucsd.edu//ProteoSAFe/result.jsp?task=f6afefb68d85425986b8751c4d55f2f0&view=cluster_details&protein=803&show=true	https://gnps.ucsd.edu/ProteoSAFe/result.jsp?view=network_displayer&componentindex=12&task=f6afefb68d85425986b8751c4d55f2f0&show=true	N/A	N/A	N/A	N/A	462.877	7.71462	9.42105	N/A	N/A	T265_MCA02LB_210827_POS_P34_MS2.mgf|A100219_CA08LB_210726_POS_P31_MS2.mgf|T10056_MCA02LB_210827_POS_P35_MS2.mgf|T10053_MCA08LB_210827_POS_P34_MS2.mgf|T10047_MCA09LB_210827_POS_P35_MS2.mgf|A100220_CA08LB_210726_POS_P31_MS2.mgf|A100221_CA08LB_210726_POS_P31_MS2.mgf	7	803	12	9	911.22	1	911.22
G1,G2	3	4	0	https://gnps.ucsd.edu//ProteoSAFe/result.jsp?task=f6afefb68d85425986b8751c4d55f2f0&view=cluster_details&protein=804&show=true	https://gnps.ucsd.edu/ProteoSAFe/result.jsp?view=network_displayer&componentindex=12&task=f6afefb68d85425986b8751c4d55f2f0&show=true	N/A	N/A	N/A	N/A	472.104	7.8684	2.88474	N/A	N/A	T265_MCA02LB_210827_POS_P34_MS2.mgf|T10049_MCA02LB_210827_POS_P34_MS2.mgf|T10050_MCA02LB_210827_POS_P34_MS2.mgf	3	804	12	7	912.215	1	912.215
G1,G2,G3	8	46	16	https://gnps.ucsd.edu//ProteoSAFe/result.jsp?task=f6afefb68d85425986b8751c4d55f2f0&view=cluster_details&protein=805&show=true	https://gnps.ucsd.edu/ProteoSAFe/result.jsp?view=network_displayer&componentindex=29&task=f6afefb68d85425986b8751c4d55f2f0&show=true	SurugamideA	0.777305	10.9681	0.0100098	280.051	4.66752	2.01958	NCCCCC1NC(C(NC(C(NC(C(C)NC(C(NC(C(NC(C(NC(C(NC1=O)C(CC)C)=O)Cc2ccccc2)=O)CC(C)C)=O)C(CC)C)=O)=O)C(CC)C)=O)C(CC)C)=O	CCMSLIB00000579271	T10143_MCA09LB_220317_POS_P49_MS2.mgf|T10140_MCA09LB_220317_POS_P49_MS2.mgf|T10122_MCA08LB_211112_POS_P46_MS2.mgf|T10138_MCA09LB_220317_POS_P49_MS2.mgf|T39_MCA08LB_220315_POS_P49_MS2.mgf|T10120_MCA08LB_211112_POS_P46_MS2.mgf|T10139_MCA08LB_220315_POS_P49_MS2.mgf|T10144_MCA07LB_220315_POS_P49_MS2.mgf|T10121_MCA08LB_211112_POS_P46_MS2.mgf|T354_MCA02LB_211112_POS_P46_MS2.mgf|T10122_MCA02LB_211112_PO…	31	805	29	70	912.618	1	912.618
G1,G2,G3	6	28	6	https://gnps.ucsd.edu//ProteoSAFe/result.jsp?task=f6afefb68d85425986b8751c4d55f2f0&view=cluster_details&protein=806&show=true	https://gnps.ucsd.edu/ProteoSAFe/result.jsp?view=network_displayer&componentindex=29&task=f6afefb68d85425986b8751c4d55f2f0&show=true	N/A	N/A	N/A	N/A	274.404	4.57339	2.40727	N/A	N/A	T10119_MCA07LB_211112_POS_P46_MS2.mgf|T10141_MCA07LB_220315_POS_P49_MS2.mgf|T10144_MCA08LB_220317_POS_P49_MS2.mgf|T39_MCA07LB_220315_POS_P49_MS2.mgf|T10145_MCA07LB_220315_POS_P49_MS2.mgf|T10145_MCA08LB_220317_POS_P49_MS2.mgf|T10142_MCA07LB_220315_POS_P49_MS2.mgf|T10120_MCA07LB_211112_POS_P46_MS2.mgf|T10141_MCA08LB_220317_POS_P49_MS2.mgf|T10140_MCA07LB_220315_POS_P49_MS2.mgf|T10142_MCA08LB_220317_…	17	806	29	40	912.633	1	912.633
G2,G3	0	1	1	https://gnps.ucsd.edu//ProteoSAFe/result.jsp?task=f6afefb68d85425986b8751c4d55f2f0&view=cluster_details&protein=810&show=true	https://gnps.ucsd.edu/ProteoSAFe/result.jsp?view=network_displayer&componentindex=-1&task=f6afefb68d85425986b8751c4d55f2f0&show=true	N/A	N/A	N/A	N/A	418.144	6.96907	0.091	N/A	N/A	T10279_MCA09LB_220715_POS_P57_MS2.mgf|T10282_MCA09LB_220715_POS_P57_MS2.mgf	2	810	-1	2	922.516	1	922.516
G1	4	0	0	https://gnps.ucsd.edu//ProteoSAFe/result.jsp?task=f6afefb68d85425986b8751c4d55f2f0&view=cluster_details&protein=811&show=true	https://gnps.ucsd.edu/ProteoSAFe/result.jsp?view=network_displayer&componentindex=12&task=f6afefb68d85425986b8751c4d55f2f0&show=true	N/A	N/A	N/A	N/A	437.26	7.28767	12.3241	N/A	N/A	T1425_MCA07LB_220715_POS_P57_MS2.mgf	1	811	12	4	924.258	1	924.258
G1	3	0	0	https://gnps.ucsd.edu//ProteoSAFe/result.jsp?task=f6afefb68d85425986b8751c4d55f2f0&view=cluster_details&protein=812&show=true	https://gnps.ucsd.edu/ProteoSAFe/result.jsp?view=network_displayer&componentindex=12&task=f6afefb68d85425986b8751c4d55f2f0&show=true	N/A	N/A	N/A	N/A	439.672	7.32787	3.27526	N/A	N/A	T1425_MCA07LB_220715_POS_P57_MS2.mgf	1	812	12	3	925.258	1	925.258
G1,G2,G3	11	29	9	https://gnps.ucsd.edu//ProteoSAFe/result.jsp?task=f6afefb68d85425986b8751c4d55f2f0&view=cluster_details&protein=813&show=true	https://gnps.ucsd.edu/ProteoSAFe/result.jsp?view=network_displayer&componentindex=29&task=f6afefb68d85425986b8751c4d55f2f0&show=true	N/A	N/A	N/A	N/A	282.786	4.7131	1.23127	N/A	N/A	T10119_MCA07LB_211112_POS_P46_MS2.mgf|T10145_MCA07LB_220315_POS_P49_MS2.mgf|T10122_MCA08LB_211112_POS_P46_MS2.mgf|T10142_MCA08LB_220317_POS_P49_MS2.mgf|T39_MCA08LB_220315_POS_P49_MS2.mgf|T10139_MCA08LB_220315_POS_P49_MS2.mgf|T10144_MCA07LB_220315_POS_P49_MS2.mgf|T10121_MCA08LB_211112_POS_P46_MS2.mgf|T10138_MCA07LB_220315_POS_P49_MS2.mgf|T39_MCA07LB_220315_POS_P49_MS2.mgf|T39_MCA09LB_220317_POS_P4…	27	813	29	49	926.637	1	926.637
G2,G3	0	4	3	https://gnps.ucsd.edu//ProteoSAFe/result.jsp?task=f6afefb68d85425986b8751c4d55f2f0&view=cluster_details&protein=814&show=true	https://gnps.ucsd.edu/ProteoSAFe/result.jsp?view=network_displayer&componentindex=29&task=f6afefb68d85425986b8751c4d55f2f0&show=true	N/A	N/A	N/A	N/A	283.443	4.72405	1.34774	N/A	N/A	T10142_MCA08LB_220317_POS_P49_MS2.mgf|T10143_MCA08LB_220317_POS_P49_MS2.mgf|T10138_MCA07LB_220315_POS_P49_MS2.mgf|T10144_MCA08LB_220317_POS_P49_MS2.mgf|T10145_MCA08LB_220317_POS_P49_MS2.mgf	5	814	29	7	926.651	1	926.651
G1	3	0	0	https://gnps.ucsd.edu//ProteoSAFe/result.jsp?task=f6afefb68d85425986b8751c4d55f2f0&view=cluster_details&protein=816&show=true	https://gnps.ucsd.edu/ProteoSAFe/result.jsp?view=network_displayer&componentindex=-1&task=f6afefb68d85425986b8751c4d55f2f0&show=true	N/A	N/A	N/A	N/A	478.706	7.97843	0.184938	N/A	N/A	A1123_CA09LB_210423_POS_P24_MS2.mgf|A1123_CA10LB_210423_POS_P25_MS2.mgf|A1123_CA02LB_210423_POS_P24_MS2.mgf	3	816	-1	3	934.64	1	934.64
G1,G2,G3	10	62	27	https://gnps.ucsd.edu//ProteoSAFe/result.jsp?task=f6afefb68d85425986b8751c4d55f2f0&view=cluster_details&protein=817&show=true	https://gnps.ucsd.edu/ProteoSAFe/result.jsp?view=network_displayer&componentindex=4&task=f6afefb68d85425986b8751c4d55f2f0&show=true	(2S,3S,4S,5R,6R)-6-[[(3S,4S,6aR,6bS,8aR,9R,12aS,14bR)-9-hydroxy-4-(hydroxymethyl)-4,6a,6b,8a,11,11,14b-heptamethyl-1,2,3,4a,5,6,7,8,9,10,12,12a,14,14a-tetradecahydropicen-3-yl]oxy]-5-[(2S,3R,4S,5R,6R)-4,5-dihydroxy-6-(hydroxymethyl)-3-[(2S,3R,4R,5R,6S)-3,4,5-trihydroxy-6-methyloxan-2-yl]oxyoxan-2-yl]oxy-3,4-dihydroxyoxane-2-carboxylic acid	0.769368	8.47418	0.00799561	269.427	4.49044	1.75217	C[C@@H]1O[C@@H](O[C@H]2[C@H](O[C@@H]3[C@@H](O)[C@H](O)[C@@H](C(=O)O)O[C@H]3O[C@H]3CC[C@@]4(C)C(CC[C@]5(C)C4CC=C4[C@@H]6CC(C)(C)C[C@@H](O)[C@]6(C)CC[C@]45C)[C@@]3(C)CO)O[C@H](CO)[C@H](O)[C@@H]2O)[C@H](O)[C@H](O)[C@H]1O	CCMSLIB00004706806	T4680_MCA10LB_210805_POS_P32_MS2.mgf|T10021_MCA10LB_210805_POS_P32_MS2.mgf|T10062_MCA02LB_210903_POS_P36_MS2.mgf|T10090_MCA09LB_210924_POS_P40_MS2.mgf|T10122_MCA02LB_211112_POS_P46_MS2.mgf|T10020_MCA02LB_210805_POS_P32_MS2.mgf|T10086_MCA10LB_210924_POS_P40_MS2.mgf|T10067_MCA10LB_210903_POS_P36_MS2.mgf|A100158_CA02LB_210416_POS_P22_MS2.mgf|T10097_MCA02LB_210924_POS_P39_MS2.mgf|T10067_MCA02LB_21090…	86	817	4	99	943.518	1	943.518
G2	0	2	0	https://gnps.ucsd.edu//ProteoSAFe/result.jsp?task=f6afefb68d85425986b8751c4d55f2f0&view=cluster_details&protein=818&show=true	https://gnps.ucsd.edu/ProteoSAFe/result.jsp?view=network_displayer&componentindex=4&task=f6afefb68d85425986b8751c4d55f2f0&show=true	N/A	N/A	N/A	N/A	271.774	4.52956	0.0785	N/A	N/A	T10048_MCA02LB_210827_POS_P34_MS2.mgf|T10049_MCA02LB_210827_POS_P34_MS2.mgf	2	818	4	2	944.518	1	944.518
G1,G2,G3	1	11	13	https://gnps.ucsd.edu//ProteoSAFe/result.jsp?task=f6afefb68d85425986b8751c4d55f2f0&view=cluster_details&protein=819&show=true	https://gnps.ucsd.edu/ProteoSAFe/result.jsp?view=network_displayer&componentindex=56&task=f6afefb68d85425986b8751c4d55f2f0&show=true	N/A	N/A	N/A	N/A	199.843	3.33071	0.961638	N/A	N/A	A100314_CA02LB_211022_POS_P44_MS2.mgf|T10093_MCA09LB_210924_POS_P40_MS2.mgf|A100164_CA02LB_210416_POS_P22_MS2.mgf|A100315_CA02LB_211022_POS_P44_MS2.mgf|T10098_MCA02LB_210924_POS_P39_MS2.mgf|A100320_CA02LB_211022_POS_P44_MS2.mgf|A100318_CA02LB_211022_POS_P44_MS2.mgf|A100162_CA02LB_210416_POS_P22_MS2.mgf|A100316_CA02LB_211022_POS_P44_MS2.mgf|A100160_CA10LB_210416_POS_P23_MS2.mgf|T10095_MCA02LB_2109…	20	819	56	25	945.498	1	945.498
G1	3	0	0	https://gnps.ucsd.edu//ProteoSAFe/result.jsp?task=f6afefb68d85425986b8751c4d55f2f0&view=cluster_details&protein=820&show=true	https://gnps.ucsd.edu/ProteoSAFe/result.jsp?view=network_displayer&componentindex=19&task=f6afefb68d85425986b8751c4d55f2f0&show=true	N/A	N/A	N/A	N/A	395.381	6.58969	1.78622	N/A	N/A	T1236_MCA07LB_210903_POS_P36_MS2.mgf	1	820	19	3	1894.98	2	947.988
G3	0	0	2	https://gnps.ucsd.edu//ProteoSAFe/result.jsp?task=f6afefb68d85425986b8751c4d55f2f0&view=cluster_details&protein=821&show=true	https://gnps.ucsd.edu/ProteoSAFe/result.jsp?view=network_displayer&componentindex=-1&task=f6afefb68d85425986b8751c4d55f2f0&show=true	N/A	N/A	N/A	N/A	368.237	6.13729	0.5395	N/A	N/A	T10021_MCA08LB_210805_POS_P32_MS2.mgf	1	821	-1	2	957.486	1	957.486
G1,G2,G3	1	3	3	https://gnps.ucsd.edu//ProteoSAFe/result.jsp?task=f6afefb68d85425986b8751c4d55f2f0&view=cluster_details&protein=822&show=true	https://gnps.ucsd.edu/ProteoSAFe/result.jsp?view=network_displayer&componentindex=4&task=f6afefb68d85425986b8751c4d55f2f0&show=true	Massbank:PR304315 Soyasaponin Ba	0.704313	9.35067	0.00897217	264.245	4.40409	0.902098	CC1(C)CC(O)C2(C)CCC3(C)C(=CCC4C5(C)CCC(OC6OC(C(O)C(O)C6OC6OC(CO)C(O)C(O)C6OC6OC(CO)C(O)C(O)C6O)C(O)=O)C(C)(CO)C5CCC34C)C2C1	CCMSLIB00005744843	T10098_MCA09LB_210924_POS_P40_MS2.mgf|T10067_MCA02LB_210903_POS_P36_MS2.mgf|T10089_MCA02LB_210924_POS_P39_MS2.mgf|T10056_MCA02LB_210827_POS_P35_MS2.mgf|T298_CA10LB_210326_POS_P17_MS2.mgf|T10087_MCA09LB_210924_POS_P40_MS2.mgf|T10092_MCA02LB_210924_POS_P39_MS2.mgf	7	822	4	7	959.512	0	959.512
G2	0	4	0	https://gnps.ucsd.edu//ProteoSAFe/result.jsp?task=f6afefb68d85425986b8751c4d55f2f0&view=cluster_details&protein=823&show=true	https://gnps.ucsd.edu/ProteoSAFe/result.jsp?view=network_displayer&componentindex=8&task=f6afefb68d85425986b8751c4d55f2f0&show=true	N/A	N/A	N/A	N/A	167.405	2.79008	0.320503	N/A	N/A	T10089_MCA02LB_210924_POS_P39_MS2.mgf|T10090_MCA02LB_210924_POS_P39_MS2.mgf|T10089_MCA09LB_210924_POS_P40_MS2.mgf|T10088_MCA09LB_210924_POS_P40_MS2.mgf	4	823	8	4	961.587	1	961.587
G1,G2,G3	13	320	134	https://gnps.ucsd.edu//ProteoSAFe/result.jsp?task=f6afefb68d85425986b8751c4d55f2f0&view=cluster_details&protein=828&show=true	https://gnps.ucsd.edu/ProteoSAFe/result.jsp?view=network_displayer&componentindex=7&task=f6afefb68d85425986b8751c4d55f2f0&show=true	N/A	N/A	N/A	N/A	483.71	8.06183	22.5142	N/A	N/A	T10024_MCA10LB_210813_POS_P33_MS2.mgf|T10143_MCA09LB_220317_POS_P49_MS2.mgf|T10196_MCA07LB_220401_POS_P52_MS2.mgf|T10031_MCA07LB_210813_POS_P33_MS2.mgf|T10282_MCA07LB_220715_POS_P57_MS2.mgf|T10120_MCA08LB_211112_POS_P46_MS2.mgf|T10197_MCA07LB_220401_POS_P52_MS2.mgf|T10053_MCA02LB_210827_POS_P34_MS2.mgf|T10086_MCA07LB_210924_POS_P39_MS2.mgf|T1236_MCA02LB_210903_POS_P36_MS2.mgf|A100317_CA02LB_21102…	89	828	7	467	980.273	1	980.273
G1,G2,G3	5	113	43	https://gnps.ucsd.edu//ProteoSAFe/result.jsp?task=f6afefb68d85425986b8751c4d55f2f0&view=cluster_details&protein=829&show=true	https://gnps.ucsd.edu/ProteoSAFe/result.jsp?view=network_displayer&componentindex=12&task=f6afefb68d85425986b8751c4d55f2f0&show=true	N/A	N/A	N/A	N/A	479.48	7.99133	23.8209	N/A	N/A	A100205_CA02LB_210723_POS_P30_MS2.mgf|A100219_CA02LB_210723_POS_P31_MS2.mgf|T10024_MCA10LB_210813_POS_P33_MS2.mgf|T10049_MCA10LB_210827_POS_P35_MS2.mgf|A100316_CA02LB_211022_POS_P44_MS2.mgf|T10064_MCA08LB_210903_POS_P36_MS2.mgf|T10029_MCA07LB_210813_POS_P33_MS2.mgf|T10066_MCA09LB_210903_POS_P36_MS2.mgf|T10196_MCA07LB_220401_POS_P52_MS2.mgf|T10031_MCA07LB_210813_POS_P33_MS2.mgf|T10025_MCA02LB_2108…	63	829	12	161	981.272	1	981.272
G1,G2,G3	11	24	21	https://gnps.ucsd.edu//ProteoSAFe/result.jsp?task=f6afefb68d85425986b8751c4d55f2f0&view=cluster_details&protein=832&show=true	https://gnps.ucsd.edu/ProteoSAFe/result.jsp?view=network_displayer&componentindex=12&task=f6afefb68d85425986b8751c4d55f2f0&show=true	N/A	N/A	N/A	N/A	490.046	8.16743	11.6308	N/A	N/A	A100321_CA09LB_211022_POS_P44_MS2.mgf|T10251_MCA09LB_220506_POS_P55_MS2.mgf|A30639_CA02LB_211022_POS_P44_MS2.mgf|T10242_MCA08LB_220506_POS_P55_MS2.mgf|T10195_MCA08LB_220401_POS_P52_MS2.mgf|T10061_MCA09LB_210903_POS_P36_MS2.mgf|T10307_MCA09LB_220715_POS_P58_MS2.mgf|T10305_MCA07LB_220715_POS_P58_MS2.mgf|T10227_MCA07LB_220409_POS_P53_MS2.mgf|T10304_MCA07LB_220715_POS_P58_MS2.mgf|T10277_MCA09LB_22071…	24	832	12	56	982.245	1	982.245
G2,G3	0	10	3	https://gnps.ucsd.edu//ProteoSAFe/result.jsp?task=f6afefb68d85425986b8751c4d55f2f0&view=cluster_details&protein=833&show=true	https://gnps.ucsd.edu/ProteoSAFe/result.jsp?view=network_displayer&componentindex=12&task=f6afefb68d85425986b8751c4d55f2f0&show=true	N/A	N/A	N/A	N/A	491.837	8.19728	16.7214	N/A	N/A	T10049_MCA10LB_210827_POS_P35_MS2.mgf|A100316_CA02LB_211022_POS_P44_MS2.mgf|T10141_MCA08LB_220317_POS_P49_MS2.mgf|T10061_MCA07LB_210903_POS_P36_MS2.mgf|T10282_MCA07LB_220715_POS_P57_MS2.mgf|T10240_MCA07LB_220506_POS_P55_MS2.mgf|T10025_MCA07LB_210813_POS_P33_MS2.mgf	7	833	12	13	982.262	1	982.262
G2	0	2	0	https://gnps.ucsd.edu//ProteoSAFe/result.jsp?task=f6afefb68d85425986b8751c4d55f2f0&view=cluster_details&protein=834&show=true	https://gnps.ucsd.edu/ProteoSAFe/result.jsp?view=network_displayer&componentindex=12&task=f6afefb68d85425986b8751c4d55f2f0&show=true	N/A	N/A	N/A	N/A	473.982	7.8997	29.581	N/A	N/A	T10048_MCA02LB_210827_POS_P34_MS2.mgf|A100204_CA07LB_210723_POS_P30_MS2.mgf	2	834	12	2	982.279	1	982.279
G1,G2,G3	4	16	8	https://gnps.ucsd.edu//ProteoSAFe/result.jsp?task=f6afefb68d85425986b8751c4d55f2f0&view=cluster_details&protein=835&show=true	https://gnps.ucsd.edu/ProteoSAFe/result.jsp?view=network_displayer&componentindex=12&task=f6afefb68d85425986b8751c4d55f2f0&show=true	N/A	N/A	N/A	N/A	492.542	8.20903	12.6874	N/A	N/A	T10189_MCA07LB_220401_POS_P52_MS2.mgf|T10251_MCA09LB_220506_POS_P55_MS2.mgf|T10307_MCA09LB_220715_POS_P58_MS2.mgf|A30639_CA02LB_211022_POS_P44_MS2.mgf|T10305_MCA07LB_220715_POS_P58_MS2.mgf|T10308_MCA09LB_220715_POS_P58_MS2.mgf|T10304_MCA07LB_220715_POS_P58_MS2.mgf|T1416_MCA07LB_220401_POS_P52_MS2.mgf|T10220_MCA08LB_220409_POS_P53_MS2.mgf|T10248_MCA07LB_220506_POS_P55_MS2.mgf|T10242_MCA08LB_220506…	14	835	12	28	983.242	1	983.242
G1,G2,G3	6	200	54	https://gnps.ucsd.edu//ProteoSAFe/result.jsp?task=f6afefb68d85425986b8751c4d55f2f0&view=cluster_details&protein=836&show=true	https://gnps.ucsd.edu/ProteoSAFe/result.jsp?view=network_displayer&componentindex=12&task=f6afefb68d85425986b8751c4d55f2f0&show=true	N/A	N/A	N/A	N/A	488.763	8.14605	18.9822	N/A	N/A	A100205_CA02LB_210723_POS_P30_MS2.mgf|A100219_CA02LB_210723_POS_P31_MS2.mgf|T10024_MCA10LB_210813_POS_P33_MS2.mgf|T10143_MCA09LB_220317_POS_P49_MS2.mgf|T10049_MCA10LB_210827_POS_P35_MS2.mgf|A100316_CA02LB_211022_POS_P44_MS2.mgf|T10064_MCA08LB_210903_POS_P36_MS2.mgf|T10029_MCA07LB_210813_POS_P33_MS2.mgf|T10025_MCA02LB_210813_POS_P33_MS2.mgf|T10241_MCA07LB_220506_POS_P55_MS2.mgf|T10053_MCA02LB_2108…	60	836	12	260	983.272	1	983.272
G2,G3	0	1	1	https://gnps.ucsd.edu//ProteoSAFe/result.jsp?task=f6afefb68d85425986b8751c4d55f2f0&view=cluster_details&protein=837&show=true	https://gnps.ucsd.edu/ProteoSAFe/result.jsp?view=network_displayer&componentindex=-1&task=f6afefb68d85425986b8751c4d55f2f0&show=true	N/A	N/A	N/A	N/A	493.579	8.22632	0.726	N/A	N/A	T10308_MCA09LB_220715_POS_P58_MS2.mgf|T10305_MCA07LB_220715_POS_P58_MS2.mgf	2	837	-1	2	984.235	1	984.235
G1,G2,G3	1	16	1	https://gnps.ucsd.edu//ProteoSAFe/result.jsp?task=f6afefb68d85425986b8751c4d55f2f0&view=cluster_details&protein=838&show=true	https://gnps.ucsd.edu/ProteoSAFe/result.jsp?view=network_displayer&componentindex=12&task=f6afefb68d85425986b8751c4d55f2f0&show=true	N/A	N/A	N/A	N/A	490.777	8.17961	18.5277	N/A	N/A	T10062_MCA07LB_210903_POS_P36_MS2.mgf|A100205_CA02LB_210723_POS_P30_MS2.mgf|T10277_MCA07LB_220715_POS_P57_MS2.mgf|T1236_MCA02LB_210903_POS_P36_MS2.mgf|T10024_MCA10LB_210813_POS_P33_MS2.mgf|T10027_MCA02LB_210813_POS_P33_MS2.mgf|A100317_CA02LB_211022_POS_P44_MS2.mgf|T10029_MCA07LB_210813_POS_P33_MS2.mgf|T10221_MCA09LB_220409_POS_P53_MS2.mgf|T10061_MCA07LB_210903_POS_P36_MS2.mgf|T10025_MCA02LB_21081…	13	838	12	18	984.27	1	984.27
G2,G3	0	3	2	https://gnps.ucsd.edu//ProteoSAFe/result.jsp?task=f6afefb68d85425986b8751c4d55f2f0&view=cluster_details&protein=839&show=true	https://gnps.ucsd.edu/ProteoSAFe/result.jsp?view=network_displayer&componentindex=12&task=f6afefb68d85425986b8751c4d55f2f0&show=true	N/A	N/A	N/A	N/A	495.467	8.25779	2.59582	N/A	N/A	A100321_CA09LB_211022_POS_P44_MS2.mgf|T10220_MCA08LB_220409_POS_P53_MS2.mgf|T10248_MCA07LB_220506_POS_P55_MS2.mgf|T10141_MCA08LB_220317_POS_P49_MS2.mgf	4	839	12	5	985.255	1	985.255
G2,G3	0	5	2	https://gnps.ucsd.edu//ProteoSAFe/result.jsp?task=f6afefb68d85425986b8751c4d55f2f0&view=cluster_details&protein=840&show=true	https://gnps.ucsd.edu/ProteoSAFe/result.jsp?view=network_displayer&componentindex=12&task=f6afefb68d85425986b8751c4d55f2f0&show=true	N/A	N/A	N/A	N/A	485	8.08333	4.85389	N/A	N/A	A100204_CA07LB_210723_POS_P30_MS2.mgf|T10025_MCA02LB_210813_POS_P33_MS2.mgf|A100203_CA02LB_210723_POS_P30_MS2.mgf|T10029_MCA07LB_210813_POS_P33_MS2.mgf	4	840	12	7	986.252	1	986.252
G2,G3	0	1	1	https://gnps.ucsd.edu//ProteoSAFe/result.jsp?task=f6afefb68d85425986b8751c4d55f2f0&view=cluster_details&protein=841&show=true	https://gnps.ucsd.edu/ProteoSAFe/result.jsp?view=network_displayer&componentindex=15&task=f6afefb68d85425986b8751c4d55f2f0&show=true	N/A	N/A	N/A	N/A	428.824	7.14707	0.021	N/A	N/A	A100214_CA07LB_210723_POS_P30_MS2.mgf|A100215_CA07LB_210723_POS_P31_MS2.mgf	2	841	15	2	994.641	1	994.641
G1	2	0	0	https://gnps.ucsd.edu//ProteoSAFe/result.jsp?task=f6afefb68d85425986b8751c4d55f2f0&view=cluster_details&protein=842&show=true	https://gnps.ucsd.edu/ProteoSAFe/result.jsp?view=network_displayer&componentindex=12&task=f6afefb68d85425986b8751c4d55f2f0&show=true	N/A	N/A	N/A	N/A	488.645	8.14409	0.7855	N/A	N/A	T343_MCA02LB_210910_POS_P38_MS2.mgf	1	842	12	2	996.312	1	996.312
G1,G2,G3	3	10	9	https://gnps.ucsd.edu//ProteoSAFe/result.jsp?task=f6afefb68d85425986b8751c4d55f2f0&view=cluster_details&protein=844&show=true	https://gnps.ucsd.edu/ProteoSAFe/result.jsp?view=network_displayer&componentindex=12&task=f6afefb68d85425986b8751c4d55f2f0&show=true	N/A	N/A	N/A	N/A	487.863	8.13105	9.87942	N/A	N/A	A100321_CA09LB_211022_POS_P44_MS2.mgf|T10251_MCA09LB_220506_POS_P55_MS2.mgf|T10049_MCA10LB_210827_POS_P35_MS2.mgf|T10062_MCA02LB_210903_POS_P36_MS2.mgf|A100317_CA10LB_211022_POS_P44_MS2.mgf|T10232_MCA08LB_220409_POS_P53_MS2.mgf|A30639_CA02LB_211022_POS_P44_MS2.mgf|T10227_MCA07LB_220409_POS_P53_MS2.mgf|T10220_MCA08LB_220409_POS_P53_MS2.mgf|T10248_MCA07LB_220506_POS_P55_MS2.mgf|A100221_CA09LB_21072…	12	844	12	22	998.278	1	998.278
G1,G2	3	4	0	https://gnps.ucsd.edu//ProteoSAFe/result.jsp?task=f6afefb68d85425986b8751c4d55f2f0&view=cluster_details&protein=845&show=true	https://gnps.ucsd.edu/ProteoSAFe/result.jsp?view=network_displayer&componentindex=12&task=f6afefb68d85425986b8751c4d55f2f0&show=true	N/A	N/A	N/A	N/A	487.225	8.12042	10.3442	N/A	N/A	T343_MCA09LB_210910_POS_P38_MS2.mgf|T10141_MCA08LB_220317_POS_P49_MS2.mgf|T343_MCA08LB_210910_POS_P38_MS2.mgf	3	845	12	7	998.298	1	998.298
G2,G3	0	4	5	https://gnps.ucsd.edu//ProteoSAFe/result.jsp?task=f6afefb68d85425986b8751c4d55f2f0&view=cluster_details&protein=846&show=true	https://gnps.ucsd.edu/ProteoSAFe/result.jsp?view=network_displayer&componentindex=12&task=f6afefb68d85425986b8751c4d55f2f0&show=true	N/A	N/A	N/A	N/A	497.952	8.29921	13.5998	N/A	N/A	A100321_CA09LB_211022_POS_P44_MS2.mgf|T10061_MCA09LB_210903_POS_P36_MS2.mgf|T10049_MCA10LB_210827_POS_P35_MS2.mgf|A100219_CA08LB_210726_POS_P31_MS2.mgf|A100317_CA10LB_211022_POS_P44_MS2.mgf|T10227_MCA07LB_220409_POS_P53_MS2.mgf|T10220_MCA08LB_220409_POS_P53_MS2.mgf	7	846	12	9	999.28	1	999.28
G2	0	2	0	https://gnps.ucsd.edu//ProteoSAFe/result.jsp?task=f6afefb68d85425986b8751c4d55f2f0&view=cluster_details&protein=847&show=true	https://gnps.ucsd.edu/ProteoSAFe/result.jsp?view=network_displayer&componentindex=12&task=f6afefb68d85425986b8751c4d55f2f0&show=true	N/A	N/A	N/A	N/A	494.641	8.24402	14.104	N/A	N/A	T10141_MCA08LB_220317_POS_P49_MS2.mgf	1	847	12	2	999.301	1	999.301
G2	0	3	0	https://gnps.ucsd.edu//ProteoSAFe/result.jsp?task=f6afefb68d85425986b8751c4d55f2f0&view=cluster_details&protein=848&show=true	https://gnps.ucsd.edu/ProteoSAFe/result.jsp?view=network_displayer&componentindex=-1&task=f6afefb68d85425986b8751c4d55f2f0&show=true	N/A	N/A	N/A	N/A	443.446	7.39076	2.19473	N/A	N/A	T10027_MCA07LB_210813_POS_P33_MS2.mgf	1	848	-1	3	999.622	1	999.622
G1	2	0	0	https://gnps.ucsd.edu//ProteoSAFe/result.jsp?task=f6afefb68d85425986b8751c4d55f2f0&view=cluster_details&protein=850&show=true	https://gnps.ucsd.edu/ProteoSAFe/result.jsp?view=network_displayer&componentindex=19&task=f6afefb68d85425986b8751c4d55f2f0&show=true	N/A	N/A	N/A	N/A	395.791	6.59652	2.0635	N/A	N/A	T1236_MCA07LB_210903_POS_P36_MS2.mgf	1	850	19	2	2009.06	2	1005.03
G2,G3	0	29	6	https://gnps.ucsd.edu//ProteoSAFe/result.jsp?task=f6afefb68d85425986b8751c4d55f2f0&view=cluster_details&protein=852&show=true	https://gnps.ucsd.edu/ProteoSAFe/result.jsp?view=network_displayer&componentindex=15&task=f6afefb68d85425986b8751c4d55f2f0&show=true	Surfactin A	0.801547	3.93322	0.00396729	426.213	7.10354	4.92183	CC(C)CCCCCCC[C@@H]1CC(=O)N[C@H](C(=O)N[C@H](C(=O)N[C@@H](C(=O)N[C@H](C(=O)N[C@H](C(=O)N[C@@H](C(=O)N[C@H](C(=O)O1)CC(C)C)CC(C)C)CC(=O)O)C(C)C)CC(C)C)CC(C)C)CCC(=O)O	CCMSLIB00005720193	A100213_CA08LB_210723_POS_P30_MS2.mgf|A100212_CA08LB_210723_POS_P30_MS2.mgf|A100212_CA07LB_210723_POS_P30_MS2.mgf|T10202_MCA09LB_220401_POS_P52_MS2.mgf|A100213_CA07LB_210723_POS_P30_MS2.mgf|A100214_CA07LB_210723_POS_P30_MS2.mgf|A100212_CA10LB_210723_POS_P30_MS2.mgf|A100208_CA07LB_210723_POS_P30_MS2.mgf|A100208_CA02LB_210723_POS_P30_MS2.mgf|A100209_CA07LB_210723_POS_P30_MS2.mgf|A100214_CA02LB_2107…	25	852	15	35	1008.66	1	1008.66
G1,G2,G3	2	44	13	https://gnps.ucsd.edu//ProteoSAFe/result.jsp?task=f6afefb68d85425986b8751c4d55f2f0&view=cluster_details&protein=854&show=true	https://gnps.ucsd.edu/ProteoSAFe/result.jsp?view=network_displayer&componentindex=15&task=f6afefb68d85425986b8751c4d55f2f0&show=true	Massbank:AC000735 Surfactin B|3-[(3S,6R,9S,12S,15R,18S,21S,25R)-9-(carboxymethyl)-25-(9-methyldecyl)-3,6,15,18-tetrakis(2-methylpropyl)-2,5,8,11,14,17,20,23-octaoxo-12-propan-2-yl-1-oxa-4,7,10,13,16,19,22-heptazacyclop	0.830421	1.96951	0.00201416	439.982	7.33304	1.84747	CC(C)CCCCCCCC[C@@H]1CC(=O)N[C@H](C(=O)N[C@H](C(=O)N[C@@H](C(=O)N[C@H](C(=O)N[C@H](C(=O)N[C@@H](C(=O)N[C@H](C(=O)O1)CC(C)C)CC(C)C)CC(=O)O)C(C)C)CC(C)C)CC(C)C)CCC(=O)O	CCMSLIB00005727861	A100213_CA08LB_210723_POS_P30_MS2.mgf|A100212_CA08LB_210723_POS_P30_MS2.mgf|A100212_CA07LB_210723_POS_P30_MS2.mgf|T10202_MCA09LB_220401_POS_P52_MS2.mgf|A100213_CA07LB_210723_POS_P30_MS2.mgf|A100214_CA07LB_210723_POS_P30_MS2.mgf|A100212_CA10LB_210723_POS_P30_MS2.mgf|A100208_CA07LB_210723_POS_P30_MS2.mgf|A100208_CA02LB_210723_POS_P30_MS2.mgf|A100209_CA07LB_210723_POS_P30_MS2.mgf|A100214_CA02LB_2107…	32	854	15	59	1022.67	1	1022.67
G2	0	9	0	https://gnps.ucsd.edu//ProteoSAFe/result.jsp?task=f6afefb68d85425986b8751c4d55f2f0&view=cluster_details&protein=855&show=true	https://gnps.ucsd.edu/ProteoSAFe/result.jsp?view=network_displayer&componentindex=15&task=f6afefb68d85425986b8751c4d55f2f0&show=true	Massbank:AC000735 Surfactin B|3-[(3S,6R,9S,12S,15R,18S,21S,25R)-9-(carboxymethyl)-25-(9-methyldecyl)-3,6,15,18-tetrakis(2-methylpropyl)-2,5,8,11,14,17,20,23-octaoxo-12-propan-2-yl-1-oxa-4,7,10,13,16,19,22-heptazacyclop	0.806406	2.92443	0.00299072	438.451	7.30752	1.07251	CC(C)CCCCCCCC[C@@H]1CC(=O)N[C@H](C(=O)N[C@H](C(=O)N[C@@H](C(=O)N[C@H](C(=O)N[C@H](C(=O)N[C@@H](C(=O)N[C@H](C(=O)O1)CC(C)C)CC(C)C)CC(=O)O)C(C)C)CC(C)C)CC(C)C)CCC(=O)O	CCMSLIB00005727861	A100208_CA07LB_210723_POS_P30_MS2.mgf|A100209_CA07LB_210723_POS_P30_MS2.mgf|A100209_CA08LB_210723_POS_P30_MS2.mgf|A100212_CA07LB_210723_POS_P30_MS2.mgf|A100214_CA08LB_210723_POS_P30_MS2.mgf|A100214_CA07LB_210723_POS_P30_MS2.mgf|A100212_CA10LB_210723_POS_P30_MS2.mgf	7	855	15	9	1022.67	1	1022.67
G2,G3	0	5	1	https://gnps.ucsd.edu//ProteoSAFe/result.jsp?task=f6afefb68d85425986b8751c4d55f2f0&view=cluster_details&protein=857&show=true	https://gnps.ucsd.edu/ProteoSAFe/result.jsp?view=network_displayer&componentindex=67&task=f6afefb68d85425986b8751c4d55f2f0&show=true	N/A	N/A	N/A	N/A	424.542	7.07569	0.149629	N/A	N/A	A100215_CA07LB_210723_POS_P31_MS2.mgf|A100208_CA07LB_210723_POS_P30_MS2.mgf|A100209_CA07LB_210723_POS_P30_MS2.mgf|A100209_CA08LB_210723_POS_P30_MS2.mgf|A100212_CA07LB_210723_POS_P30_MS2.mgf|A100214_CA07LB_210723_POS_P30_MS2.mgf	6	857	67	6	1030.64	1	1030.64
G1,G2,G3	1	59	15	https://gnps.ucsd.edu//ProteoSAFe/result.jsp?task=f6afefb68d85425986b8751c4d55f2f0&view=cluster_details&protein=858&show=true	https://gnps.ucsd.edu/ProteoSAFe/result.jsp?view=network_displayer&componentindex=15&task=f6afefb68d85425986b8751c4d55f2f0&show=true	Massbank:AC000726 Surfactin C|3-[(3S,6R,9S,12S,15R,18S,21S,25R)-9-(carboxymethyl)-3,6,15,18-tetrakis(2-methylpropyl)-25-(10-methylundecyl)-2,5,8,11,14,17,20,23-octaoxo-12-propan-2-yl-1-oxa-4,7,10,13,16,19,22-heptazacyc	0.832604	1.884	0.00195312	451.501	7.52502	1.82006	CC(C)CCCCCCCCC[C@@H]1CC(=O)N[C@H](C(=O)N[C@H](C(=O)N[C@@H](C(=O)N[C@H](C(=O)N[C@H](C(=O)N[C@@H](C(=O)N[C@H](C(=O)O1)CC(C)C)CC(C)C)CC(=O)O)C(C)C)CC(C)C)CC(C)C)CCC(=O)O	CCMSLIB00005727542	T10203_MCA09LB_220401_POS_P52_MS2.mgf|A100213_CA08LB_210723_POS_P30_MS2.mgf|A100215_CA09LB_210726_POS_P31_MS2.mgf|A100212_CA08LB_210723_POS_P30_MS2.mgf|A100212_CA07LB_210723_POS_P30_MS2.mgf|T10202_MCA09LB_220401_POS_P52_MS2.mgf|A100213_CA07LB_210723_POS_P30_MS2.mgf|T10144_MCA07LB_220315_POS_P49_MS2.mgf|A100214_CA07LB_210723_POS_P30_MS2.mgf|A100209_CA09LB_210723_POS_P30_MS2.mgf|A100212_CA10LB_2107…	39	858	15	75	1036.69	1	1036.69
G2,G3	0	1	1	https://gnps.ucsd.edu//ProteoSAFe/result.jsp?task=f6afefb68d85425986b8751c4d55f2f0&view=cluster_details&protein=862&show=true	https://gnps.ucsd.edu/ProteoSAFe/result.jsp?view=network_displayer&componentindex=-1&task=f6afefb68d85425986b8751c4d55f2f0&show=true	N/A	N/A	N/A	N/A	337.234	5.62057	0.217	N/A	N/A	T10063_MCA07LB_210903_POS_P36_MS2.mgf|T10065_MCA07LB_210903_POS_P36_MS2.mgf	2	862	-1	2	1040.67	1	1040.67
G2,G3	0	37	7	https://gnps.ucsd.edu//ProteoSAFe/result.jsp?task=f6afefb68d85425986b8751c4d55f2f0&view=cluster_details&protein=863&show=true	https://gnps.ucsd.edu/ProteoSAFe/result.jsp?view=network_displayer&componentindex=67&task=f6afefb68d85425986b8751c4d55f2f0&show=true	Massbank:AC000740 Surfactin B|3-[(3S,6R,9S,12S,15R,18S,21S,25R)-9-(carboxymethyl)-25-(9-methyldecyl)-3,6,15,18-tetrakis(2-methylpropyl)-2,5,8,11,14,17,20,23-octaoxo-12-propan-2-yl-1-oxa-4,7,10,13,16,19,22-heptazacyclop	0.86432	5.72573	0.00598145	439.242	7.32069	1.5537	CC(C)CCCCCCCC[C@@H]1CC(=O)N[C@H](C(=O)N[C@H](C(=O)N[C@@H](C(=O)N[C@H](C(=O)N[C@H](C(=O)N[C@@H](C(=O)N[C@H](C(=O)O1)CC(C)C)CC(C)C)CC(=O)O)C(C)C)CC(C)C)CC(C)C)CCC(=O)O	CCMSLIB00005727788	A100213_CA08LB_210723_POS_P30_MS2.mgf|A100212_CA08LB_210723_POS_P30_MS2.mgf|A100212_CA07LB_210723_POS_P30_MS2.mgf|T10202_MCA09LB_220401_POS_P52_MS2.mgf|A100213_CA07LB_210723_POS_P30_MS2.mgf|A100214_CA07LB_210723_POS_P30_MS2.mgf|A100212_CA10LB_210723_POS_P30_MS2.mgf|A100208_CA07LB_210723_POS_P30_MS2.mgf|A100208_CA02LB_210723_POS_P30_MS2.mgf|A100209_CA07LB_210723_POS_P30_MS2.mgf|A100214_CA02LB_2107…	27	863	67	44	1044.65	1	1044.65
G1,G2,G3	33	142	74	https://gnps.ucsd.edu//ProteoSAFe/result.jsp?task=f6afefb68d85425986b8751c4d55f2f0&view=cluster_details&protein=867&show=true	https://gnps.ucsd.edu/ProteoSAFe/result.jsp?view=network_displayer&componentindex=7&task=f6afefb68d85425986b8751c4d55f2f0&show=true	N/A	N/A	N/A	N/A	490.415	8.17358	19.2036	N/A	N/A	T10251_MCA09LB_220506_POS_P55_MS2.mgf|T10306_MCA07LB_220715_POS_P58_MS2.mgf|T10049_MCA10LB_210827_POS_P35_MS2.mgf|T10053_MCA07LB_210827_POS_P34_MS2.mgf|T10047_MCA08LB_210827_POS_P34_MS2.mgf|A100316_CA10LB_211022_POS_P44_MS2.mgf|T467_MCA09LB_220715_POS_P58_MS2.mgf|T10281_MCA09LB_220715_POS_P57_MS2.mgf|A100237_CA10LB_210903_POS_P37_MS2.mgf|T10300_MCA08LB_220715_POS_P58_MS2.mgf|T10282_MCA09LB_220715…	54	867	7	249	1054.28	1	1054.28
G1,G2,G3	14	151	120	https://gnps.ucsd.edu//ProteoSAFe/result.jsp?task=f6afefb68d85425986b8751c4d55f2f0&view=cluster_details&protein=868&show=true	https://gnps.ucsd.edu/ProteoSAFe/result.jsp?view=network_displayer&componentindex=7&task=f6afefb68d85425986b8751c4d55f2f0&show=true	N/A	N/A	N/A	N/A	485.441	8.09068	20.5777	N/A	N/A	T10066_MCA07LB_210903_POS_P36_MS2.mgf|A100215_CA09LB_210726_POS_P31_MS2.mgf|T10031_MCA02LB_210813_POS_P33_MS2.mgf|A100212_CA08LB_210723_POS_P30_MS2.mgf|A100210_CA09LB_210723_POS_P30_MS2.mgf|A100212_CA07LB_210723_POS_P30_MS2.mgf|A100200_CA02LB_210723_POS_P30_MS2.mgf|T10278_MCA08LB_220715_POS_P57_MS2.mgf|A100201_CA02LB_210723_POS_P30_MS2.mgf|T10024_MCA08LB_210813_POS_P33_MS2.mgf|A100219_CA10LB_2107…	50	868	7	285	1054.29	1	1054.29
G1,G2,G3	6	58	22	https://gnps.ucsd.edu//ProteoSAFe/result.jsp?task=f6afefb68d85425986b8751c4d55f2f0&view=cluster_details&protein=869&show=true	https://gnps.ucsd.edu/ProteoSAFe/result.jsp?view=network_displayer&componentindex=7&task=f6afefb68d85425986b8751c4d55f2f0&show=true	N/A	N/A	N/A	N/A	486.604	8.11006	19.7408	N/A	N/A	T10251_MCA09LB_220506_POS_P55_MS2.mgf|T10306_MCA07LB_220715_POS_P58_MS2.mgf|T10049_MCA10LB_210827_POS_P35_MS2.mgf|T10053_MCA07LB_210827_POS_P34_MS2.mgf|T10047_MCA08LB_210827_POS_P34_MS2.mgf|A100316_CA10LB_211022_POS_P44_MS2.mgf|T467_MCA09LB_220715_POS_P58_MS2.mgf|T10281_MCA09LB_220715_POS_P57_MS2.mgf|A100237_CA10LB_210903_POS_P37_MS2.mgf|T10300_MCA08LB_220715_POS_P58_MS2.mgf|T10282_MCA09LB_220715…	43	869	7	86	1055.28	1	1055.28
G1,G2,G3	3	52	35	https://gnps.ucsd.edu//ProteoSAFe/result.jsp?task=f6afefb68d85425986b8751c4d55f2f0&view=cluster_details&protein=870&show=true	https://gnps.ucsd.edu/ProteoSAFe/result.jsp?view=network_displayer&componentindex=7&task=f6afefb68d85425986b8751c4d55f2f0&show=true	N/A	N/A	N/A	N/A	481.433	8.02389	18.7103	N/A	N/A	T10066_MCA07LB_210903_POS_P36_MS2.mgf|A100215_CA09LB_210726_POS_P31_MS2.mgf|A100212_CA08LB_210723_POS_P30_MS2.mgf|A100210_CA09LB_210723_POS_P30_MS2.mgf|A100212_CA07LB_210723_POS_P30_MS2.mgf|T10278_MCA08LB_220715_POS_P57_MS2.mgf|A100201_CA02LB_210723_POS_P30_MS2.mgf|A100219_CA10LB_210726_POS_P31_MS2.mgf|T10026_MCA09LB_210813_POS_P33_MS2.mgf|T10232_MCA09LB_220411_POS_P53_MS2.mgf|A100221_CA10LB_2107…	43	870	7	90	1055.3	1	1055.3
G3	0	0	2	https://gnps.ucsd.edu//ProteoSAFe/result.jsp?task=f6afefb68d85425986b8751c4d55f2f0&view=cluster_details&protein=872&show=true	https://gnps.ucsd.edu/ProteoSAFe/result.jsp?view=network_displayer&componentindex=62&task=f6afefb68d85425986b8751c4d55f2f0&show=true	N/A	N/A	N/A	N/A	386.597	6.44329	1.0315	N/A	N/A	T10232_MCA07LB_220409_POS_P53_MS2.mgf	1	872	62	2	2111.14	2	1056.07
G1,G2,G3	25	48	38	https://gnps.ucsd.edu//ProteoSAFe/result.jsp?task=f6afefb68d85425986b8751c4d55f2f0&view=cluster_details&protein=873&show=true	https://gnps.ucsd.edu/ProteoSAFe/result.jsp?view=network_displayer&componentindex=12&task=f6afefb68d85425986b8751c4d55f2f0&show=true	N/A	N/A	N/A	N/A	493.54	8.22567	16.1261	N/A	N/A	A100319_CA10LB_211022_POS_P44_MS2.mgf|A100321_CA09LB_211022_POS_P44_MS2.mgf|T10251_MCA09LB_220506_POS_P55_MS2.mgf|A40926_CA09LB_211022_POS_P44_MS2.mgf|T10063_MCA10LB_210903_POS_P36_MS2.mgf|A30639_CA02LB_211022_POS_P44_MS2.mgf|A100200_CA02LB_210723_POS_P30_MS2.mgf|T10253_MCA09LB_220506_POS_P55_MS2.mgf|T10281_MCA09LB_220715_POS_P57_MS2.mgf|T10282_MCA09LB_220715_POS_P57_MS2.mgf|T10302_MCA08LB_220715…	54	873	12	111	1056.27	1	1056.27
G1,G2,G3	17	171	126	https://gnps.ucsd.edu//ProteoSAFe/result.jsp?task=f6afefb68d85425986b8751c4d55f2f0&view=cluster_details&protein=874&show=true	https://gnps.ucsd.edu/ProteoSAFe/result.jsp?view=network_displayer&componentindex=12&task=f6afefb68d85425986b8751c4d55f2f0&show=true	N/A	N/A	N/A	N/A	491.268	8.18779	16.4576	N/A	N/A	A40926_CA09LB_211022_POS_P44_MS2.mgf|T10053_MCA07LB_210827_POS_P34_MS2.mgf|A30639_CA02LB_211022_POS_P44_MS2.mgf|T10024_MCA08LB_210813_POS_P33_MS2.mgf|T10302_MCA08LB_220715_POS_P58_MS2.mgf|T10309_MCA09LB_220715_POS_P58_MS2.mgf|T10280_MCA09LB_220715_POS_P57_MS2.mgf|T10026_MCA09LB_210813_POS_P33_MS2.mgf|T10305_MCA07LB_220715_POS_P58_MS2.mgf|A100200_CA09LB_210723_POS_P30_MS2.mgf|A2278_CA09LB_210903_P…	92	874	12	314	1057.29	1	1057.29
G2,G3	0	13	18	https://gnps.ucsd.edu//ProteoSAFe/result.jsp?task=f6afefb68d85425986b8751c4d55f2f0&view=cluster_details&protein=875&show=true	https://gnps.ucsd.edu/ProteoSAFe/result.jsp?view=network_displayer&componentindex=12&task=f6afefb68d85425986b8751c4d55f2f0&show=true	N/A	N/A	N/A	N/A	496.322	8.27204	13.685	N/A	N/A	A100215_CA09LB_210726_POS_P31_MS2.mgf|T10053_MCA07LB_210827_POS_P34_MS2.mgf|T10253_MCA09LB_220506_POS_P55_MS2.mgf|T10281_MCA09LB_220715_POS_P57_MS2.mgf|A100201_CA02LB_210723_POS_P30_MS2.mgf|T10024_MCA08LB_210813_POS_P33_MS2.mgf|T10280_MCA09LB_220715_POS_P57_MS2.mgf|T10026_MCA09LB_210813_POS_P33_MS2.mgf|T10280_MCA07LB_220715_POS_P57_MS2.mgf|A100211_CA08LB_210723_POS_P30_MS2.mgf|T10286_MCA07LB_2207…	23	875	12	31	1058.29	1	1058.29
G2,G3	0	51	11	https://gnps.ucsd.edu//ProteoSAFe/result.jsp?task=f6afefb68d85425986b8751c4d55f2f0&view=cluster_details&protein=877&show=true	https://gnps.ucsd.edu/ProteoSAFe/result.jsp?view=network_displayer&componentindex=67&task=f6afefb68d85425986b8751c4d55f2f0&show=true	Massbank:AC000731 Surfactin C|3-[(3S,6R,9S,12S,15R,18S,21S,25R)-9-(carboxymethyl)-3,6,15,18-tetrakis(2-methylpropyl)-25-(10-methylundecyl)-2,5,8,11,14,17,20,23-octaoxo-12-propan-2-yl-1-oxa-4,7,10,13,16,19,22-heptazacyc	0.708231	0	0	450.917	7.51529	1.70766	CC(C)CCCCCCCCC[C@@H]1CC(=O)N[C@H](C(=O)N[C@H](C(=O)N[C@@H](C(=O)N[C@H](C(=O)N[C@H](C(=O)N[C@@H](C(=O)N[C@H](C(=O)O1)CC(C)C)CC(C)C)CC(=O)O)C(C)C)CC(C)C)CC(C)C)CCC(=O)O	CCMSLIB00005727925	A100213_CA08LB_210723_POS_P30_MS2.mgf|A100215_CA09LB_210726_POS_P31_MS2.mgf|A100212_CA08LB_210723_POS_P30_MS2.mgf|A100212_CA07LB_210723_POS_P30_MS2.mgf|T10202_MCA09LB_220401_POS_P52_MS2.mgf|A100213_CA07LB_210723_POS_P30_MS2.mgf|A100214_CA07LB_210723_POS_P30_MS2.mgf|A100212_CA10LB_210723_POS_P30_MS2.mgf|A100208_CA07LB_210723_POS_P30_MS2.mgf|A100208_CA02LB_210723_POS_P30_MS2.mgf|A100209_CA07LB_2107…	31	877	67	62	1058.67	1	1058.67
G1,G2,G3	3	12	5	https://gnps.ucsd.edu//ProteoSAFe/result.jsp?task=f6afefb68d85425986b8751c4d55f2f0&view=cluster_details&protein=880&show=true	https://gnps.ucsd.edu/ProteoSAFe/result.jsp?view=network_displayer&componentindex=12&task=f6afefb68d85425986b8751c4d55f2f0&show=true	N/A	N/A	N/A	N/A	494.581	8.24302	11.5042	N/A	N/A	T10049_MCA02LB_210827_POS_P34_MS2.mgf|T265_MCA02LB_210827_POS_P34_MS2.mgf|A100163_CA10LB_210416_POS_P23_MS2.mgf|A100236_CA02LB_210903_POS_P37_MS2.mgf|A100317_CA10LB_211022_POS_P44_MS2.mgf|A1123_CA02LB_210423_POS_P24_MS2.mgf|T343_MCA02LB_210910_POS_P38_MS2.mgf|T10062_MCA09LB_210903_POS_P36_MS2.mgf|T10025_MCA07LB_210813_POS_P33_MS2.mgf|A100325_CA02LB_211022_POS_P44_MS2.mgf|A100318_CA10LB_211022_POS…	11	880	12	20	1059.27	1	1059.27
G2	0	2	0	https://gnps.ucsd.edu//ProteoSAFe/result.jsp?task=f6afefb68d85425986b8751c4d55f2f0&view=cluster_details&protein=881&show=true	https://gnps.ucsd.edu/ProteoSAFe/result.jsp?view=network_displayer&componentindex=67&task=f6afefb68d85425986b8751c4d55f2f0&show=true	N/A	N/A	N/A	N/A	450.403	7.50672	1.805	N/A	N/A	A100214_CA08LB_210723_POS_P30_MS2.mgf|T10020_MCA10LB_210805_POS_P32_MS2.mgf	2	881	67	2	1059.67	1	1059.67
G2	0	3	0	https://gnps.ucsd.edu//ProteoSAFe/result.jsp?task=f6afefb68d85425986b8751c4d55f2f0&view=cluster_details&protein=882&show=true	https://gnps.ucsd.edu/ProteoSAFe/result.jsp?view=network_displayer&componentindex=12&task=f6afefb68d85425986b8751c4d55f2f0&show=true	N/A	N/A	N/A	N/A	505.026	8.4171	10.7009	N/A	N/A	T10050_MCA10LB_210827_POS_P35_MS2.mgf|T10064_MCA02LB_210903_POS_P36_MS2.mgf	2	882	12	3	1060.26	1	1060.26
G2,G3	0	2	2	https://gnps.ucsd.edu//ProteoSAFe/result.jsp?task=f6afefb68d85425986b8751c4d55f2f0&view=cluster_details&protein=883&show=true	https://gnps.ucsd.edu/ProteoSAFe/result.jsp?view=network_displayer&componentindex=12&task=f6afefb68d85425986b8751c4d55f2f0&show=true	N/A	N/A	N/A	N/A	489.338	8.15564	2.86815	N/A	N/A	T10031_MCA02LB_210813_POS_P33_MS2.mgf|T10023_MCA08LB_210813_POS_P33_MS2.mgf	2	883	12	4	1060.28	1	1060.28
G1,G2,G3	1	11	4	https://gnps.ucsd.edu//ProteoSAFe/result.jsp?task=f6afefb68d85425986b8751c4d55f2f0&view=cluster_details&protein=885&show=true	https://gnps.ucsd.edu/ProteoSAFe/result.jsp?view=network_displayer&componentindex=62&task=f6afefb68d85425986b8751c4d55f2f0&show=true	N/A	N/A	N/A	N/A	336.246	5.6041	2.28808	N/A	N/A	T10306_MCA07LB_220715_POS_P58_MS2.mgf|T10307_MCA07LB_220715_POS_P58_MS2.mgf|T10300_MCA07LB_220715_POS_P58_MS2.mgf|T10299_MCA07LB_220715_POS_P58_MS2.mgf|T10305_MCA07LB_220715_POS_P58_MS2.mgf|T467_MCA07LB_220715_POS_P58_MS2.mgf|T10301_MCA07LB_220715_POS_P58_MS2.mgf|T10308_MCA07LB_220715_POS_P58_MS2.mgf|T10309_MCA07LB_220715_POS_P58_MS2.mgf	9	885	62	16	2123.11	2	1062.05
G1,G2,G3	1	2	6	https://gnps.ucsd.edu//ProteoSAFe/result.jsp?task=f6afefb68d85425986b8751c4d55f2f0&view=cluster_details&protein=886&show=true	https://gnps.ucsd.edu/ProteoSAFe/result.jsp?view=network_displayer&componentindex=62&task=f6afefb68d85425986b8751c4d55f2f0&show=true	N/A	N/A	N/A	N/A	337.13	5.61884	1.66088	N/A	N/A	T10306_MCA07LB_220715_POS_P58_MS2.mgf|T10307_MCA07LB_220715_POS_P58_MS2.mgf|T467_MCA07LB_220715_POS_P58_MS2.mgf|T10301_MCA07LB_220715_POS_P58_MS2.mgf|T10308_MCA07LB_220715_POS_P58_MS2.mgf|T10309_MCA07LB_220715_POS_P58_MS2.mgf	6	886	62	9	2124.11	2	1062.56
G1	2	0	0	https://gnps.ucsd.edu//ProteoSAFe/result.jsp?task=f6afefb68d85425986b8751c4d55f2f0&view=cluster_details&protein=890&show=true	https://gnps.ucsd.edu/ProteoSAFe/result.jsp?view=network_displayer&componentindex=19&task=f6afefb68d85425986b8751c4d55f2f0&show=true	N/A	N/A	N/A	N/A	393.652	6.56088	1.1545	N/A	N/A	T1236_MCA07LB_210903_POS_P36_MS2.mgf	1	890	19	2	2126.14	2	1063.57
G2	0	6	0	https://gnps.ucsd.edu//ProteoSAFe/result.jsp?task=f6afefb68d85425986b8751c4d55f2f0&view=cluster_details&protein=891&show=true	https://gnps.ucsd.edu/ProteoSAFe/result.jsp?view=network_displayer&componentindex=19&task=f6afefb68d85425986b8751c4d55f2f0&show=true	N/A	N/A	N/A	N/A	403.455	6.72424	0.853761	N/A	N/A	T10022_MCA08LB_210813_POS_P33_MS2.mgf|T10022_MCA07LB_210813_POS_P33_MS2.mgf|T10023_MCA08LB_210813_POS_P33_MS2.mgf	3	891	19	6	2139.16	2	1070.08
G2,G3	0	3	1	https://gnps.ucsd.edu//ProteoSAFe/result.jsp?task=f6afefb68d85425986b8751c4d55f2f0&view=cluster_details&protein=892&show=true	https://gnps.ucsd.edu/ProteoSAFe/result.jsp?view=network_displayer&componentindex=12&task=f6afefb68d85425986b8751c4d55f2f0&show=true	N/A	N/A	N/A	N/A	500.316	8.3386	3.61398	N/A	N/A	T10051_MCA02LB_210827_POS_P34_MS2.mgf|T10054_MCA07LB_210827_POS_P35_MS2.mgf|T10048_MCA09LB_210827_POS_P35_MS2.mgf	3	892	12	4	1070.31	1	1070.31
G1,G2	1	2	0	https://gnps.ucsd.edu//ProteoSAFe/result.jsp?task=f6afefb68d85425986b8751c4d55f2f0&view=cluster_details&protein=893&show=true	https://gnps.ucsd.edu/ProteoSAFe/result.jsp?view=network_displayer&componentindex=19&task=f6afefb68d85425986b8751c4d55f2f0&show=true	N/A	N/A	N/A	N/A	402.518	6.70863	1.84778	N/A	N/A	T10022_MCA08LB_210813_POS_P33_MS2.mgf|T10023_MCA08LB_210813_POS_P33_MS2.mgf|T1236_MCA07LB_210903_POS_P36_MS2.mgf	3	893	19	3	2140.16	2	1070.58
G1,G2	1	2	0	https://gnps.ucsd.edu//ProteoSAFe/result.jsp?task=f6afefb68d85425986b8751c4d55f2f0&view=cluster_details&protein=896&show=true	https://gnps.ucsd.edu/ProteoSAFe/result.jsp?view=network_displayer&componentindex=12&task=f6afefb68d85425986b8751c4d55f2f0&show=true	N/A	N/A	N/A	N/A	508.302	8.47169	3.05659	N/A	N/A	T265_MCA09LB_210827_POS_P35_MS2.mgf|T10051_MCA02LB_210827_POS_P34_MS2.mgf|T10048_MCA09LB_210827_POS_P35_MS2.mgf	3	896	12	3	1071.31	1	1071.31
G1,G2,G3	6	24	17	https://gnps.ucsd.edu//ProteoSAFe/result.jsp?task=f6afefb68d85425986b8751c4d55f2f0&view=cluster_details&protein=899&show=true	https://gnps.ucsd.edu/ProteoSAFe/result.jsp?view=network_displayer&componentindex=12&task=f6afefb68d85425986b8751c4d55f2f0&show=true	N/A	N/A	N/A	N/A	475.484	7.92473	23.9545	N/A	N/A	A100321_CA09LB_211022_POS_P44_MS2.mgf|T10251_MCA09LB_220506_POS_P55_MS2.mgf|A40926_CA09LB_211022_POS_P44_MS2.mgf|T10061_MCA09LB_210903_POS_P36_MS2.mgf|A100236_CA02LB_210903_POS_P37_MS2.mgf|A100317_CA10LB_211022_POS_P44_MS2.mgf|A30639_CA02LB_211022_POS_P44_MS2.mgf|T10227_MCA07LB_220409_POS_P53_MS2.mgf|T10304_MCA07LB_220715_POS_P58_MS2.mgf|T10220_MCA08LB_220409_POS_P53_MS2.mgf|T10248_MCA07LB_220506…	15	899	12	47	1072.3	1	1072.3
G1,G2,G3	1	14	15	https://gnps.ucsd.edu//ProteoSAFe/result.jsp?task=f6afefb68d85425986b8751c4d55f2f0&view=cluster_details&protein=900&show=true	https://gnps.ucsd.edu/ProteoSAFe/result.jsp?view=network_displayer&componentindex=12&task=f6afefb68d85425986b8751c4d55f2f0&show=true	N/A	N/A	N/A	N/A	496.12	8.26867	13.8255	N/A	N/A	T10026_MCA07LB_210813_POS_P33_MS2.mgf|A100215_CA02LB_210723_POS_P31_MS2.mgf|A100217_CA07LB_210723_POS_P31_MS2.mgf|A100219_CA08LB_210726_POS_P31_MS2.mgf|T10141_MCA08LB_220317_POS_P49_MS2.mgf|A100200_CA02LB_210723_POS_P30_MS2.mgf|T10231_MCA07LB_220409_POS_P53_MS2.mgf|T1236_MCA08LB_210903_POS_P36_MS2.mgf|A100200_CA09LB_210723_POS_P30_MS2.mgf|A100200_CA07LB_210723_POS_P30_MS2.mgf|A100221_CA09LB_21072…	15	900	12	30	1072.31	1	1072.31
G2,G3	0	5	2	https://gnps.ucsd.edu//ProteoSAFe/result.jsp?task=f6afefb68d85425986b8751c4d55f2f0&view=cluster_details&protein=901&show=true	https://gnps.ucsd.edu/ProteoSAFe/result.jsp?view=network_displayer&componentindex=43&task=f6afefb68d85425986b8751c4d55f2f0&show=true	N/A	N/A	N/A	N/A	436.995	7.28324	0.927741	N/A	N/A	A100164_CA09LB_210416_POS_P23_MS2.mgf|A100160_CA08LB_210416_POS_P22_MS2.mgf|A100158_CA10LB_210416_POS_P23_MS2.mgf|A100165_CA08LB_210416_POS_P22_MS2.mgf|A100159_CA08LB_210416_POS_P22_MS2.mgf	5	901	43	7	1072.59	1	1072.59
G1,G2,G3	4	17	11	https://gnps.ucsd.edu//ProteoSAFe/result.jsp?task=f6afefb68d85425986b8751c4d55f2f0&view=cluster_details&protein=903&show=true	https://gnps.ucsd.edu/ProteoSAFe/result.jsp?view=network_displayer&componentindex=12&task=f6afefb68d85425986b8751c4d55f2f0&show=true	N/A	N/A	N/A	N/A	486.856	8.11427	25.3411	N/A	N/A	T10048_MCA02LB_210827_POS_P34_MS2.mgf|T10026_MCA07LB_210813_POS_P33_MS2.mgf|A100321_CA09LB_211022_POS_P44_MS2.mgf|T10251_MCA09LB_220506_POS_P55_MS2.mgf|A100217_CA07LB_210723_POS_P31_MS2.mgf|A100318_CA10LB_211022_POS_P44_MS2.mgf|T10061_MCA09LB_210903_POS_P36_MS2.mgf|T10054_MCA02LB_210827_POS_P35_MS2.mgf|A30639_CA02LB_211022_POS_P44_MS2.mgf|A100200_CA02LB_210723_POS_P30_MS2.mgf|T10227_MCA07LB_22040…	19	903	12	32	1073.3	1	1073.3
G2,G3	0	5	7	https://gnps.ucsd.edu//ProteoSAFe/result.jsp?task=f6afefb68d85425986b8751c4d55f2f0&view=cluster_details&protein=904&show=true	https://gnps.ucsd.edu/ProteoSAFe/result.jsp?view=network_displayer&componentindex=12&task=f6afefb68d85425986b8751c4d55f2f0&show=true	N/A	N/A	N/A	N/A	491.693	8.19489	13.5158	N/A	N/A	A100219_CA08LB_210726_POS_P31_MS2.mgf|T10022_MCA02LB_210813_POS_P33_MS2.mgf|T10141_MCA08LB_220317_POS_P49_MS2.mgf|T10048_MCA09LB_210827_POS_P35_MS2.mgf|A100221_CA09LB_210726_POS_P31_MS2.mgf|A100220_CA08LB_210726_POS_P31_MS2.mgf	6	904	12	12	1073.31	1	1073.31
G1	2	0	0	https://gnps.ucsd.edu//ProteoSAFe/result.jsp?task=f6afefb68d85425986b8751c4d55f2f0&view=cluster_details&protein=905&show=true	https://gnps.ucsd.edu/ProteoSAFe/result.jsp?view=network_displayer&componentindex=-1&task=f6afefb68d85425986b8751c4d55f2f0&show=true	N/A	N/A	N/A	N/A	396.208	6.60347	1.155	N/A	N/A	T1236_MCA07LB_210903_POS_P36_MS2.mgf	1	905	-1	2	2147.12	2	1074.06
G1,G2	1	1	0	https://gnps.ucsd.edu//ProteoSAFe/result.jsp?task=f6afefb68d85425986b8751c4d55f2f0&view=cluster_details&protein=908&show=true	https://gnps.ucsd.edu/ProteoSAFe/result.jsp?view=network_displayer&componentindex=12&task=f6afefb68d85425986b8751c4d55f2f0&show=true	N/A	N/A	N/A	N/A	496.146	8.2691	8.171	N/A	N/A	T10025_MCA07LB_210813_POS_P33_MS2.mgf|A30639_CA02LB_211022_POS_P44_MS2.mgf	2	908	12	2	1075.3	1	1075.3
G1,G2	1	9	0	https://gnps.ucsd.edu//ProteoSAFe/result.jsp?task=f6afefb68d85425986b8751c4d55f2f0&view=cluster_details&protein=909&show=true	https://gnps.ucsd.edu/ProteoSAFe/result.jsp?view=network_displayer&componentindex=39&task=f6afefb68d85425986b8751c4d55f2f0&show=true	N/A	N/A	N/A	N/A	415.109	6.91848	0.650518	N/A	N/A	T10109_MCA10LB_211112_POS_P45_MS2.mgf|T10109_MCA09LB_211112_POS_P45_MS2.mgf|T10109_MCA08LB_211112_POS_P45_MS2.mgf|T10113_MCA09LB_211112_POS_P45_MS2.mgf|T10110_MCA10LB_211112_POS_P45_MS2.mgf|T10108_MCA09LB_211112_POS_P45_MS2.mgf|T676_MCA10LB_211112_POS_P45_MS2.mgf|T10110_MCA08LB_211112_POS_P45_MS2.mgf|T10113_MCA08LB_211112_POS_P45_MS2.mgf	9	909	39	10	2153.14	2	1077.07
G2,G3	0	2	3	https://gnps.ucsd.edu//ProteoSAFe/result.jsp?task=f6afefb68d85425986b8751c4d55f2f0&view=cluster_details&protein=911&show=true	https://gnps.ucsd.edu/ProteoSAFe/result.jsp?view=network_displayer&componentindex=12&task=f6afefb68d85425986b8751c4d55f2f0&show=true	N/A	N/A	N/A	N/A	465.229	7.75382	1.73657	N/A	N/A	T10220_MCA08LB_220409_POS_P53_MS2.mgf|T10227_MCA07LB_220409_POS_P53_MS2.mgf	2	911	12	5	1077.26	1	1077.26
G1,G2	1	1	0	https://gnps.ucsd.edu//ProteoSAFe/result.jsp?task=f6afefb68d85425986b8751c4d55f2f0&view=cluster_details&protein=912&show=true	https://gnps.ucsd.edu/ProteoSAFe/result.jsp?view=network_displayer&componentindex=39&task=f6afefb68d85425986b8751c4d55f2f0&show=true	N/A	N/A	N/A	N/A	416.498	6.94164	0.8375	N/A	N/A	T676_MCA08LB_211112_POS_P45_MS2.mgf|T10110_MCA08LB_211112_POS_P45_MS2.mgf	2	912	39	2	1077.58	1	1077.58
G2,G3	0	6	1	https://gnps.ucsd.edu//ProteoSAFe/result.jsp?task=f6afefb68d85425986b8751c4d55f2f0&view=cluster_details&protein=913&show=true	https://gnps.ucsd.edu/ProteoSAFe/result.jsp?view=network_displayer&componentindex=63&task=f6afefb68d85425986b8751c4d55f2f0&show=true	N/A	N/A	N/A	N/A	377.508	6.2918	1.01043	N/A	N/A	T10052_MCA07LB_210827_POS_P34_MS2.mgf|T10051_MCA07LB_210827_POS_P34_MS2.mgf|T10053_MCA07LB_210827_POS_P34_MS2.mgf|T10022_MCA08LB_210813_POS_P33_MS2.mgf|T10056_MCA07LB_210827_POS_P35_MS2.mgf	5	913	63	7	1078.07	1	1078.07
G2,G3	0	5	1	https://gnps.ucsd.edu//ProteoSAFe/result.jsp?task=f6afefb68d85425986b8751c4d55f2f0&view=cluster_details&protein=915&show=true	https://gnps.ucsd.edu/ProteoSAFe/result.jsp?view=network_displayer&componentindex=63&task=f6afefb68d85425986b8751c4d55f2f0&show=true	N/A	N/A	N/A	N/A	377.149	6.28581	1.00828	N/A	N/A	T10052_MCA07LB_210827_POS_P34_MS2.mgf|T10051_MCA07LB_210827_POS_P34_MS2.mgf|T10053_MCA07LB_210827_POS_P34_MS2.mgf|T10022_MCA08LB_210813_POS_P33_MS2.mgf|T10056_MCA07LB_210827_POS_P35_MS2.mgf	5	915	63	6	1078.57	1	1078.57
G1	2	0	0	https://gnps.ucsd.edu//ProteoSAFe/result.jsp?task=f6afefb68d85425986b8751c4d55f2f0&view=cluster_details&protein=918&show=true	https://gnps.ucsd.edu/ProteoSAFe/result.jsp?view=network_displayer&componentindex=-1&task=f6afefb68d85425986b8751c4d55f2f0&show=true	N/A	N/A	N/A	N/A	234.594	3.90991	0.7855	N/A	N/A	T298_MCA09LB_210326_POS_P18_MS2.mgf	1	918	-1	2	1079.61	1	1079.61
G2,G3	0	8	1	https://gnps.ucsd.edu//ProteoSAFe/result.jsp?task=f6afefb68d85425986b8751c4d55f2f0&view=cluster_details&protein=919&show=true	https://gnps.ucsd.edu/ProteoSAFe/result.jsp?view=network_displayer&componentindex=-1&task=f6afefb68d85425986b8751c4d55f2f0&show=true	N/A	N/A	N/A	N/A	450.231	7.50386	0.153671	N/A	N/A	A100215_CA07LB_210723_POS_P31_MS2.mgf|A100208_CA07LB_210723_POS_P30_MS2.mgf|A100213_CA08LB_210723_POS_P30_MS2.mgf|A100209_CA07LB_210723_POS_P30_MS2.mgf|A100209_CA08LB_210723_POS_P30_MS2.mgf|A100212_CA07LB_210723_POS_P30_MS2.mgf|A100213_CA07LB_210723_POS_P30_MS2.mgf|A100214_CA08LB_210723_POS_P30_MS2.mgf|A100214_CA07LB_210723_POS_P30_MS2.mgf	9	919	-1	9	1080.65	1	1080.65
G1,G2,G3	1	1	2	https://gnps.ucsd.edu//ProteoSAFe/result.jsp?task=f6afefb68d85425986b8751c4d55f2f0&view=cluster_details&protein=922&show=true	https://gnps.ucsd.edu/ProteoSAFe/result.jsp?view=network_displayer&componentindex=70&task=f6afefb68d85425986b8751c4d55f2f0&show=true	N/A	N/A	N/A	N/A	284.885	4.74808	0.700253	N/A	N/A	T467_MCA07LB_220715_POS_P58_MS2.mgf|T10299_MCA08LB_220715_POS_P58_MS2.mgf|T10308_MCA08LB_220715_POS_P58_MS2.mgf|T10227_MCA07LB_220409_POS_P53_MS2.mgf	4	922	70	4	1081.92	1	1081.92
G2,G3	0	9	4	https://gnps.ucsd.edu//ProteoSAFe/result.jsp?task=f6afefb68d85425986b8751c4d55f2f0&view=cluster_details&protein=925&show=true	https://gnps.ucsd.edu/ProteoSAFe/result.jsp?view=network_displayer&componentindex=70&task=f6afefb68d85425986b8751c4d55f2f0&show=true	N/A	N/A	N/A	N/A	284.592	4.7432	0.965554	N/A	N/A	T10301_MCA08LB_220715_POS_P58_MS2.mgf|T10219_MCA07LB_220409_POS_P53_MS2.mgf|T10300_MCA07LB_220715_POS_P58_MS2.mgf|T10308_MCA08LB_220715_POS_P58_MS2.mgf|T10304_MCA07LB_220715_POS_P58_MS2.mgf|T10300_MCA08LB_220715_POS_P58_MS2.mgf|T10301_MCA07LB_220715_POS_P58_MS2.mgf|T10308_MCA07LB_220715_POS_P58_MS2.mgf|T10307_MCA08LB_220715_POS_P58_MS2.mgf|T10306_MCA08LB_220715_POS_P58_MS2.mgf|T10309_MCA07LB_2207…	11	925	70	13	2163.82	2	1082.41
G1,G2,G3	6	27	1	https://gnps.ucsd.edu//ProteoSAFe/result.jsp?task=f6afefb68d85425986b8751c4d55f2f0&view=cluster_details&protein=928&show=true	https://gnps.ucsd.edu/ProteoSAFe/result.jsp?view=network_displayer&componentindex=39&task=f6afefb68d85425986b8751c4d55f2f0&show=true	N/A	N/A	N/A	N/A	404.668	6.74447	1.57611	N/A	N/A	T676_MCA08LB_211112_POS_P45_MS2.mgf|T10114_MCA09LB_211112_POS_P45_MS2.mgf|T10111_MCA07LB_211112_POS_P45_MS2.mgf|T10113_MCA10LB_211112_POS_P45_MS2.mgf|T10114_MCA08LB_211112_POS_P45_MS2.mgf|T676_MCA09LB_211112_POS_P45_MS2.mgf|T10113_MCA09LB_211112_POS_P45_MS2.mgf|T10109_MCA09LB_211112_POS_P45_MS2.mgf|T10108_MCA08LB_211112_POS_P45_MS2.mgf|T10115_MCA08LB_211112_POS_P45_MS2.mgf|T10111_MCA08LB_211112_P…	26	928	39	34	1085.07	1	1085.07
G1,G2,G3	1	7	1	https://gnps.ucsd.edu//ProteoSAFe/result.jsp?task=f6afefb68d85425986b8751c4d55f2f0&view=cluster_details&protein=929&show=true	https://gnps.ucsd.edu/ProteoSAFe/result.jsp?view=network_displayer&componentindex=39&task=f6afefb68d85425986b8751c4d55f2f0&show=true	N/A	N/A	N/A	N/A	403.521	6.72536	0.460102	N/A	N/A	T10109_MCA10LB_211112_POS_P45_MS2.mgf|T10113_MCA08LB_211112_POS_P45_MS2.mgf|T10108_MCA08LB_211112_POS_P45_MS2.mgf|T10114_MCA08LB_211112_POS_P45_MS2.mgf|T10109_MCA08LB_211112_POS_P45_MS2.mgf|T10116_MCA08LB_211112_POS_P45_MS2.mgf|T676_MCA09LB_211112_POS_P45_MS2.mgf|T10110_MCA08LB_211112_POS_P45_MS2.mgf|T10111_MCA08LB_211112_POS_P45_MS2.mgf	9	929	39	9	2169.14	2	1085.07
G1,G2,G3	5	21	2	https://gnps.ucsd.edu//ProteoSAFe/result.jsp?task=f6afefb68d85425986b8751c4d55f2f0&view=cluster_details&protein=932&show=true	https://gnps.ucsd.edu/ProteoSAFe/result.jsp?view=network_displayer&componentindex=39&task=f6afefb68d85425986b8751c4d55f2f0&show=true	N/A	N/A	N/A	N/A	404.654	6.74423	1.32773	N/A	N/A	T10109_MCA09LB_211112_POS_P45_MS2.mgf|T10114_MCA09LB_211112_POS_P45_MS2.mgf|T676_MCA02LB_211112_POS_P45_MS2.mgf|T10111_MCA09LB_211112_POS_P45_MS2.mgf|T10111_MCA07LB_211112_POS_P45_MS2.mgf|T10108_MCA08LB_211112_POS_P45_MS2.mgf|T10110_MCA07LB_211112_POS_P45_MS2.mgf|T10110_MCA09LB_211112_POS_P45_MS2.mgf|T676_MCA07LB_211112_POS_P45_MS2.mgf|T10114_MCA08LB_211112_POS_P45_MS2.mgf|T10116_MCA08LB_211112_P…	20	932	39	28	1085.57	1	1085.57
G1,G2	2	7	0	https://gnps.ucsd.edu//ProteoSAFe/result.jsp?task=f6afefb68d85425986b8751c4d55f2f0&view=cluster_details&protein=933&show=true	https://gnps.ucsd.edu/ProteoSAFe/result.jsp?view=network_displayer&componentindex=39&task=f6afefb68d85425986b8751c4d55f2f0&show=true	N/A	N/A	N/A	N/A	404.235	6.73726	1.22316	N/A	N/A	T10109_MCA10LB_211112_POS_P45_MS2.mgf|T676_MCA08LB_211112_POS_P45_MS2.mgf|T10109_MCA08LB_211112_POS_P45_MS2.mgf|T10109_MCA07LB_211112_POS_P45_MS2.mgf|T10113_MCA09LB_211112_POS_P45_MS2.mgf|T676_MCA09LB_211112_POS_P45_MS2.mgf|T10110_MCA08LB_211112_POS_P45_MS2.mgf	7	933	39	9	2170.14	2	1085.57
G2,G3	0	7	4	https://gnps.ucsd.edu//ProteoSAFe/result.jsp?task=f6afefb68d85425986b8751c4d55f2f0&view=cluster_details&protein=935&show=true	https://gnps.ucsd.edu/ProteoSAFe/result.jsp?view=network_displayer&componentindex=43&task=f6afefb68d85425986b8751c4d55f2f0&show=true	N/A	N/A	N/A	N/A	450.636	7.5106	1.00587	N/A	N/A	A100160_CA07LB_210416_POS_P22_MS2.mgf|A100165_CA08LB_210416_POS_P22_MS2.mgf|A100163_CA09LB_210416_POS_P23_MS2.mgf|A100164_CA09LB_210416_POS_P23_MS2.mgf|A100158_CA10LB_210416_POS_P23_MS2.mgf|A100159_CA08LB_210416_POS_P22_MS2.mgf|A100160_CA08LB_210416_POS_P22_MS2.mgf|A100161_CA09LB_210416_POS_P23_MS2.mgf|A100162_CA09LB_210416_POS_P23_MS2.mgf	9	935	43	11	1086.61	1	1086.61
G2,G3	0	2	1	https://gnps.ucsd.edu//ProteoSAFe/result.jsp?task=f6afefb68d85425986b8751c4d55f2f0&view=cluster_details&protein=936&show=true	https://gnps.ucsd.edu/ProteoSAFe/result.jsp?view=network_displayer&componentindex=43&task=f6afefb68d85425986b8751c4d55f2f0&show=true	N/A	N/A	N/A	N/A	449.857	7.49761	0.198934	N/A	N/A	A100165_CA09LB_210416_POS_P23_MS2.mgf|A100160_CA08LB_210416_POS_P22_MS2.mgf|A100159_CA08LB_210416_POS_P22_MS2.mgf	3	936	43	3	1086.61	1	1086.61
G1	2	0	0	https://gnps.ucsd.edu//ProteoSAFe/result.jsp?task=f6afefb68d85425986b8751c4d55f2f0&view=cluster_details&protein=938&show=true	https://gnps.ucsd.edu/ProteoSAFe/result.jsp?view=network_displayer&componentindex=-1&task=f6afefb68d85425986b8751c4d55f2f0&show=true	N/A	N/A	N/A	N/A	396.946	6.61577	1.155	N/A	N/A	T1236_MCA07LB_210903_POS_P36_MS2.mgf	1	938	-1	2	2173.12	2	1087.06
G2	0	4	0	https://gnps.ucsd.edu//ProteoSAFe/result.jsp?task=f6afefb68d85425986b8751c4d55f2f0&view=cluster_details&protein=940&show=true	https://gnps.ucsd.edu/ProteoSAFe/result.jsp?view=network_displayer&componentindex=39&task=f6afefb68d85425986b8751c4d55f2f0&show=true	N/A	N/A	N/A	N/A	404.101	6.73502	0.230029	N/A	N/A	T10111_MCA08LB_211112_POS_P45_MS2.mgf|T10114_MCA08LB_211112_POS_P45_MS2.mgf|T10108_MCA08LB_211112_POS_P45_MS2.mgf|T10113_MCA08LB_211112_POS_P45_MS2.mgf	4	940	39	4	2174.14	2	1087.57
G2	0	3	0	https://gnps.ucsd.edu//ProteoSAFe/result.jsp?task=f6afefb68d85425986b8751c4d55f2f0&view=cluster_details&protein=941&show=true	https://gnps.ucsd.edu/ProteoSAFe/result.jsp?view=network_displayer&componentindex=39&task=f6afefb68d85425986b8751c4d55f2f0&show=true	N/A	N/A	N/A	N/A	407.912	6.79853	4.75301	N/A	N/A	T10109_MCA10LB_211112_POS_P45_MS2.mgf|T10110_MCA08LB_211112_POS_P45_MS2.mgf|T10109_MCA08LB_211112_POS_P45_MS2.mgf	3	941	39	3	2175.13	2	1088.07
G2,G3	0	4	5	https://gnps.ucsd.edu//ProteoSAFe/result.jsp?task=f6afefb68d85425986b8751c4d55f2f0&view=cluster_details&protein=944&show=true	https://gnps.ucsd.edu/ProteoSAFe/result.jsp?view=network_displayer&componentindex=9&task=f6afefb68d85425986b8751c4d55f2f0&show=true	N/A	N/A	N/A	N/A	377.288	6.28813	1.43334	N/A	N/A	T10277_MCA07LB_220715_POS_P57_MS2.mgf|T10280_MCA07LB_220715_POS_P57_MS2.mgf|T10285_MCA09LB_220715_POS_P57_MS2.mgf|T10287_MCA08LB_220715_POS_P57_MS2.mgf|T10279_MCA09LB_220715_POS_P57_MS2.mgf|T10284_MCA09LB_220715_POS_P57_MS2.mgf|T10286_MCA09LB_220715_POS_P57_MS2.mgf|T10278_MCA09LB_220715_POS_P57_MS2.mgf|T10286_MCA07LB_220715_POS_P57_MS2.mgf	9	944	9	9	1094.57	1	1094.57
G2,G3	0	5	7	https://gnps.ucsd.edu//ProteoSAFe/result.jsp?task=f6afefb68d85425986b8751c4d55f2f0&view=cluster_details&protein=945&show=true	https://gnps.ucsd.edu/ProteoSAFe/result.jsp?view=network_displayer&componentindex=9&task=f6afefb68d85425986b8751c4d55f2f0&show=true	N/A	N/A	N/A	N/A	376.304	6.27173	1.32078	N/A	N/A	T10279_MCA09LB_220715_POS_P57_MS2.mgf|T10284_MCA09LB_220715_POS_P57_MS2.mgf|T10281_MCA09LB_220715_POS_P57_MS2.mgf|T10286_MCA09LB_220715_POS_P57_MS2.mgf|T10282_MCA09LB_220715_POS_P57_MS2.mgf|T10282_MCA07LB_220715_POS_P57_MS2.mgf|T10279_MCA07LB_220715_POS_P57_MS2.mgf|T10278_MCA07LB_220715_POS_P57_MS2.mgf	8	945	9	12	1094.57	1	1094.57
G2,G3	0	1	1	https://gnps.ucsd.edu//ProteoSAFe/result.jsp?task=f6afefb68d85425986b8751c4d55f2f0&view=cluster_details&protein=946&show=true	https://gnps.ucsd.edu/ProteoSAFe/result.jsp?view=network_displayer&componentindex=9&task=f6afefb68d85425986b8751c4d55f2f0&show=true	N/A	N/A	N/A	N/A	377.033	6.28388	1.1545	N/A	N/A	T10279_MCA07LB_220715_POS_P57_MS2.mgf|T10281_MCA07LB_220715_POS_P57_MS2.mgf	2	946	9	2	2188.13	2	1094.57
G1,G2,G3	1	2	2	https://gnps.ucsd.edu//ProteoSAFe/result.jsp?task=f6afefb68d85425986b8751c4d55f2f0&view=cluster_details&protein=947&show=true	https://gnps.ucsd.edu/ProteoSAFe/result.jsp?view=network_displayer&componentindex=9&task=f6afefb68d85425986b8751c4d55f2f0&show=true	N/A	N/A	N/A	N/A	376.397	6.27329	0.0738929	N/A	N/A	T10286_MCA08LB_220715_POS_P57_MS2.mgf|T10277_MCA08LB_220715_POS_P57_MS2.mgf|T10285_MCA08LB_220715_POS_P57_MS2.mgf|T1425_MCA08LB_220715_POS_P57_MS2.mgf|T10279_MCA08LB_220715_POS_P57_MS2.mgf	5	947	9	5	1094.59	1	1094.59
G1,G2,G3	1	4	3	https://gnps.ucsd.edu//ProteoSAFe/result.jsp?task=f6afefb68d85425986b8751c4d55f2f0&view=cluster_details&protein=949&show=true	https://gnps.ucsd.edu/ProteoSAFe/result.jsp?view=network_displayer&componentindex=9&task=f6afefb68d85425986b8751c4d55f2f0&show=true	N/A	N/A	N/A	N/A	376.575	6.27625	2.03673	N/A	N/A	T10277_MCA07LB_220715_POS_P57_MS2.mgf|T10280_MCA07LB_220715_POS_P57_MS2.mgf|T1236_MCA07LB_210903_POS_P36_MS2.mgf|T10286_MCA07LB_220715_POS_P57_MS2.mgf|T10282_MCA07LB_220715_POS_P57_MS2.mgf|T10278_MCA09LB_220715_POS_P57_MS2.mgf|T10281_MCA07LB_220715_POS_P57_MS2.mgf	7	949	9	8	2189.13	2	1095.07
G2,G3	0	3	3	https://gnps.ucsd.edu//ProteoSAFe/result.jsp?task=f6afefb68d85425986b8751c4d55f2f0&view=cluster_details&protein=950&show=true	https://gnps.ucsd.edu/ProteoSAFe/result.jsp?view=network_displayer&componentindex=9&task=f6afefb68d85425986b8751c4d55f2f0&show=true	N/A	N/A	N/A	N/A	376.107	6.26844	1.22758	N/A	N/A	T10279_MCA09LB_220715_POS_P57_MS2.mgf|T10284_MCA09LB_220715_POS_P57_MS2.mgf|T10278_MCA07LB_220715_POS_P57_MS2.mgf|T10286_MCA09LB_220715_POS_P57_MS2.mgf|T10281_MCA09LB_220715_POS_P57_MS2.mgf	5	950	9	6	1095.07	1	1095.07
G2,G3	0	2	2	https://gnps.ucsd.edu//ProteoSAFe/result.jsp?task=f6afefb68d85425986b8751c4d55f2f0&view=cluster_details&protein=951&show=true	https://gnps.ucsd.edu/ProteoSAFe/result.jsp?view=network_displayer&componentindex=9&task=f6afefb68d85425986b8751c4d55f2f0&show=true	N/A	N/A	N/A	N/A	375.993	6.26654	0.135854	N/A	N/A	T10286_MCA08LB_220715_POS_P57_MS2.mgf|T10277_MCA08LB_220715_POS_P57_MS2.mgf|T10285_MCA08LB_220715_POS_P57_MS2.mgf|T10279_MCA08LB_220715_POS_P57_MS2.mgf	4	951	9	4	1095.09	1	1095.09
G1,G2,G3	1	5	1	https://gnps.ucsd.edu//ProteoSAFe/result.jsp?task=f6afefb68d85425986b8751c4d55f2f0&view=cluster_details&protein=953&show=true	https://gnps.ucsd.edu/ProteoSAFe/result.jsp?view=network_displayer&componentindex=39&task=f6afefb68d85425986b8751c4d55f2f0&show=true	N/A	N/A	N/A	N/A	404.328	6.73879	0.816871	N/A	N/A	T10108_MCA08LB_211112_POS_P45_MS2.mgf|T10109_MCA08LB_211112_POS_P45_MS2.mgf|T676_MCA07LB_211112_POS_P45_MS2.mgf|T10109_MCA07LB_211112_POS_P45_MS2.mgf|T10116_MCA08LB_211112_POS_P45_MS2.mgf|T10112_MCA08LB_211112_POS_P45_MS2.mgf|T10108_MCA09LB_211112_POS_P45_MS2.mgf	7	953	39	7	2191.12	2	1096.06
G1,G2	2	4	0	https://gnps.ucsd.edu//ProteoSAFe/result.jsp?task=f6afefb68d85425986b8751c4d55f2f0&view=cluster_details&protein=954&show=true	https://gnps.ucsd.edu/ProteoSAFe/result.jsp?view=network_displayer&componentindex=39&task=f6afefb68d85425986b8751c4d55f2f0&show=true	N/A	N/A	N/A	N/A	404.244	6.7374	0.851082	N/A	N/A	T10111_MCA08LB_211112_POS_P45_MS2.mgf|T10114_MCA08LB_211112_POS_P45_MS2.mgf|T676_MCA08LB_211112_POS_P45_MS2.mgf|T10110_MCA08LB_211112_POS_P45_MS2.mgf|T10113_MCA08LB_211112_POS_P45_MS2.mgf	5	954	39	6	2191.12	2	1096.06
G2	0	2	0	https://gnps.ucsd.edu//ProteoSAFe/result.jsp?task=f6afefb68d85425986b8751c4d55f2f0&view=cluster_details&protein=955&show=true	https://gnps.ucsd.edu/ProteoSAFe/result.jsp?view=network_displayer&componentindex=39&task=f6afefb68d85425986b8751c4d55f2f0&show=true	N/A	N/A	N/A	N/A	403.813	6.73022	0.0885	N/A	N/A	T10110_MCA08LB_211112_POS_P45_MS2.mgf|T10109_MCA08LB_211112_POS_P45_MS2.mgf	2	955	39	2	2191.12	2	1096.06
G1,G2,G3	1	7	6	https://gnps.ucsd.edu//ProteoSAFe/result.jsp?task=f6afefb68d85425986b8751c4d55f2f0&view=cluster_details&protein=956&show=true	https://gnps.ucsd.edu/ProteoSAFe/result.jsp?view=network_displayer&componentindex=9&task=f6afefb68d85425986b8751c4d55f2f0&show=true	N/A	N/A	N/A	N/A	383.234	6.38724	10.7777	N/A	N/A	T10109_MCA09LB_211112_POS_P45_MS2.mgf|T10111_MCA09LB_211112_POS_P45_MS2.mgf|T10279_MCA09LB_220715_POS_P57_MS2.mgf|T10284_MCA09LB_220715_POS_P57_MS2.mgf|T10281_MCA09LB_220715_POS_P57_MS2.mgf|T10286_MCA09LB_220715_POS_P57_MS2.mgf|T676_MCA09LB_211112_POS_P45_MS2.mgf|T10282_MCA09LB_220715_POS_P57_MS2.mgf|T10279_MCA07LB_220715_POS_P57_MS2.mgf|T10278_MCA07LB_220715_POS_P57_MS2.mgf	10	956	9	14	2192.12	2	1096.56
G2,G3	0	1	3	https://gnps.ucsd.edu//ProteoSAFe/result.jsp?task=f6afefb68d85425986b8751c4d55f2f0&view=cluster_details&protein=959&show=true	https://gnps.ucsd.edu/ProteoSAFe/result.jsp?view=network_displayer&componentindex=9&task=f6afefb68d85425986b8751c4d55f2f0&show=true	N/A	N/A	N/A	N/A	377.154	6.2859	0.867916	N/A	N/A	T10279_MCA09LB_220715_POS_P57_MS2.mgf|T10284_MCA09LB_220715_POS_P57_MS2.mgf|T10286_MCA09LB_220715_POS_P57_MS2.mgf|T10281_MCA09LB_220715_POS_P57_MS2.mgf	4	959	9	4	1097.57	1	1097.57
G1,G2,G3	1	3	7	https://gnps.ucsd.edu//ProteoSAFe/result.jsp?task=f6afefb68d85425986b8751c4d55f2f0&view=cluster_details&protein=960&show=true	https://gnps.ucsd.edu/ProteoSAFe/result.jsp?view=network_displayer&componentindex=3&task=f6afefb68d85425986b8751c4d55f2f0&show=true	N/A	N/A	N/A	N/A	307.414	5.12357	1.28362	N/A	N/A	A100164_CA02LB_210416_POS_P22_MS2.mgf|A100161_CA10LB_210416_POS_P23_MS2.mgf|A100163_CA09LB_210416_POS_P23_MS2.mgf|A61715_CA09LB_210416_POS_P23_MS2.mgf|A100165_CA09LB_210416_POS_P23_MS2.mgf|A100164_CA09LB_210416_POS_P23_MS2.mgf|A100162_CA09LB_210416_POS_P23_MS2.mgf	7	960	3	11	2197.08	2	1099.04
G2,G3	0	3	1	https://gnps.ucsd.edu//ProteoSAFe/result.jsp?task=f6afefb68d85425986b8751c4d55f2f0&view=cluster_details&protein=961&show=true	https://gnps.ucsd.edu/ProteoSAFe/result.jsp?view=network_displayer&componentindex=3&task=f6afefb68d85425986b8751c4d55f2f0&show=true	N/A	N/A	N/A	N/A	307.288	5.12146	1.07062	N/A	N/A	A100165_CA09LB_210416_POS_P23_MS2.mgf|A100161_CA09LB_210416_POS_P23_MS2.mgf	2	961	3	4	2197.08	2	1099.04
G1,G2,G3	11	50	28	https://gnps.ucsd.edu//ProteoSAFe/result.jsp?task=f6afefb68d85425986b8751c4d55f2f0&view=cluster_details&protein=962&show=true	https://gnps.ucsd.edu/ProteoSAFe/result.jsp?view=network_displayer&componentindex=43&task=f6afefb68d85425986b8751c4d55f2f0&show=true	N/A	N/A	N/A	N/A	461.716	7.69526	2.28453	N/A	N/A	A100161_CA10LB_210416_POS_P23_MS2.mgf|A100160_CA07LB_210416_POS_P22_MS2.mgf|A100158_CA08LB_210416_POS_P22_MS2.mgf|A100163_CA09LB_210416_POS_P23_MS2.mgf|A100162_CA02LB_210416_POS_P22_MS2.mgf|A100161_CA02LB_210416_POS_P22_MS2.mgf|A100163_CA02LB_210416_POS_P22_MS2.mgf|A100165_CA09LB_210416_POS_P23_MS2.mgf|A100161_CA07LB_210416_POS_P22_MS2.mgf|A100163_CA07LB_210416_POS_P22_MS2.mgf|A100159_CA09LB_2104…	43	962	43	89	1100.62	1	1100.62
G2,G3	0	2	2	https://gnps.ucsd.edu//ProteoSAFe/result.jsp?task=f6afefb68d85425986b8751c4d55f2f0&view=cluster_details&protein=963&show=true	https://gnps.ucsd.edu/ProteoSAFe/result.jsp?view=network_displayer&componentindex=43&task=f6afefb68d85425986b8751c4d55f2f0&show=true	N/A	N/A	N/A	N/A	460.096	7.66826	1.03807	N/A	N/A	A100163_CA09LB_210416_POS_P23_MS2.mgf|A100161_CA10LB_210416_POS_P23_MS2.mgf|A100159_CA10LB_210416_POS_P23_MS2.mgf|A100163_CA02LB_210416_POS_P22_MS2.mgf	4	963	43	4	1100.62	1	1100.62
G1,G2,G3	3	4	1	https://gnps.ucsd.edu//ProteoSAFe/result.jsp?task=f6afefb68d85425986b8751c4d55f2f0&view=cluster_details&protein=964&show=true	https://gnps.ucsd.edu/ProteoSAFe/result.jsp?view=network_displayer&componentindex=43&task=f6afefb68d85425986b8751c4d55f2f0&show=true	N/A	N/A	N/A	N/A	459.361	7.65601	0.940024	N/A	N/A	A61715_CA08LB_210416_POS_P22_MS2.mgf|A100158_CA07LB_210416_POS_P22_MS2.mgf|A100158_CA08LB_210416_POS_P22_MS2.mgf|A61715_CA09LB_210416_POS_P23_MS2.mgf|A100160_CA10LB_210416_POS_P23_MS2.mgf|A100165_CA09LB_210416_POS_P23_MS2.mgf|A100160_CA08LB_210416_POS_P22_MS2.mgf	7	964	43	8	1100.62	1	1100.62
G1	4	0	0	https://gnps.ucsd.edu//ProteoSAFe/result.jsp?task=f6afefb68d85425986b8751c4d55f2f0&view=cluster_details&protein=965&show=true	https://gnps.ucsd.edu/ProteoSAFe/result.jsp?view=network_displayer&componentindex=2&task=f6afefb68d85425986b8751c4d55f2f0&show=true	N/A	N/A	N/A	N/A	294.159	4.90266	1.17826	N/A	N/A	T265_MCA10LB_210827_POS_P35_MS2.mgf|T265_MCA08LB_210827_POS_P34_MS2.mgf	2	965	2	4	1101.41	1	1101.41
G1	2	0	0	https://gnps.ucsd.edu//ProteoSAFe/result.jsp?task=f6afefb68d85425986b8751c4d55f2f0&view=cluster_details&protein=967&show=true	https://gnps.ucsd.edu/ProteoSAFe/result.jsp?view=network_displayer&componentindex=2&task=f6afefb68d85425986b8751c4d55f2f0&show=true	N/A	N/A	N/A	N/A	292.544	4.87573	1.154	N/A	N/A	T265_MCA08LB_210827_POS_P34_MS2.mgf	1	967	2	2	1102.42	1	1102.42
G3	0	0	2	https://gnps.ucsd.edu//ProteoSAFe/result.jsp?task=f6afefb68d85425986b8751c4d55f2f0&view=cluster_details&protein=968&show=true	https://gnps.ucsd.edu/ProteoSAFe/result.jsp?view=network_displayer&componentindex=9&task=f6afefb68d85425986b8751c4d55f2f0&show=true	N/A	N/A	N/A	N/A	336.148	5.60247	3.341	N/A	N/A	T10287_MCA07LB_220715_POS_P57_MS2.mgf	1	968	9	2	2204.12	2	1102.56
G2	0	8	0	https://gnps.ucsd.edu//ProteoSAFe/result.jsp?task=f6afefb68d85425986b8751c4d55f2f0&view=cluster_details&protein=969&show=true	https://gnps.ucsd.edu/ProteoSAFe/result.jsp?view=network_displayer&componentindex=-1&task=f6afefb68d85425986b8751c4d55f2f0&show=true	N/A	N/A	N/A	N/A	450.454	7.50756	0.187529	N/A	N/A	A100208_CA07LB_210723_POS_P30_MS2.mgf|A100213_CA08LB_210723_POS_P30_MS2.mgf|A100209_CA07LB_210723_POS_P30_MS2.mgf|A100214_CA10LB_210723_POS_P30_MS2.mgf|A100212_CA02LB_210723_POS_P30_MS2.mgf|A100208_CA08LB_210723_POS_P30_MS2.mgf|A100214_CA07LB_210723_POS_P30_MS2.mgf|A100212_CA10LB_210723_POS_P30_MS2.mgf	8	969	-1	8	1102.63	1	1102.63
G2,G3	0	2	2	https://gnps.ucsd.edu//ProteoSAFe/result.jsp?task=f6afefb68d85425986b8751c4d55f2f0&view=cluster_details&protein=970&show=true	https://gnps.ucsd.edu/ProteoSAFe/result.jsp?view=network_displayer&componentindex=9&task=f6afefb68d85425986b8751c4d55f2f0&show=true	N/A	N/A	N/A	N/A	376.702	6.27837	0.393187	N/A	N/A	T10279_MCA09LB_220715_POS_P57_MS2.mgf|T10284_MCA09LB_220715_POS_P57_MS2.mgf|T10282_MCA09LB_220715_POS_P57_MS2.mgf|T10279_MCA07LB_220715_POS_P57_MS2.mgf	4	970	9	4	2210.11	2	1105.55
G2,G3	0	8	8	https://gnps.ucsd.edu//ProteoSAFe/result.jsp?task=f6afefb68d85425986b8751c4d55f2f0&view=cluster_details&protein=972&show=true	https://gnps.ucsd.edu/ProteoSAFe/result.jsp?view=network_displayer&componentindex=-1&task=f6afefb68d85425986b8751c4d55f2f0&show=true	N/A	N/A	N/A	N/A	285.608	4.76014	0.917921	N/A	N/A	T10301_MCA08LB_220715_POS_P58_MS2.mgf|T10300_MCA07LB_220715_POS_P58_MS2.mgf|T10309_MCA08LB_220715_POS_P58_MS2.mgf|T10194_MCA07LB_220401_POS_P52_MS2.mgf|T10308_MCA08LB_220715_POS_P58_MS2.mgf|T10227_MCA07LB_220409_POS_P53_MS2.mgf|T10302_MCA07LB_220715_POS_P58_MS2.mgf|T10300_MCA08LB_220715_POS_P58_MS2.mgf|T10304_MCA08LB_220715_POS_P58_MS2.mgf|T10228_MCA07LB_220409_POS_P53_MS2.mgf|T10223_MCA07LB_2204…	15	972	-1	16	2210.81	2	1105.9
G3	0	0	2	https://gnps.ucsd.edu//ProteoSAFe/result.jsp?task=f6afefb68d85425986b8751c4d55f2f0&view=cluster_details&protein=975&show=true	https://gnps.ucsd.edu/ProteoSAFe/result.jsp?view=network_displayer&componentindex=9&task=f6afefb68d85425986b8751c4d55f2f0&show=true	N/A	N/A	N/A	N/A	377.293	6.28822	0.458	N/A	N/A	T10281_MCA09LB_220715_POS_P57_MS2.mgf|T10282_MCA09LB_220715_POS_P57_MS2.mgf	2	975	9	2	2214.11	2	1107.55
G1,G2,G3	1	7	13	https://gnps.ucsd.edu//ProteoSAFe/result.jsp?task=f6afefb68d85425986b8751c4d55f2f0&view=cluster_details&protein=976&show=true	https://gnps.ucsd.edu/ProteoSAFe/result.jsp?view=network_displayer&componentindex=3&task=f6afefb68d85425986b8751c4d55f2f0&show=true	N/A	N/A	N/A	N/A	256.403	4.27339	1.04452	N/A	N/A	T10277_MCA07LB_220715_POS_P57_MS2.mgf|T10280_MCA07LB_220715_POS_P57_MS2.mgf|T10285_MCA07LB_220715_POS_P57_MS2.mgf|T10283_MCA07LB_220715_POS_P57_MS2.mgf|T10282_MCA09LB_220715_POS_P57_MS2.mgf|T10282_MCA07LB_220715_POS_P57_MS2.mgf|T10284_MCA07LB_220715_POS_P57_MS2.mgf|T10279_MCA07LB_220715_POS_P57_MS2.mgf|T10286_MCA07LB_220715_POS_P57_MS2.mgf|T10278_MCA07LB_220715_POS_P57_MS2.mgf|T10281_MCA07LB_2207…	13	976	3	21	2215.04	2	1108.02
G3	0	0	4	https://gnps.ucsd.edu//ProteoSAFe/result.jsp?task=f6afefb68d85425986b8751c4d55f2f0&view=cluster_details&protein=977&show=true	https://gnps.ucsd.edu/ProteoSAFe/result.jsp?view=network_displayer&componentindex=3&task=f6afefb68d85425986b8751c4d55f2f0&show=true	N/A	N/A	N/A	N/A	256.37	4.27283	0.99564	N/A	N/A	T10286_MCA08LB_220715_POS_P57_MS2.mgf|T10282_MCA08LB_220715_POS_P57_MS2.mgf|T10281_MCA08LB_220715_POS_P57_MS2.mgf	3	977	3	4	2215.09	2	1108.05
G1,G2	1	2	0	https://gnps.ucsd.edu//ProteoSAFe/result.jsp?task=f6afefb68d85425986b8751c4d55f2f0&view=cluster_details&protein=979&show=true	https://gnps.ucsd.edu/ProteoSAFe/result.jsp?view=network_displayer&componentindex=3&task=f6afefb68d85425986b8751c4d55f2f0&show=true	N/A	N/A	N/A	N/A	255.951	4.26584	0.200867	N/A	N/A	T10277_MCA08LB_220715_POS_P57_MS2.mgf|T1425_MCA08LB_220715_POS_P57_MS2.mgf|T10280_MCA08LB_220715_POS_P57_MS2.mgf	3	979	3	3	2215.09	2	1108.05
G2	0	2	0	https://gnps.ucsd.edu//ProteoSAFe/result.jsp?task=f6afefb68d85425986b8751c4d55f2f0&view=cluster_details&protein=982&show=true	https://gnps.ucsd.edu/ProteoSAFe/result.jsp?view=network_displayer&componentindex=-1&task=f6afefb68d85425986b8751c4d55f2f0&show=true	N/A	N/A	N/A	N/A	325.031	5.41719	1.1555	N/A	N/A	A100314_CA10LB_220411_POS_P54_MS2.mgf	1	982	-1	2	1109.49	1	1109.49
G2	0	2	0	https://gnps.ucsd.edu//ProteoSAFe/result.jsp?task=f6afefb68d85425986b8751c4d55f2f0&view=cluster_details&protein=983&show=true	https://gnps.ucsd.edu/ProteoSAFe/result.jsp?view=network_displayer&componentindex=-1&task=f6afefb68d85425986b8751c4d55f2f0&show=true	N/A	N/A	N/A	N/A	326.996	5.44994	1.5005	N/A	N/A	A100314_CA02LB_220411_POS_P54_MS2.mgf|A100314_CA10LB_220411_POS_P54_MS2.mgf	2	983	-1	2	1109.49	1	1109.49
G2,G3	0	1	2	https://gnps.ucsd.edu//ProteoSAFe/result.jsp?task=f6afefb68d85425986b8751c4d55f2f0&view=cluster_details&protein=984&show=true	https://gnps.ucsd.edu/ProteoSAFe/result.jsp?view=network_displayer&componentindex=9&task=f6afefb68d85425986b8751c4d55f2f0&show=true	N/A	N/A	N/A	N/A	393.919	6.56531	1.34735	N/A	N/A	T10279_MCA09LB_220715_POS_P57_MS2.mgf|T10284_MCA09LB_220715_POS_P57_MS2.mgf|T10281_MCA09LB_220715_POS_P57_MS2.mgf	3	984	9	3	2220.11	2	1110.56
G3	0	0	2	https://gnps.ucsd.edu//ProteoSAFe/result.jsp?task=f6afefb68d85425986b8751c4d55f2f0&view=cluster_details&protein=986&show=true	https://gnps.ucsd.edu/ProteoSAFe/result.jsp?view=network_displayer&componentindex=9&task=f6afefb68d85425986b8751c4d55f2f0&show=true	N/A	N/A	N/A	N/A	394.531	6.57552	0.118	N/A	N/A	T10286_MCA09LB_220715_POS_P57_MS2.mgf|T10282_MCA09LB_220715_POS_P57_MS2.mgf	2	986	9	2	2221.12	2	1111.06
G2,G3	0	9	3	https://gnps.ucsd.edu//ProteoSAFe/result.jsp?task=f6afefb68d85425986b8751c4d55f2f0&view=cluster_details&protein=987&show=true	https://gnps.ucsd.edu/ProteoSAFe/result.jsp?view=network_displayer&componentindex=12&task=f6afefb68d85425986b8751c4d55f2f0&show=true	N/A	N/A	N/A	N/A	497.938	8.29898	10.3041	N/A	N/A	A100321_CA09LB_211022_POS_P44_MS2.mgf|T10061_MCA09LB_210903_POS_P36_MS2.mgf|A100317_CA10LB_211022_POS_P44_MS2.mgf|T10025_MCA07LB_210813_POS_P33_MS2.mgf|T10221_MCA08LB_220409_POS_P53_MS2.mgf|T10048_MCA02LB_210827_POS_P34_MS2.mgf|T10054_MCA02LB_210827_POS_P35_MS2.mgf	7	987	12	12	1111.28	1	1111.28
G2	0	3	0	https://gnps.ucsd.edu//ProteoSAFe/result.jsp?task=f6afefb68d85425986b8751c4d55f2f0&view=cluster_details&protein=988&show=true	https://gnps.ucsd.edu/ProteoSAFe/result.jsp?view=network_displayer&componentindex=12&task=f6afefb68d85425986b8751c4d55f2f0&show=true	N/A	N/A	N/A	N/A	493.208	8.22013	2.57346	N/A	N/A	A100314_CA09LB_220411_POS_P54_MS2.mgf	1	988	12	3	1111.29	1	1111.29
G1,G2,G3	1	11	1	https://gnps.ucsd.edu//ProteoSAFe/result.jsp?task=f6afefb68d85425986b8751c4d55f2f0&view=cluster_details&protein=989&show=true	https://gnps.ucsd.edu/ProteoSAFe/result.jsp?view=network_displayer&componentindex=43&task=f6afefb68d85425986b8751c4d55f2f0&show=true	N/A	N/A	N/A	N/A	494.848	8.24747	0.337281	N/A	N/A	A100161_CA08LB_210416_POS_P22_MS2.mgf|A100160_CA02LB_210416_POS_P22_MS2.mgf|A100158_CA07LB_210416_POS_P22_MS2.mgf|A100160_CA07LB_210416_POS_P22_MS2.mgf|A100158_CA08LB_210416_POS_P22_MS2.mgf|A61715_CA09LB_210416_POS_P23_MS2.mgf|A100160_CA10LB_210416_POS_P23_MS2.mgf|A100165_CA02LB_210416_POS_P22_MS2.mgf|A100161_CA07LB_210416_POS_P22_MS2.mgf|A100162_CA10LB_210416_POS_P23_MS2.mgf|A100158_CA02LB_21041…	13	989	43	13	1111.63	1	1111.63
G2,G3	0	2	1	https://gnps.ucsd.edu//ProteoSAFe/result.jsp?task=f6afefb68d85425986b8751c4d55f2f0&view=cluster_details&protein=990&show=true	https://gnps.ucsd.edu/ProteoSAFe/result.jsp?view=network_displayer&componentindex=12&task=f6afefb68d85425986b8751c4d55f2f0&show=true	N/A	N/A	N/A	N/A	500.157	8.33594	13.4933	N/A	N/A	T10061_MCA09LB_210903_POS_P36_MS2.mgf|T10054_MCA02LB_210827_POS_P35_MS2.mgf	2	990	12	3	1112.28	1	1112.28
G1,G2,G3	11	75	42	https://gnps.ucsd.edu//ProteoSAFe/result.jsp?task=f6afefb68d85425986b8751c4d55f2f0&view=cluster_details&protein=992&show=true	https://gnps.ucsd.edu/ProteoSAFe/result.jsp?view=network_displayer&componentindex=43&task=f6afefb68d85425986b8751c4d55f2f0&show=true	N/A	N/A	N/A	N/A	477.295	7.95492	1.92806	N/A	N/A	A100161_CA10LB_210416_POS_P23_MS2.mgf|A100160_CA07LB_210416_POS_P22_MS2.mgf|T10020_MCA09LB_210805_POS_P32_MS2.mgf|A100158_CA08LB_210416_POS_P22_MS2.mgf|A100163_CA09LB_210416_POS_P23_MS2.mgf|A100162_CA02LB_210416_POS_P22_MS2.mgf|A100161_CA02LB_210416_POS_P22_MS2.mgf|T10020_MCA07LB_210805_POS_P32_MS2.mgf|A100163_CA02LB_210416_POS_P22_MS2.mgf|A100165_CA09LB_210416_POS_P23_MS2.mgf|A100161_CA07LB_2104…	47	992	43	128	1114.64	1	1114.64
G2,G3	0	2	4	https://gnps.ucsd.edu//ProteoSAFe/result.jsp?task=f6afefb68d85425986b8751c4d55f2f0&view=cluster_details&protein=994&show=true	https://gnps.ucsd.edu/ProteoSAFe/result.jsp?view=network_displayer&componentindex=9&task=f6afefb68d85425986b8751c4d55f2f0&show=true	N/A	N/A	N/A	N/A	377.392	6.28987	0.809585	N/A	N/A	T10279_MCA09LB_220715_POS_P57_MS2.mgf|T10284_MCA09LB_220715_POS_P57_MS2.mgf|T10281_MCA09LB_220715_POS_P57_MS2.mgf|T10286_MCA09LB_220715_POS_P57_MS2.mgf|T10282_MCA09LB_220715_POS_P57_MS2.mgf|T10279_MCA07LB_220715_POS_P57_MS2.mgf	6	994	9	6	2236.11	2	1118.55
G1	7	0	0	https://gnps.ucsd.edu//ProteoSAFe/result.jsp?task=f6afefb68d85425986b8751c4d55f2f0&view=cluster_details&protein=995&show=true	https://gnps.ucsd.edu/ProteoSAFe/result.jsp?view=network_displayer&componentindex=73&task=f6afefb68d85425986b8751c4d55f2f0&show=true	N/A	N/A	N/A	N/A	299.374	4.98956	10.2189	N/A	N/A	T265_MCA10LB_210827_POS_P35_MS2.mgf|T265_MCA08LB_210827_POS_P34_MS2.mgf	2	995	73	7	1123.39	1	1123.39
G2	0	2	0	https://gnps.ucsd.edu//ProteoSAFe/result.jsp?task=f6afefb68d85425986b8751c4d55f2f0&view=cluster_details&protein=997&show=true	https://gnps.ucsd.edu/ProteoSAFe/result.jsp?view=network_displayer&componentindex=73&task=f6afefb68d85425986b8751c4d55f2f0&show=true	N/A	N/A	N/A	N/A	290.459	4.84099	0.5395	N/A	N/A	A100314_CA10LB_220411_POS_P54_MS2.mgf	1	997	73	2	1123.41	1	1123.41
G1	2	0	0	https://gnps.ucsd.edu//ProteoSAFe/result.jsp?task=f6afefb68d85425986b8751c4d55f2f0&view=cluster_details&protein=998&show=true	https://gnps.ucsd.edu/ProteoSAFe/result.jsp?view=network_displayer&componentindex=73&task=f6afefb68d85425986b8751c4d55f2f0&show=true	N/A	N/A	N/A	N/A	303.597	5.05996	10.3905	N/A	N/A	T265_MCA08LB_210827_POS_P34_MS2.mgf	1	998	73	2	1124.4	1	1124.4
G1,G2,G3	13	150	89	https://gnps.ucsd.edu//ProteoSAFe/result.jsp?task=f6afefb68d85425986b8751c4d55f2f0&view=cluster_details&protein=999&show=true	https://gnps.ucsd.edu/ProteoSAFe/result.jsp?view=network_displayer&componentindex=7&task=f6afefb68d85425986b8751c4d55f2f0&show=true	N/A	N/A	N/A	N/A	490.547	8.17578	17.3707	N/A	N/A	T10306_MCA09LB_220715_POS_P58_MS2.mgf|T10054_MCA07LB_210827_POS_P35_MS2.mgf|T10285_MCA09LB_220715_POS_P57_MS2.mgf|T10063_MCA10LB_210903_POS_P36_MS2.mgf|A30639_CA02LB_211022_POS_P44_MS2.mgf|A100325_CA10LB_211022_POS_P44_MS2.mgf|T10308_MCA08LB_220715_POS_P58_MS2.mgf|T10284_MCA09LB_220715_POS_P57_MS2.mgf|T10056_MCA02LB_210827_POS_P35_MS2.mgf|A100317_CA09LB_211022_POS_P44_MS2.mgf|T10224_MCA07LB_22040…	64	999	7	252	1128.3	1	1128.3
G1,G2,G3	3	21	2	https://gnps.ucsd.edu//ProteoSAFe/result.jsp?task=f6afefb68d85425986b8751c4d55f2f0&view=cluster_details&protein=1000&show=true	https://gnps.ucsd.edu/ProteoSAFe/result.jsp?view=network_displayer&componentindex=7&task=f6afefb68d85425986b8751c4d55f2f0&show=true	N/A	N/A	N/A	N/A	493.871	8.23118	11.8555	N/A	N/A	A100203_CA07LB_210723_POS_P30_MS2.mgf|A100204_CA08LB_210723_POS_P30_MS2.mgf|T10023_MCA02LB_210813_POS_P33_MS2.mgf|T10027_MCA07LB_210813_POS_P33_MS2.mgf|A100212_CA02LB_210723_POS_P30_MS2.mgf|T10063_MCA10LB_210903_POS_P36_MS2.mgf|T10022_MCA02LB_210813_POS_P33_MS2.mgf|A100201_CA07LB_210723_POS_P30_MS2.mgf|T1236_MCA08LB_210903_POS_P36_MS2.mgf|A100203_CA08LB_210723_POS_P30_MS2.mgf|A100202_CA08LB_21072…	17	1000	7	26	1128.31	1	1128.31
G1,G2,G3	19	125	31	https://gnps.ucsd.edu//ProteoSAFe/result.jsp?task=f6afefb68d85425986b8751c4d55f2f0&view=cluster_details&protein=1001&show=true	https://gnps.ucsd.edu/ProteoSAFe/result.jsp?view=network_displayer&componentindex=7&task=f6afefb68d85425986b8751c4d55f2f0&show=true	N/A	N/A	N/A	N/A	490.585	8.17642	15.7763	N/A	N/A	A100219_CA02LB_210723_POS_P31_MS2.mgf|T10023_MCA02LB_210813_POS_P33_MS2.mgf|A100203_CA08LB_210723_POS_P30_MS2.mgf|T10025_MCA02LB_210813_POS_P33_MS2.mgf|T10231_MCA09LB_220411_POS_P53_MS2.mgf|T10280_MCA08LB_220715_POS_P57_MS2.mgf|A100203_CA10LB_210723_POS_P30_MS2.mgf|T1236_MCA02LB_210903_POS_P36_MS2.mgf|T10061_MCA09LB_210903_POS_P36_MS2.mgf|A100214_CA02LB_210723_POS_P30_MS2.mgf|T10142_MCA07LB_22031…	42	1001	7	175	1128.31	1	1128.31
G1,G2,G3	36	120	68	https://gnps.ucsd.edu//ProteoSAFe/result.jsp?task=f6afefb68d85425986b8751c4d55f2f0&view=cluster_details&protein=1002&show=true	https://gnps.ucsd.edu/ProteoSAFe/result.jsp?view=network_displayer&componentindex=43&task=f6afefb68d85425986b8751c4d55f2f0&show=true	NCGC00095987-05!6,18,30-trimethyl-3,9,12,15,21,24,27,33,36-nona(propan-2-yl)-1,7,13,19,25,31-hexaoxa-4,10,16,22,28,34-hexazacyclohexatriacontane-2,5,8,11,14,17,20,23,26,29,32,35-dodecone	0.725351	3.56912	0.00402832	501.106	8.35177	9.45614	CC(C)C1NC(=O)C(C)OC(=O)C(NC(=O)C(OC(=O)C(NC(=O)C(C)OC(=O)C(NC(=O)C(OC(=O)C(NC(=O)C(C)OC(=O)C(NC(=O)C(OC1=O)C(C)C)C(C)C)C(C)C)C(C)C)C(C)C)C(C)C)C(C)C)C(C)C	CCMSLIB00000846651	A100321_CA09LB_211022_POS_P44_MS2.mgf|T4680_MCA10LB_210805_POS_P32_MS2.mgf|A100161_CA10LB_210416_POS_P23_MS2.mgf|A100160_CA07LB_210416_POS_P22_MS2.mgf|T4680_MCA08LB_210805_POS_P32_MS2.mgf|T10020_MCA09LB_210805_POS_P32_MS2.mgf|A100158_CA08LB_210416_POS_P22_MS2.mgf|A100163_CA09LB_210416_POS_P23_MS2.mgf|A100162_CA02LB_210416_POS_P22_MS2.mgf|T10021_MCA10LB_210805_POS_P32_MS2.mgf|A100161_CA02LB_210416…	79	1002	43	224	1128.66	1	1128.66
G1,G2	1	7	0	https://gnps.ucsd.edu//ProteoSAFe/result.jsp?task=f6afefb68d85425986b8751c4d55f2f0&view=cluster_details&protein=1003&show=true	https://gnps.ucsd.edu/ProteoSAFe/result.jsp?view=network_displayer&componentindex=-1&task=f6afefb68d85425986b8751c4d55f2f0&show=true	N/A	N/A	N/A	N/A	496.623	8.27705	8.0514	N/A	N/A	A100159_CA02LB_210416_POS_P22_MS2.mgf|T10022_MCA02LB_210813_POS_P33_MS2.mgf|A100162_CA07LB_210416_POS_P22_MS2.mgf|T10020_MCA07LB_210805_POS_P32_MS2.mgf|T343_MCA02LB_210910_POS_P38_MS2.mgf|A100159_CA09LB_210416_POS_P23_MS2.mgf|T10053_MCA02LB_210827_POS_P34_MS2.mgf|A100161_CA09LB_210416_POS_P23_MS2.mgf	8	1003	-1	8	1128.66	1	1128.66
G1,G2,G3	5	63	35	https://gnps.ucsd.edu//ProteoSAFe/result.jsp?task=f6afefb68d85425986b8751c4d55f2f0&view=cluster_details&protein=1005&show=true	https://gnps.ucsd.edu/ProteoSAFe/result.jsp?view=network_displayer&componentindex=7&task=f6afefb68d85425986b8751c4d55f2f0&show=true	N/A	N/A	N/A	N/A	486.926	8.11543	18.6808	N/A	N/A	T10306_MCA09LB_220715_POS_P58_MS2.mgf|T10054_MCA07LB_210827_POS_P35_MS2.mgf|T10285_MCA09LB_220715_POS_P57_MS2.mgf|T10063_MCA10LB_210903_POS_P36_MS2.mgf|A30639_CA02LB_211022_POS_P44_MS2.mgf|A100325_CA10LB_211022_POS_P44_MS2.mgf|A100327_CA10LB_211022_POS_P44_MS2.mgf|T10056_MCA02LB_210827_POS_P35_MS2.mgf|T10224_MCA07LB_220409_POS_P53_MS2.mgf|T1236_MCA02LB_210903_POS_P36_MS2.mgf|T10061_MCA09LB_210903…	52	1005	7	103	1129.3	1	1129.3
G1,G2,G3	4	43	9	https://gnps.ucsd.edu//ProteoSAFe/result.jsp?task=f6afefb68d85425986b8751c4d55f2f0&view=cluster_details&protein=1006&show=true	https://gnps.ucsd.edu/ProteoSAFe/result.jsp?view=network_displayer&componentindex=7&task=f6afefb68d85425986b8751c4d55f2f0&show=true	N/A	N/A	N/A	N/A	487.604	8.12673	18.3279	N/A	N/A	A100219_CA02LB_210723_POS_P31_MS2.mgf|T10023_MCA02LB_210813_POS_P33_MS2.mgf|A100203_CA08LB_210723_POS_P30_MS2.mgf|T10231_MCA09LB_220411_POS_P53_MS2.mgf|T10280_MCA08LB_220715_POS_P57_MS2.mgf|A100214_CA02LB_210723_POS_P30_MS2.mgf|T10142_MCA07LB_220315_POS_P49_MS2.mgf|A100202_CA08LB_210723_POS_P30_MS2.mgf|T10230_MCA09LB_220411_POS_P53_MS2.mgf|T10024_MCA02LB_210813_POS_P33_MS2.mgf|T10025_MCA07LB_2108…	29	1006	7	56	1129.31	1	1129.31
G2,G3	0	2	1	https://gnps.ucsd.edu//ProteoSAFe/result.jsp?task=f6afefb68d85425986b8751c4d55f2f0&view=cluster_details&protein=1007&show=true	https://gnps.ucsd.edu/ProteoSAFe/result.jsp?view=network_displayer&componentindex=43&task=f6afefb68d85425986b8751c4d55f2f0&show=true	N/A	N/A	N/A	N/A	495.288	8.2548	1.18247	N/A	N/A	A100158_CA09LB_210416_POS_P23_MS2.mgf|A100159_CA07LB_210416_POS_P22_MS2.mgf|A100165_CA08LB_210416_POS_P22_MS2.mgf	3	1007	43	3	1129.66	1	1129.66
G1,G2,G3	17	61	30	https://gnps.ucsd.edu//ProteoSAFe/result.jsp?task=f6afefb68d85425986b8751c4d55f2f0&view=cluster_details&protein=1008&show=true	https://gnps.ucsd.edu/ProteoSAFe/result.jsp?view=network_displayer&componentindex=12&task=f6afefb68d85425986b8751c4d55f2f0&show=true	N/A	N/A	N/A	N/A	497.278	8.28797	13.5777	N/A	N/A	T10023_MCA02LB_210813_POS_P33_MS2.mgf|A30639_CA09LB_211022_POS_P44_MS2.mgf|T10308_MCA08LB_220715_POS_P58_MS2.mgf|T10065_MCA10LB_210903_POS_P36_MS2.mgf|A100219_CA07LB_210723_POS_P31_MS2.mgf|T10056_MCA02LB_210827_POS_P35_MS2.mgf|T10025_MCA02LB_210813_POS_P33_MS2.mgf|T10232_MCA07LB_220409_POS_P53_MS2.mgf|A100201_CA02LB_210723_POS_P30_MS2.mgf|A100159_CA09LB_210416_POS_P23_MS2.mgf|A100203_CA10LB_21072…	56	1008	12	108	1130.29	1	1130.29
G1,G2,G3	9	112	40	https://gnps.ucsd.edu//ProteoSAFe/result.jsp?task=f6afefb68d85425986b8751c4d55f2f0&view=cluster_details&protein=1010&show=true	https://gnps.ucsd.edu/ProteoSAFe/result.jsp?view=network_displayer&componentindex=12&task=f6afefb68d85425986b8751c4d55f2f0&show=true	N/A	N/A	N/A	N/A	491.954	8.19924	14.8974	N/A	N/A	A100219_CA02LB_210723_POS_P31_MS2.mgf|T10054_MCA07LB_210827_POS_P35_MS2.mgf|T10097_MCA08LB_210924_POS_P39_MS2.mgf|A30639_CA09LB_211022_POS_P44_MS2.mgf|T10063_MCA10LB_210903_POS_P36_MS2.mgf|T10065_MCA10LB_210903_POS_P36_MS2.mgf|A100219_CA07LB_210723_POS_P31_MS2.mgf|T10063_MCA09LB_210903_POS_P36_MS2.mgf|A100317_CA09LB_211022_POS_P44_MS2.mgf|T10224_MCA07LB_220409_POS_P53_MS2.mgf|A100201_CA02LB_21072…	72	1010	12	161	1131.3	1	1131.3
G1,G2,G3	1	24	7	https://gnps.ucsd.edu//ProteoSAFe/result.jsp?task=f6afefb68d85425986b8751c4d55f2f0&view=cluster_details&protein=1011&show=true	https://gnps.ucsd.edu/ProteoSAFe/result.jsp?view=network_displayer&componentindex=12&task=f6afefb68d85425986b8751c4d55f2f0&show=true	N/A	N/A	N/A	N/A	489.86	8.16433	14.0184	N/A	N/A	A100219_CA02LB_210723_POS_P31_MS2.mgf|T10054_MCA07LB_210827_POS_P35_MS2.mgf|T10023_MCA02LB_210813_POS_P33_MS2.mgf|A100203_CA08LB_210723_POS_P30_MS2.mgf|T10061_MCA09LB_210903_POS_P36_MS2.mgf|A100202_CA08LB_210723_POS_P30_MS2.mgf|T10031_MCA08LB_210813_POS_P33_MS2.mgf|T10062_MCA09LB_210903_POS_P36_MS2.mgf|T10025_MCA07LB_210813_POS_P33_MS2.mgf|T10061_MCA02LB_210903_POS_P36_MS2.mgf|T10064_MCA10LB_2109…	22	1011	12	32	1132.3	1	1132.3
G1,G2,G3	7	16	1	https://gnps.ucsd.edu//ProteoSAFe/result.jsp?task=f6afefb68d85425986b8751c4d55f2f0&view=cluster_details&protein=1012&show=true	https://gnps.ucsd.edu/ProteoSAFe/result.jsp?view=network_displayer&componentindex=12&task=f6afefb68d85425986b8751c4d55f2f0&show=true	N/A	N/A	N/A	N/A	499.567	8.32611	9.8551	N/A	N/A	T39_MCA07LB_220315_POS_P49_MS2.mgf|A100201_CA02LB_210723_POS_P30_MS2.mgf|T10023_MCA02LB_210813_POS_P33_MS2.mgf|A100158_CA09LB_210416_POS_P23_MS2.mgf|T10025_MCA02LB_210813_POS_P33_MS2.mgf|T10048_MCA09LB_210827_POS_P35_MS2.mgf|A61715_CA10LB_210416_POS_P23_MS2.mgf|T1236_MCA07LB_210903_POS_P36_MS2.mgf|T265_MCA09LB_210827_POS_P35_MS2.mgf|T10022_MCA10LB_210813_POS_P33_MS2.mgf|T10028_MCA07LB_210813_POS_…	14	1012	12	24	1133.29	1	1133.29
G1,G2,G3	11	50	28	https://gnps.ucsd.edu//ProteoSAFe/result.jsp?task=f6afefb68d85425986b8751c4d55f2f0&view=cluster_details&protein=1013&show=true	https://gnps.ucsd.edu/ProteoSAFe/result.jsp?view=network_displayer&componentindex=27&task=f6afefb68d85425986b8751c4d55f2f0&show=true	valinomycin CollisionEnergy:102040	0.801297	6.99932	0.00793457	494.794	8.24657	1.19103	CC1OC(=O)C(C(C)C)N=C(O)C(C(C)C)OC(=O)C(C(C)C)N=C(O)C(C)OC(=O)C(C(C)C)N=C(O)C(C(C)C)OC(=O)C(C(C)C)N=C(O)C(C)OC(=O)C(C(C)C)N=C(O)C(C(C)C)OC(=O)C(C(C)C)N=C1O	CCMSLIB00010112632	A100161_CA10LB_210416_POS_P23_MS2.mgf|A100160_CA07LB_210416_POS_P22_MS2.mgf|A100158_CA08LB_210416_POS_P22_MS2.mgf|A100163_CA09LB_210416_POS_P23_MS2.mgf|A100162_CA02LB_210416_POS_P22_MS2.mgf|A100161_CA02LB_210416_POS_P22_MS2.mgf|A100163_CA02LB_210416_POS_P22_MS2.mgf|A100165_CA09LB_210416_POS_P23_MS2.mgf|A100161_CA07LB_210416_POS_P22_MS2.mgf|A100163_CA07LB_210416_POS_P22_MS2.mgf|A100159_CA09LB_2104…	43	1013	27	89	1133.61	1	1133.61
G2,G3	0	1	1	https://gnps.ucsd.edu//ProteoSAFe/result.jsp?task=f6afefb68d85425986b8751c4d55f2f0&view=cluster_details&protein=1015&show=true	https://gnps.ucsd.edu/ProteoSAFe/result.jsp?view=network_displayer&componentindex=12&task=f6afefb68d85425986b8751c4d55f2f0&show=true	N/A	N/A	N/A	N/A	502.553	8.37589	0.2465	N/A	N/A	T10054_MCA07LB_210827_POS_P35_MS2.mgf|T10048_MCA09LB_210827_POS_P35_MS2.mgf	2	1015	12	2	1135.25	1	1135.25
G1	4	0	0	https://gnps.ucsd.edu//ProteoSAFe/result.jsp?task=f6afefb68d85425986b8751c4d55f2f0&view=cluster_details&protein=1016&show=true	https://gnps.ucsd.edu/ProteoSAFe/result.jsp?view=network_displayer&componentindex=-1&task=f6afefb68d85425986b8751c4d55f2f0&show=true	N/A	N/A	N/A	N/A	245.69	4.09483	1.09684	N/A	N/A	T265_MCA10LB_210827_POS_P35_MS2.mgf|T265_MCA08LB_210827_POS_P34_MS2.mgf	2	1016	-1	4	1137.43	1	1137.43
G1	2	0	0	https://gnps.ucsd.edu//ProteoSAFe/result.jsp?task=f6afefb68d85425986b8751c4d55f2f0&view=cluster_details&protein=1018&show=true	https://gnps.ucsd.edu/ProteoSAFe/result.jsp?view=network_displayer&componentindex=73&task=f6afefb68d85425986b8751c4d55f2f0&show=true	N/A	N/A	N/A	N/A	270.007	4.50012	1.6985	N/A	N/A	T265_MCA10LB_210827_POS_P35_MS2.mgf	1	1018	73	2	1141.4	1	1141.4
G1,G2,G3	19	63	40	https://gnps.ucsd.edu//ProteoSAFe/result.jsp?task=f6afefb68d85425986b8751c4d55f2f0&view=cluster_details&protein=1020&show=true	https://gnps.ucsd.edu/ProteoSAFe/result.jsp?view=network_displayer&componentindex=43&task=f6afefb68d85425986b8751c4d55f2f0&show=true	N/A	N/A	N/A	N/A	503.4	8.39	2.7052	N/A	N/A	A100161_CA10LB_210416_POS_P23_MS2.mgf|A100160_CA07LB_210416_POS_P22_MS2.mgf|A100158_CA08LB_210416_POS_P22_MS2.mgf|A100163_CA09LB_210416_POS_P23_MS2.mgf|A100162_CA02LB_210416_POS_P22_MS2.mgf|A100161_CA02LB_210416_POS_P22_MS2.mgf|A100163_CA02LB_210416_POS_P22_MS2.mgf|A100165_CA09LB_210416_POS_P23_MS2.mgf|A100161_CA07LB_210416_POS_P22_MS2.mgf|A100163_CA07LB_210416_POS_P22_MS2.mgf|A100159_CA09LB_2104…	50	1020	43	122	1142.67	1	1142.67
G3	0	0	2	https://gnps.ucsd.edu//ProteoSAFe/result.jsp?task=f6afefb68d85425986b8751c4d55f2f0&view=cluster_details&protein=1021&show=true	https://gnps.ucsd.edu/ProteoSAFe/result.jsp?view=network_displayer&componentindex=3&task=f6afefb68d85425986b8751c4d55f2f0&show=true	N/A	N/A	N/A	N/A	251.6	4.19332	0.0915	N/A	N/A	T10282_MCA07LB_220715_POS_P57_MS2.mgf|T10287_MCA07LB_220715_POS_P57_MS2.mgf	2	1021	3	2	2286.08	2	1143.54
G1,G2,G3	3	8	1	https://gnps.ucsd.edu//ProteoSAFe/result.jsp?task=f6afefb68d85425986b8751c4d55f2f0&view=cluster_details&protein=1022&show=true	https://gnps.ucsd.edu/ProteoSAFe/result.jsp?view=network_displayer&componentindex=43&task=f6afefb68d85425986b8751c4d55f2f0&show=true	N/A	N/A	N/A	N/A	500.762	8.34604	0.368915	N/A	N/A	A100161_CA08LB_210416_POS_P22_MS2.mgf|A61715_CA08LB_210416_POS_P22_MS2.mgf|A100160_CA02LB_210416_POS_P22_MS2.mgf|A100158_CA07LB_210416_POS_P22_MS2.mgf|A61715_CA09LB_210416_POS_P23_MS2.mgf|A100162_CA02LB_210416_POS_P22_MS2.mgf|A100160_CA10LB_210416_POS_P23_MS2.mgf|A100161_CA02LB_210416_POS_P22_MS2.mgf|A100159_CA02LB_210416_POS_P22_MS2.mgf|A100165_CA02LB_210416_POS_P22_MS2.mgf|A61715_CA02LB_210416_…	12	1022	43	12	1143.68	1	1143.68
G1,G2	1	1	0	https://gnps.ucsd.edu//ProteoSAFe/result.jsp?task=f6afefb68d85425986b8751c4d55f2f0&view=cluster_details&protein=1023&show=true	https://gnps.ucsd.edu/ProteoSAFe/result.jsp?view=network_displayer&componentindex=43&task=f6afefb68d85425986b8751c4d55f2f0&show=true	N/A	N/A	N/A	N/A	506.25	8.43749	5.5075	N/A	N/A	A100162_CA02LB_210416_POS_P22_MS2.mgf|A61715_CA07LB_210416_POS_P22_MS2.mgf	2	1023	43	2	1143.68	1	1143.68
G2	0	3	0	https://gnps.ucsd.edu//ProteoSAFe/result.jsp?task=f6afefb68d85425986b8751c4d55f2f0&view=cluster_details&protein=1024&show=true	https://gnps.ucsd.edu/ProteoSAFe/result.jsp?view=network_displayer&componentindex=12&task=f6afefb68d85425986b8751c4d55f2f0&show=true	N/A	N/A	N/A	N/A	501.223	8.35372	1.98778	N/A	N/A	T10052_MCA09LB_210827_POS_P35_MS2.mgf	1	1024	12	3	1145.33	1	1145.33
G1,G2,G3	28	72	41	https://gnps.ucsd.edu//ProteoSAFe/result.jsp?task=f6afefb68d85425986b8751c4d55f2f0&view=cluster_details&protein=1025&show=true	https://gnps.ucsd.edu/ProteoSAFe/result.jsp?view=network_displayer&componentindex=12&task=f6afefb68d85425986b8751c4d55f2f0&show=true	N/A	N/A	N/A	N/A	493.824	8.2304	16.3758	N/A	N/A	A100321_CA09LB_211022_POS_P44_MS2.mgf|T676_MCA08LB_211112_POS_P45_MS2.mgf|T10189_MCA07LB_220401_POS_P52_MS2.mgf|A40926_CA09LB_211022_POS_P44_MS2.mgf|T10063_MCA10LB_210903_POS_P36_MS2.mgf|A30639_CA02LB_211022_POS_P44_MS2.mgf|T10089_MCA10LB_210924_POS_P40_MS2.mgf|T676_MCA09LB_211112_POS_P45_MS2.mgf|A100201_CA02LB_210723_POS_P30_MS2.mgf|T354_MCA02LB_211112_POS_P46_MS2.mgf|T10091_MCA09LB_210924_POS_P…	47	1025	12	141	1146.31	1	1146.31
G1,G2,G3	17	43	26	https://gnps.ucsd.edu//ProteoSAFe/result.jsp?task=f6afefb68d85425986b8751c4d55f2f0&view=cluster_details&protein=1026&show=true	https://gnps.ucsd.edu/ProteoSAFe/result.jsp?view=network_displayer&componentindex=12&task=f6afefb68d85425986b8751c4d55f2f0&show=true	N/A	N/A	N/A	N/A	488.569	8.14282	17.2842	N/A	N/A	A100201_CA08LB_210723_POS_P30_MS2.mgf|A100314_CA09LB_220411_POS_P54_MS2.mgf|A100200_CA02LB_210723_POS_P30_MS2.mgf|T10142_MCA08LB_220317_POS_P49_MS2.mgf|A100215_CA02LB_210723_POS_P31_MS2.mgf|T10061_MCA09LB_210903_POS_P36_MS2.mgf|A100200_CA09LB_210723_POS_P30_MS2.mgf|T10025_MCA07LB_210813_POS_P33_MS2.mgf|T343_MCA10LB_210924_POS_P39_MS2.mgf|A1123_CA02LB_210423_POS_P24_MS2.mgf|T1236_MCA08LB_210903_PO…	25	1026	12	86	1146.32	1	1146.32
G1,G2,G3	8	36	24	https://gnps.ucsd.edu//ProteoSAFe/result.jsp?task=f6afefb68d85425986b8751c4d55f2f0&view=cluster_details&protein=1027&show=true	https://gnps.ucsd.edu/ProteoSAFe/result.jsp?view=network_displayer&componentindex=12&task=f6afefb68d85425986b8751c4d55f2f0&show=true	N/A	N/A	N/A	N/A	490.623	8.17706	18.6163	N/A	N/A	A100321_CA09LB_211022_POS_P44_MS2.mgf|T10063_MCA10LB_210903_POS_P36_MS2.mgf|A30639_CA02LB_211022_POS_P44_MS2.mgf|A100200_CA02LB_210723_POS_P30_MS2.mgf|A100314_CA09LB_220411_POS_P54_MS2.mgf|T10229_MCA09LB_220411_POS_P53_MS2.mgf|T354_MCA02LB_211112_POS_P46_MS2.mgf|T10091_MCA09LB_210924_POS_P40_MS2.mgf|T10243_MCA08LB_220506_POS_P55_MS2.mgf|A100215_CA02LB_210723_POS_P31_MS2.mgf|T10252_MCA09LB_220506_…	43	1027	12	68	1147.32	1	1147.32
G1,G2,G3	7	18	12	https://gnps.ucsd.edu//ProteoSAFe/result.jsp?task=f6afefb68d85425986b8751c4d55f2f0&view=cluster_details&protein=1029&show=true	https://gnps.ucsd.edu/ProteoSAFe/result.jsp?view=network_displayer&componentindex=12&task=f6afefb68d85425986b8751c4d55f2f0&show=true	N/A	N/A	N/A	N/A	500.832	8.3472	10.7652	N/A	N/A	A100321_CA09LB_211022_POS_P44_MS2.mgf|A100217_CA07LB_210723_POS_P31_MS2.mgf|T343_MCA10LB_210924_POS_P39_MS2.mgf|T265_MCA02LB_210827_POS_P34_MS2.mgf|T10061_MCA09LB_210903_POS_P36_MS2.mgf|A100236_CA02LB_210903_POS_P37_MS2.mgf|A100317_CA10LB_211022_POS_P44_MS2.mgf|T10051_MCA08LB_210827_POS_P34_MS2.mgf|T676_MCA07LB_211112_POS_P45_MS2.mgf|A30639_CA02LB_211022_POS_P44_MS2.mgf|T10119_MCA09LB_211112_POS_…	20	1029	12	37	1149.31	1	1149.31
G1,G2,G3	2	6	2	https://gnps.ucsd.edu//ProteoSAFe/result.jsp?task=f6afefb68d85425986b8751c4d55f2f0&view=cluster_details&protein=1030&show=true	https://gnps.ucsd.edu/ProteoSAFe/result.jsp?view=network_displayer&componentindex=12&task=f6afefb68d85425986b8751c4d55f2f0&show=true	N/A	N/A	N/A	N/A	490.16	8.16934	21.7196	N/A	N/A	A1123_CA09LB_210423_POS_P24_MS2.mgf|A100314_CA09LB_220411_POS_P54_MS2.mgf|T10022_MCA02LB_210813_POS_P33_MS2.mgf|A1123_CA02LB_210423_POS_P24_MS2.mgf|T10142_MCA08LB_220317_POS_P49_MS2.mgf|A100200_CA07LB_210723_POS_P30_MS2.mgf|A100200_CA08LB_210723_POS_P30_MS2.mgf|T10031_MCA09LB_210813_POS_P33_MS2.mgf	8	1030	12	10	1149.33	1	1149.33
G1,G2,G3	3	7	9	https://gnps.ucsd.edu//ProteoSAFe/result.jsp?task=f6afefb68d85425986b8751c4d55f2f0&view=cluster_details&protein=1031&show=true	https://gnps.ucsd.edu/ProteoSAFe/result.jsp?view=network_displayer&componentindex=12&task=f6afefb68d85425986b8751c4d55f2f0&show=true	N/A	N/A	N/A	N/A	497.193	8.28655	10.9506	N/A	N/A	A100217_CA07LB_210723_POS_P31_MS2.mgf|T343_MCA10LB_210924_POS_P39_MS2.mgf|A100236_CA02LB_210903_POS_P37_MS2.mgf|T10054_MCA02LB_210827_POS_P35_MS2.mgf|A100219_CA08LB_210726_POS_P31_MS2.mgf|T10221_MCA08LB_220409_POS_P53_MS2.mgf|T1236_MCA08LB_210903_POS_P36_MS2.mgf|A100200_CA09LB_210723_POS_P30_MS2.mgf|T10228_MCA07LB_220409_POS_P53_MS2.mgf|T10048_MCA02LB_210827_POS_P34_MS2.mgf|T10025_MCA07LB_210813_…	11	1031	12	19	1151.28	1	1151.28
G1,G2,G3	1	6	5	https://gnps.ucsd.edu//ProteoSAFe/result.jsp?task=f6afefb68d85425986b8751c4d55f2f0&view=cluster_details&protein=1033&show=true	https://gnps.ucsd.edu/ProteoSAFe/result.jsp?view=network_displayer&componentindex=43&task=f6afefb68d85425986b8751c4d55f2f0&show=true	N/A	N/A	N/A	N/A	494.913	8.24854	0.474711	N/A	N/A	A100161_CA08LB_210416_POS_P22_MS2.mgf|A100158_CA07LB_210416_POS_P22_MS2.mgf|A100158_CA08LB_210416_POS_P22_MS2.mgf|A100163_CA09LB_210416_POS_P23_MS2.mgf|A61715_CA09LB_210416_POS_P23_MS2.mgf|A100164_CA08LB_210416_POS_P22_MS2.mgf|A100160_CA10LB_210416_POS_P23_MS2.mgf|A100165_CA02LB_210416_POS_P22_MS2.mgf|A100164_CA09LB_210416_POS_P23_MS2.mgf|A100162_CA10LB_210416_POS_P23_MS2.mgf|A100163_CA08LB_21041…	12	1033	43	12	1156.69	0	1156.69
G2	0	4	0	https://gnps.ucsd.edu//ProteoSAFe/result.jsp?task=f6afefb68d85425986b8751c4d55f2f0&view=cluster_details&protein=1034&show=true	https://gnps.ucsd.edu/ProteoSAFe/result.jsp?view=network_displayer&componentindex=-1&task=f6afefb68d85425986b8751c4d55f2f0&show=true	N/A	N/A	N/A	N/A	326.444	5.44074	1.74161	N/A	N/A	A100314_CA02LB_220411_POS_P54_MS2.mgf|A100314_CA10LB_220411_POS_P54_MS2.mgf	2	1034	-1	4	1157.49	1	1157.49
G1,G2,G3	1	6	1	https://gnps.ucsd.edu//ProteoSAFe/result.jsp?task=f6afefb68d85425986b8751c4d55f2f0&view=cluster_details&protein=1037&show=true	https://gnps.ucsd.edu/ProteoSAFe/result.jsp?view=network_displayer&componentindex=43&task=f6afefb68d85425986b8751c4d55f2f0&show=true	N/A	N/A	N/A	N/A	399.053	6.65088	0.307083	N/A	N/A	A100158_CA07LB_210416_POS_P22_MS2.mgf|A100161_CA10LB_210416_POS_P23_MS2.mgf|A100160_CA07LB_210416_POS_P22_MS2.mgf|A100160_CA10LB_210416_POS_P23_MS2.mgf|A100158_CA10LB_210416_POS_P23_MS2.mgf|A61715_CA07LB_210416_POS_P22_MS2.mgf|A100162_CA10LB_210416_POS_P23_MS2.mgf|A100165_CA10LB_210416_POS_P23_MS2.mgf	8	1037	43	8	1160.68	1	1160.68
G2	0	2	0	https://gnps.ucsd.edu//ProteoSAFe/result.jsp?task=f6afefb68d85425986b8751c4d55f2f0&view=cluster_details&protein=1039&show=true	https://gnps.ucsd.edu/ProteoSAFe/result.jsp?view=network_displayer&componentindex=-1&task=f6afefb68d85425986b8751c4d55f2f0&show=true	N/A	N/A	N/A	N/A	399.397	6.65663	0.4005	N/A	N/A	A100160_CA10LB_210416_POS_P23_MS2.mgf|A100161_CA10LB_210416_POS_P23_MS2.mgf	2	1039	-1	2	1165.64	1	1165.64
G2	0	5	0	https://gnps.ucsd.edu//ProteoSAFe/result.jsp?task=f6afefb68d85425986b8751c4d55f2f0&view=cluster_details&protein=1041&show=true	https://gnps.ucsd.edu/ProteoSAFe/result.jsp?view=network_displayer&componentindex=-1&task=f6afefb68d85425986b8751c4d55f2f0&show=true	N/A	N/A	N/A	N/A	325.88	5.43134	1.64946	N/A	N/A	A100314_CA02LB_220411_POS_P54_MS2.mgf|A100314_CA10LB_220411_POS_P54_MS2.mgf	2	1041	-1	5	1179.48	1	1179.48
G1,G2,G3	1	13	11	https://gnps.ucsd.edu//ProteoSAFe/result.jsp?task=f6afefb68d85425986b8751c4d55f2f0&view=cluster_details&protein=1043&show=true	https://gnps.ucsd.edu/ProteoSAFe/result.jsp?view=network_displayer&componentindex=7&task=f6afefb68d85425986b8751c4d55f2f0&show=true	N/A	N/A	N/A	N/A	502.761	8.37934	10.9263	N/A	N/A	T10026_MCA07LB_210813_POS_P33_MS2.mgf|T10094_MCA08LB_210924_POS_P39_MS2.mgf|A100164_CA10LB_210416_POS_P23_MS2.mgf|T10029_MCA08LB_210813_POS_P33_MS2.mgf|T10098_MCA02LB_210924_POS_P39_MS2.mgf|T265_MCA02LB_210827_POS_P34_MS2.mgf|T10052_MCA08LB_210827_POS_P34_MS2.mgf|T10092_MCA09LB_210924_POS_P40_MS2.mgf|A100200_CA02LB_210723_POS_P30_MS2.mgf|T10090_MCA10LB_210924_POS_P40_MS2.mgf|T10031_MCA09LB_210813…	15	1043	7	25	1185.3	1	1185.3
G2	0	3	0	https://gnps.ucsd.edu//ProteoSAFe/result.jsp?task=f6afefb68d85425986b8751c4d55f2f0&view=cluster_details&protein=1044&show=true	https://gnps.ucsd.edu/ProteoSAFe/result.jsp?view=network_displayer&componentindex=12&task=f6afefb68d85425986b8751c4d55f2f0&show=true	N/A	N/A	N/A	N/A	497.923	8.29871	3.07819	N/A	N/A	T10023_MCA02LB_210813_POS_P33_MS2.mgf	1	1044	12	3	1185.31	1	1185.31
G1,G2,G3	5	8	8	https://gnps.ucsd.edu//ProteoSAFe/result.jsp?task=f6afefb68d85425986b8751c4d55f2f0&view=cluster_details&protein=1045&show=true	https://gnps.ucsd.edu/ProteoSAFe/result.jsp?view=network_displayer&componentindex=12&task=f6afefb68d85425986b8751c4d55f2f0&show=true	N/A	N/A	N/A	N/A	499.744	8.32907	10.1779	N/A	N/A	T10026_MCA07LB_210813_POS_P33_MS2.mgf|A100216_CA02LB_210723_POS_P31_MS2.mgf|T10094_MCA08LB_210924_POS_P39_MS2.mgf|T10029_MCA08LB_210813_POS_P33_MS2.mgf|T343_MCA10LB_210924_POS_P39_MS2.mgf|T265_MCA02LB_210827_POS_P34_MS2.mgf|T10023_MCA02LB_210813_POS_P33_MS2.mgf|T10092_MCA09LB_210924_POS_P40_MS2.mgf|A30639_CA02LB_211022_POS_P44_MS2.mgf|A100200_CA02LB_210723_POS_P30_MS2.mgf|T10096_MCA07LB_210924_PO…	13	1045	12	21	1186.3	1	1186.3
G2,G3	0	2	1	https://gnps.ucsd.edu//ProteoSAFe/result.jsp?task=f6afefb68d85425986b8751c4d55f2f0&view=cluster_details&protein=1047&show=true	https://gnps.ucsd.edu/ProteoSAFe/result.jsp?view=network_displayer&componentindex=-1&task=f6afefb68d85425986b8751c4d55f2f0&show=true	N/A	N/A	N/A	N/A	499.057	8.31761	5.6226	N/A	N/A	T10026_MCA07LB_210813_POS_P33_MS2.mgf|T10096_MCA07LB_210924_POS_P39_MS2.mgf|T10023_MCA02LB_210813_POS_P33_MS2.mgf	3	1047	-1	3	1188.3	1	1188.3
[truncated: 99 more rows]

## Sheet: Table S6
Wild-type strain	Modification	Strain_ID	Count of Metabolites (Sum Across All Media)
[truncated: 264 more rows]

[truncated: 3 more sheets: Table S7, Table S8, Table S9]
